# Supplementary material for: Transcriptomic response is more sensitive to water deficit in shoots than roots of Vitis riparia (Michx.)
Source: BMC Plant Biol. 2019 Feb 13;19:72. doi: 10.1186/s12870-019-1664-7 (PMC6375209; doi:10.1186/s12870-019-1664-7)
Supplement: Supplementary file 1 — Table S1. RT-PCR candidate gene information. Candidate gene name, Unique ID, forward (F) and reverse (R) primer sequences, optimal primer concentrations (nM), amplification efficiency (%), and correlation coefficient for fold change of RT-PCR and RNAseq expression values (R2) of each gene in root and shoot. (XLSX 10 kb) [file 12870_2019_1664_MOESM1_ESM.xlsx]

## Sheet: Table S1
Table S1. RT-PCR candidate gene information. Candidate gene name, Unique ID, forward (F) and reverse (R) primer sequences, optimal primer concentrations (nM), amplification efficiency (%), and correlation coefficient for fold change of RT-PCR and RNAseq expression values (R2) of the three replicates for each gene in root and shoot.
Gene Name	Unique ID	Direction	Primer Sequence	Optimal Primer Concentration	Amplification Efficiency	R2
NCED3	VIT_19s0093g00550	F	5'-TGCAGAGGACGAGAGTGTAAAGGGA-3'	100	108.9	0.988
		R	5'-AAAGCTACGAGCTGGTCCCTCAAA-3'	100
CYP707A3	VIT_02s0087g00710	F	5'-AGGCCGGTCGATCAATACTTTCCA-3'	150	91.1	0.981
		R	5'-GCGTTCCAGGAATGTTTATGGGCA-3'	100
PP2CA	VIT_13s0019g02200	F	5'-TGGCGATGAAGTGCAAAGATCGGA-3'	50	95.5	0.933
		R	5'-AGAAGCTTCGCTCCATCACCTGTT-3'	150
UGT73B3	VIT_03s0063g00040	F	5'-TCATGGCTCTTGGCCACATGATTC-3'	150	82.1	0.892
		R	5'-TGGATACGACTGGTGCATTAAGAGGG-3'	150
ABI1	VIT_11s0016g03180	F	5'-ATGGTGGCTCTCAGGTGGCTAAAT-3'	100	88.9	0.991
		R	5'-TCATAACCACATTGTCGGCCCTCT-3'	100
ABA3	VIT_19s0027g01090	F	5'-TGTCACCAACGCCCTATACAAAGGA-3'	150	99.1	0.986
		R	5'-TTGTAGAATGGAGGGCCGGGTCAAA-3'	150
ABA1	VIT_07s0031g00620	F	5'-TGTCTTCAGATGTGGGTGCAGGAA-3'	150	81.7	0.992
		R	5'-CGAAGAATTGCTTCTTCATCCGTGGC-3'	100
		F	F-5’-TTGCTGAACATCGATACCACGAGC-3’	150
eIF4A	VIT_09s0002g01760	R	R-5’-AGCCGTGATCACACAGTATCTGCT-3’	100	100.5	0.99
