# Supplementary material for: Transcriptomic response is more sensitive to water deficit in shoots than roots of Vitis riparia (Michx.)
Source: BMC Plant Biol. 2019 Feb 13;19:72. doi: 10.1186/s12870-019-1664-7 (PMC6375209; doi:10.1186/s12870-019-1664-7)
Supplement: Supplementary file 2 — Table S2. Root and shoot water and dry matter content. Mean % Water content (WC), hydration value (HV) and dry matter content (DMC) of grapevine tissues. Two-way ANOVA significance noted by: y = main effect of Day of Treatment; z = main effect of Water Status Treatment; yz = significant main effects of water status and day at p ≤ 0.05. (XLSX 9 kb) [file 12870_2019_1664_MOESM2_ESM.xlsx]

## Sheet: Table S2
Table S2. Root and shoot water and dry matter content. Mean % Water content (WC), hydration value (HV) and dry matter content (DMC) of grapevine tissues. Values are the mean of three replicates for each organ and treatment. Two-way ANOVA significance noted by: y=main effect of Day of Treatment; z=main effect of Water Status Treatment; yz=significant main effects of water status and day at p≤0.05.
Treatment Water Status	Treatment Day	Shoot Tip			Root
		%WC (yz)	HV (z)	DMC (yz)	%WC (z)	HV (z)	DMC (z)
C	7	83.1	4.95	0.16	91.3	11.06	0.09
C	14	82.8	4.85	0.17	92.4	12.71	0.08
WD	7	79.6	3.93	0.2	88.1	8.1	0.12
WD	14	77.5	3.45	0.22	82.6	5.96	0.18
