# Supplementary material for: Transcriptomic response is more sensitive to water deficit in shoots than roots of Vitis riparia (Michx.)
Source: BMC Plant Biol. 2019 Feb 13;19:72. doi: 10.1186/s12870-019-1664-7 (PMC6375209; doi:10.1186/s12870-019-1664-7)
Supplement: Supplementary file 3 — Table S3. Differentially expressed genes in water defict root (WD root) and well-watered root (C root). Values are normalized RPKM for each treatment, fold change (FC) and test statistic and q-value. Genes highlighted in gray were up-regulated in WD root relative to C root. Genes in bold were differentially express in common in WD root and WD shoot relative to their respective C tissue. (XLSX 176 kb) [file 12870_2019_1664_MOESM3_ESM.xlsx]

## Sheet: Table S3
Table S3. Differentially expressed genes in water defict root (WD root) and well-watered root (C root). Values are the mean of the normalized RPKM for three replicates of each treatment (WD root, C root), fold change (FC) and test statistic and q-value. Genes highlighted in gray were up-regulated in WD root relative to C root. Genes in bold were differentially express in common in WD root and WD …
VIT Unique ID	VCOST.v3 Unique ID	WD root RPKM	C root RPKM	FC (log2)	q_value	Functional annotation	Briefname, EC or Kegg ID	VitisNet Network
VIT_18s0122g01340	Vitvi18g00096	5.23316	2.6066	1.00551	0.0162563	BTB/POZ domain-containing protein	BTBDOM_3	vv60093TRAF
VIT_18s0001g12310	Vitvi18g00946	5.65244	1.54383	1.87236	0.00281005	Ovate family protein 7 OFP7	OFP7_2	vv60086OFP
VIT_11s0016g01160	Vitvi11g00083	5.78183	3.06754	0.914444	0.0305283	GCN5 N-acetyltransferase (GNAT)	GCN5_3	vv60082GNAT
VIT_00s0583g00040	Vitvi10g00415	16.6673	9.05832	0.879705	0.0229068	Zinc finger (C3HC4-type ring finger)	ZFC3HC4_107	vv60078Other_zf-C3HC4
VIT_01s0010g02200	Vitvi01g01503	16.8507	5.90951	1.5117	0.0015757	Zinc finger (C3HC4-type ring finger)	ZFC3HC4_67	vv60078Other_zf-C3HC4
VIT_04s0008g04480	Vitvi04g00388	164.038	37.8641	2.11513	0.00281005	Zinc finger (C3HC4-type ring finger)	ZFC3HC4_124	vv60078Other_zf-C3HC4
VIT_07s0205g00030	Vitvi07g01542	16.1489	8.99241	0.844656	0.0309893	Zinc finger (C3HC4-type ring finger)	ZFC3HC4_8	vv60078Other_zf-C3HC4
VIT_08s0007g04790	Vitvi08g01603	7.41211	3.78239	0.970586	0.0327439	Zinc finger (C3HC4-type ring finger)	ZFC3HC4_134	vv60078Other_zf-C3HC4
VIT_11s0016g00070	Vitvi11g00004	19.4354	8.01432	1.27803	0.0111875	Zinc finger (C3HC4-type ring finger)	ZFC3HC4_95	vv60078Other_zf-C3HC4
VIT_11s0016g01430	Vitvi11g01348	16.5624	4.84593	1.77307	0.0015757	Zinc finger (C3HC4-type ring finger)	ZFC3HC4_48	vv60078Other_zf-C3HC4
VIT_12s0057g01330	Vitvi12g00755	109.246	25.5774	2.09464	0.0015757	Zinc finger (C3HC4-type ring finger)	ZFC3HC4_219, XERICO	vv60078Other_zf-C3HC4
VIT_14s0219g00040	Vitvi14g01614	10.7078	2.40219	2.15624	0.0015757	Zinc finger (C3HC4-type ring finger)	ZFC3HC4_208	vv60078Other_zf-C3HC4
VIT_17s0000g04160	Vitvi17g00372	2.61222	1.23198	1.0843	0.00395434	Zinc finger (C3HC4-type ring finger)	ZFC3HC4_42	vv60078Other_zf-C3HC4
VIT_17s0000g06610	Vitvi17g00643	1.39067	0.661544	1.07187	0.0204571	Zinc finger (C3HC4-type ring finger)	ZFC3HC4_152	vv60078Other_zf-C3HC4
VIT_18s0001g01060	Vitvi18g00181	9.40084	4.08897	1.20105	0.0300588	Zinc finger (C3HC4-type ring finger)	ZFC3HC4_9, ATL23	vv60078Other_zf-C3HC4
VIT_13s0064g01210	Vitvi13g01755	180.789	65.8189	1.45773	0.0015757	Zf A20 and AN1 domain-containing stress-associated protein 2	SAP2_5	vv60077Other_zf-AN1
VIT_05s0102g00750	Vitvi05g01519	3.9173	1.26254	1.63353	0.0015757	Zinc finger (B-box type)	ZFBBOX_2, BBX25	vv60073Orphans_zf-b_box
VIT_09s0054g00530	Vitvi09g01361	3.6886	1.46542	1.33176	0.0270978	Zinc finger (B-box type)	ZFBBOX_13	vv60073Orphans_zf-b_box
VIT_19s0014g03960	Vitvi19g00322	12.4073	6.11547	1.02065	0.0132874	Zinc finger (B-box type)	ZFBBOX_11	vv60073Orphans_zf-b_box
VIT_07s0005g01710	Vitvi07g00434	21.8398	5.98909	1.86655	0.0015757	WRKY DNA-binding protein 23	WRKY23	vv60066WRKY
VIT_04s0044g00510	Vitvi04g01604	13.7499	6.33708	1.11753	0.00496533	GT2-like trihelix DNA-binding protein	GT2REL_4	vv60062Trihelix
VIT_14s0068g01690	Vitvi14g01519	29.1399	16.1968	0.847287	0.0393331	TCP family transcription factor TCP20	TCP20_2	vv60061TCP
VIT_05s0094g00950	Vitvi05g01641	8.37947	4.57254	0.873863	0.035028	BT3 (BTB and TAZ domain protein 3)	BT3	vv60060TAZ
VIT_17s0000g09790	Vitvi17g00975	5.49957	2.13002	1.36845	0.0015757	BT1 (BTB and TAZ domain protein 1)	BT1	vv60060TAZ
VIT_02s0012g01400	Vitvi02g00704	61.3969	34.2135	0.8436	0.046134	PLATZ transcription factor	PLATZFAM_4	vv60049PLATZ
VIT_18s0122g00320	Vitvi18g02472	15.927	5.85016	1.44493	0.0015757	PLATZ transcription factor	PLATZFAM_5	vv60049PLATZ
VIT_00s0375g00040	Vitvi10g00437	7.03317	2.6871	1.38813	0.00592715	NAC domain-containing protein 25	NAC025_3	vv60046NAC
VIT_01s0026g02710	Vitvi01g01038	17.6887	5.49655	1.68623	0.0015757	NAC domain-containing protein 29	NAC029	vv60046NAC
VIT_02s0025g03020	Vitvi02g00277	17.0395	8.83167	0.948125	0.0140871	NAC domain-containing protein 14	NAC014	vv60046NAC
VIT_06s0080g00780	Vitvi06g01515	6.71393	1.84724	1.86179	0.0015757	NAC domain containing protein 90	NAC090_3	vv60046NAC
VIT_07s0005g03610	Vitvi07g00619	3.41182	1.43938	1.24509	0.0309893	NAC domain-containing protein 74	NAC074	vv60046NAC
VIT_08s0007g07670	Vitvi08g01843	6.4522	1.5816	2.02841	0.0015757	NAC domain containing protein 47	NAC047_1	vv60046NAC
VIT_12s0028g00860	Vitvi12g00076	1.318	0.373777	1.8181	0.0068758	NAC domain-containing protein 42	NAC042_5	vv60046NAC
VIT_14s0108g01070	Vitvi14g01985	12.7953	5.91014	1.11435	0.0068758	NAC domain containing protein 100	NAC092	vv60046NAC
VIT_19s0014g03290	Vitvi19g00270	44.5307	9.56767	2.21856	0.0015757	NAC domain containing protein 19	NAC019_1	vv60046NAC
VIT_00s0203g00070	Vitvi10g00329	13.6035	5.62313	1.27453	0.0068758	Myb domain protein 102	MYB39	vv60044MYB
VIT_05s0020g01100	Vitvi05g00275	2.48672	0.715338	1.79755	0.0162563	Myb domain protein 61	MYB61_3	vv60044MYB
VIT_05s0049g02260	Vitvi05g00861	20.4431	0.901644	4.50291	0.0015757	Myb domain protein 305	MYB305	vv60044MYB
VIT_06s0004g04140	Vitvi06g00414	88.9382	16.2884	2.44896	0.0015757	Myb domain protein 59	MYB59	vv60044MYB
VIT_16s0022g01210	Vitvi16g00775	3.11309	1.18559	1.39274	0.0258625	Myb domain protein 85	MYB85	vv60044MYB
VIT_19s0014g03820	Vitvi19g00306	5.17669	1.74861	1.56582	0.00873171	Myb domain protein 39	MYB49	vv60044MYB
VIT_00s0179g00150	Vitvi07g00078	15.4829	8.4014	0.881974	0.0258625	Heat shock transcription factor A7A	HSFA7A	vv60037HSF
VIT_11s0016g03940	Vitvi11g00339	11.6789	3.91761	1.57586	0.0015757	Heat shock transcription factor C1	HSFC1	vv60037HSF
VIT_12s0028g01410	Vitvi12g00121	29.628	16.2686	0.864871	0.0327439	Heat shock transcription factor A4A	HSFA4A_3	vv60037HSF
VIT_00s0732g00010	Vitvi07g03056	35.6412	16.6373	1.09912	0.00281005	Homeobox-leucine zipper protein HAT9	HAT9	vv60034HB
VIT_01s0026g01550	Vitvi01g00918	11.0633	1.84728	2.58231	0.0015757	Homeodomain leucine zipper protein HB-1	VVHB1_4	vv60034HB
VIT_01s0127g00210	Vitvi01g00694	0.976904	0.348637	1.48649	0.0068758	KNAT6 (knotted1-like homeobox gene 6)	KNAT6_1	vv60034HB
VIT_02s0025g02590	Vitvi02g00228	33.5811	6.6252	2.34161	0.0015757	Homeobox-leucine zipper protein ATHB-12	VVHB12_2	vv60034HB
VIT_04s0023g01330	Vitvi04g01244	20.8982	6.29921	1.73014	0.0015757	Homeobox protein 5	HB-5	vv60034HB
VIT_08s0105g00230	Vitvi08g00633	57.0865	28.639	0.995168	0.0322787	BLH1 (embryo sac development arrest 29)	BLH1	vv60034HB
VIT_13s0156g00260	Vitvi13g01823	3.70021	1.66261	1.15416	0.0288465	Homeobox-leucine zipper protein HAT14	HAT14	vv60034HB
VIT_15s0048g02870	Vitvi15g00912	187.474	37.3492	2.32754	0.0015757	Homeobox-leucine zipper protein HB-7	VVHB7_2	vv60034HB
VIT_08s0058g00310	Vitvi08g01969	9.81227	3.69702	1.40822	0.00395434	Scarecrow transcription factor family	SCLF_3	vv60032GRAS
VIT_13s0019g01780	Vitvi13g01864	2.17741	0.637682	1.7717	0.0068758	Scarecrow transcription factor 14 (SCL14)	SCL14_7	vv60032GRAS
VIT_01s0011g03110	Vitvi01g00249	19.9103	8.89395	1.16262	0.00395434	Myb family	MYBGE_23, HHO3	vv60029G2-like
VIT_07s0197g00060	Vitvi07g01325	7.84944	2.12256	1.88678	0.0015757	Myb family	MYBGE_12, HHO5	vv60029G2-like
VIT_08s0007g06310	Vitvi08g01723	26.5106	10.1891	1.37954	0.0015757	Myb family	MYBGE_10, PHL5	vv60029G2-like
VIT_13s0156g00370	Vitvi13g02568	0.749496	0.145166	2.36822	0.0264839	Myb family	MYBGE_3, PHL5	vv60029G2-like
VIT_13s0156g00390	Vitvi13g02566	7.48262	1.95189	1.93867	0.0015757	Myb family	MYBGE_29, PHL5	vv60029G2-like
VIT_04s0023g02830	Vitvi04g01406	10.0492	4.7609	1.07777	0.00592715	forkhead-associated domain-containing protein	FHADOM_2	vv60028FHA
VIT_07s0104g01640	Vitvi07g00273	68.8322	17.3223	1.99045	0.0015757	Nuclear transcription factor Y subunit B-5	NF-YB5	vv60021CCAAT
VIT_08s0007g08250	Vitvi08g01883	25.2109	11.1158	1.18144	0.00281005	Nuclear transcription factor Y subunit A-9	NF-YA9	vv60021CCAAT
VIT_19s0015g00440	Vitvi19g00673	8.77173	3.78108	1.21406	0.0241457	Nuclear transcription factor Y subunit B-3	NF-YB3_3	vv60021CCAAT
VIT_04s0008g00610	Vitvi04g00047	51.0798	12.8608	1.98977	0.0015757	Zinc finger (CCCH-type) family protein	CCCHFAM_54	vv60018C3H
VIT_11s0016g02790	Vitvi11g00229	57.0536	9.74589	2.54945	0.0015757	Zinc finger (CCCH-type) family protein	CCCHFAM_54	vv60018C3H
VIT_12s0028g03300	Vitvi12g00276	2.78731	0.603695	2.20698	0.0015757	Zinc finger (CCCH-type) family protein	CCCHFAM_54, PEI1	vv60018C3H
VIT_04s0008g05930	Vitvi04g00527	18.437	8.61736	1.09729	0.0132874	Zinc finger protein 3	ZFP3_2	vv60017C2H2
VIT_06s0004g04180	Vitvi06g01682	70.9858	28.1143	1.33623	0.0015757	Zinc finger (C2H2 type) protein (ZAT11)	ZAT11	vv60017C2H2
VIT_13s0019g05170	Vitvi13g00694	8.2936	3.79292	1.12869	0.0155732	Zinc finger (C2H2 type) family	C2H2FAM_20	vv60017C2H2
VIT_18s0001g10130	Vitvi18g00755	4.21944	2.01902	1.0634	0.0367324	Zinc finger (C2H2 type) family	C2H2FAM_11	vv60017C2H2
VIT_00s0652g00010	Vitvi10g00444	24.2783	10.1552	1.25745	0.0015757	Dof zinc finger protein DOF1.4	DOF1_4_1	vv60015C2C2-DOF
VIT_01s0026g02580	Vitvi01g01026	5.06547	2.43518	1.05667	0.0309893	Cycling DOF factor 2	CDF5	vv60015C2C2-DOF
VIT_17s0000g04850	Vitvi17g00447	8.06448	3.61621	1.1571	0.0197933	OBF binding protein 4	OBP4, DOF5.4	vv60015C2C2-DOF
VIT_17s0000g06310	Vitvi17g00611	7.20325	2.85559	1.33486	0.0015757	Cycling DOF factor 2	CDF3	vv60015C2C2-DOF
VIT_18s0001g11310	Vitvi18g00858	11.3547	4.13665	1.45675	0.0015757	OBF binding protein 1	OBP1_1	vv60015C2C2-DOF
VIT_00s0541g00020	Vitvi07g01552	13.5478	6.4861	1.06264	0.0397778	BZIP transcription factor BZIP6	BZIP6_2	vv60012BZIP
VIT_01s0010g00930	Vitvi01g01342	78.8317	6.85092	3.52441	0.0015757	BZIP transcription factor Bzip43	BZIP43	vv60012BZIP
VIT_05s0077g01140	Vitvi05g00108	25.8866	7.96377	1.70068	0.0015757	BZIP transcription factor BZIP53	BZIP53_3	vv60012BZIP
VIT_03s0038g04760	Vitvi03g00315	2.41424	0.959231	1.33162	0.0132874	Basic helix-loop-helix (bHLH) family	CIB1, HBI1	vv60011BHLH
VIT_07s0031g00450	Vitvi07g01729	1.6978	0.490114	1.79248	0.0015757	Basic helix-loop-helix protein SPATULA	SPT	vv60011BHLH
VIT_14s0006g02850	Vitvi14g01181	0.806336	0.119909	2.74944	0.04034	BEE1 (BR Enhanced expression 1)	BEE3	vv60011BHLH
VIT_14s0068g01580	Vitvi14g01508	11.04	3.64607	1.59833	0.0015757	Basic helix-loop-helix (bHLH) family	BHLH51	vv60011BHLH
VIT_17s0000g00330	Vitvi17g00037	11.2432	5.37404	1.06497	0.00281005	Inducer of CBF expression 1 ICE1	ICE1	vv60011BHLH
VIT_17s0000g03580	Vitvi17g00311	2.96447	1.25075	1.24498	0.0477246	BEE3 (BR Enhanced expression 3)	BEE3	vv60011BHLH
VIT_07s0129g00330	Vitvi07g01610	65.0881	34.173	0.929537	0.0170391	Lateral organ boundaries protein 39	LBD39	vv60007AS2
VIT_01s0011g02730	Vitvi01g00211	8.96988	2.68546	1.73992	0.0015757	ABC transporter G member 3	ABCG21	vv52010ABC_transporters
VIT_02s0087g00840	Vitvi02g01279	19.3898	9.23016	1.07087	0.00281005	ABC transporter G member 3	ABCG14	vv52010ABC_transporters
VIT_07s0031g01640	Vitvi07g01840	8.73926	4.43244	0.97941	0.0117763	ABC transporter F member 8	ABCF5	vv52010ABC_transporters
VIT_08s0032g00790	Vitvi08g00222	5.44059	1.48834	1.87006	0.0015757	ABC transporter G member 4	ABCG22	vv52010ABC_transporters
VIT_18s0072g01220	Vitvi18g01703	8.67897	4.35126	0.996091	0.00958929	ABC transporter G member 3	ABCG25	vv52010ABC_transporters
VIT_00s0216g00060	Vitvi07g01120	2.26631	0.28861	2.97315	0.0015757	Nuclear transport factor 2 (NTF2)	NTF2, AFP3	vv50133Primary_active_transporter_cat_A9_to_A18
VIT_01s0011g00410	Vitvi01g00037	6.26015	3.46179	0.854679	0.0355441	Nuclear transport factor 2 (NTF2)	NTF2, AFP1	vv50133Primary_active_transporter_cat_A9_to_A18
VIT_09s0018g00620	Vitvi09g01164	126.13	49.377	1.353	0.0015757	Co-chaperone-curved DNA binding protein A	J8	vv50132Primary_active_transporter_cat_A5_to_A8
VIT_19s0015g01370	Vitvi19g00775	73.2759	39.738	0.88282	0.045643	Molecular chaperone DnaJ	ATJ11	vv50132Primary_active_transporter_cat_A5_to_A8
VIT_18s0001g04800	Vitvi18g02559	100.385	1.1155	6.49171	0.0015757	Heavy metal-associated isoprenylated plant protein 20, Hyperosmotically inducible periplasmic protein	HIPP20	vv50131Primary_active_transporter_cat_A2_to_A4
VIT_02s0025g02500	Vitvi02g01365	11.1045	0.921563	3.59092	0.0015757	Metal-nicotianamine transporter YSL1	YSL1	vv50125Porters_cat_66_to_94
VIT_08s0056g00780	Vitvi08g00067	17.2275	9.12349	0.917056	0.0247282	MATE efflux family protein, DETOXIFICATION 21	DTX21	vv50125Porters_cat_66_to_94
VIT_10s0116g01860	Vitvi10g00107	13.0398	3.19523	2.02893	0.0015757	MATE efflux family protein, DETOXIFICATION 40	DTX40	vv50125Porters_cat_66_to_94
VIT_11s0016g05330	Vitvi11g00466	10.8078	2.30318	2.23037	0.0015757	SPX2 (SYG1/Pho81/XPR1) domain-containing protein SPX2	SPX2	vv50125Porters_cat_66_to_94
VIT_15s0046g00130	Vitvi15g00934	8.74348	3.49524	1.32282	0.0132874	Aluminum activated malate transporter 8	ALMT8	vv50125Porters_cat_66_to_94
VIT_15s0048g00190	Vitvi15g00674	1.37008	0.276826	2.30721	0.00592715	SPX (SYG1/Pho81/XPR1) domain-containing protein	SPX3	vv50125Porters_cat_66_to_94
VIT_15s0048g01090	Vitvi15g00759	4.19912	1.46026	1.52386	0.0015757	SPX (SYG1/Pho81/XPR1) domain-containing protein	SPX	vv50125Porters_cat_66_to_94
VIT_16s0039g00720	Vitvi16g00034	11.5245	4.27262	1.43151	0.0015757	Folate-biopterin transporter	FBT	vv50125Porters_cat_66_to_94
VIT_17s0000g01930	Vitvi17g00162	22.3963	9.38856	1.25428	0.0015757	Potassium transporter 2	POT2	vv50125Porters_cat_66_to_94
VIT_17s0000g02970	Vitvi17g00256	44.9441	22.2706	1.01299	0.00592715	MATE efflux family protein, DETOXIFICATION 16	DTX16	vv50125Porters_cat_66_to_94
VIT_17s0000g02990	Vitvi17g00258	12.5672	6.88584	0.867959	0.0482726	MATE efflux family protein, DETOXIFICATION 16	DTX16	vv50125Porters_cat_66_to_94
VIT_18s0001g02050	Vitvi18g00238	30.6916	14.0975	1.1224	0.0117763	TolB protein-related	K03641	vv50125Porters_cat_66_to_94
VIT_00s0187g00130	Vitvi10g00204	42.4805	14.3741	1.56333	0.0015757	Tonoplast dicarboxylate transporter	TDT	vv50124Porters_cat_30_to_64
VIT_00s1281g00010	Vitvi07g03120	7.51067	2.77647	1.43569	0.0393331	Membrane bound O-acyl transferase (MBOAT)	MBOAT	vv50124Porters_cat_30_to_64
VIT_03s0038g04260	Vitvi03g00275	3.39884	1.45735	1.2217	0.0015757	Chloride channel protein CLC-e	CLC-E	vv50124Porters_cat_30_to_64
VIT_05s0020g01150	Vitvi05g00280	1.81876	0.452768	2.00611	0.0015757	Cation/hydrogen exchanger (CHX19)	CHX19	vv50124Porters_cat_30_to_64
VIT_07s0031g00940	Vitvi07g01779	11.1736	6.05219	0.884565	0.0397778	Sulfate transporter 2.1 (AST68)	AST68, SULTR2;1	vv50124Porters_cat_30_to_64
VIT_08s0007g00020	Vitvi08g01172	4.93923	0.554851	3.15411	0.0015757	Cation/hydrogen exchanger 20 (CHX20)	CHX20	vv50124Porters_cat_30_to_64
VIT_08s0007g00030	Vitvi08g01174	28.5548	13.4341	1.08783	0.00281005	Cation/hydrogen exchanger 20 (CHX20)	CHX20	vv50124Porters_cat_30_to_64
VIT_11s0016g04160	Vitvi11g00356	43.3524	5.18442	3.06386	0.0015757	Sulfate transporter 3.5	SULTR3;5	vv50124Porters_cat_30_to_64
VIT_11s0103g00040	Vitvi11g01075	57.5655	28.1002	1.03462	0.00784105	High-affinity K+ transporter 1 (HKT1)	HKT1	vv50124Porters_cat_30_to_64
VIT_11s0103g00130	Vitvi11g01086	1.76986	0.404776	2.12844	0.0015757	Potassium-sodium symporter HKT1	HKT1	vv50124Porters_cat_30_to_64
VIT_14s0068g02190	Vitvi14g01560	30.6017	6.78751	2.17266	0.0015757	Chloride channel protein B	K05393, CLCB	vv50124Porters_cat_30_to_64
VIT_18s0001g04890	Vitvi18g00363	3.41422	0.716959	2.25159	0.0015757	Low affinity sulphate transporter	AST56, SULTR2;2	vv50124Porters_cat_30_to_64
VIT_18s0001g04910	Vitvi18g00365	5.78275	2.49415	1.21321	0.0068758	Sulfate transporter 1.2	SULTR1;2	vv50124Porters_cat_30_to_64
VIT_04s0008g01660	Vitvi04g01805	49.1757	25.0785	0.971495	0.0104191	Carrier protein, Mitochondrial	K03454	vv50123Porters_cat_18_to_29
VIT_08s0007g02240	Vitvi08g02245	23.1479	11.4945	1.00994	0.0104191	Calcium/proton exchanger CAX3	K07300, CAX3	vv50123Porters_cat_18_to_29
VIT_11s0016g00910	Vitvi11g00067	13.7519	6.24358	1.13919	0.00281005	Cation exchanger CCX3	K07300, CCX3	vv50123Porters_cat_18_to_29
VIT_14s0108g00630	Vitvi14g01946	3.34374	0.317589	3.39623	0.0015757	Amino acid permease	AAPREL	vv50123Porters_cat_18_to_29
VIT_18s0001g02020	Vitvi18g00237	37.9161	19.7028	0.94441	0.0140871	Amino acid permease 3	AAP3	vv50123Porters_cat_18_to_29
VIT_18s0001g07320	Vitvi18g00508	54.4582	13.3324	2.03021	0.0015757	2-oxoglutarate/malate carrier protein, Mitochondrial	OXMACP, PUMP4	vv50123Porters_cat_18_to_29
VIT_19s0014g01720	Vitvi19g00144	6.34664	1.74168	1.86551	0.0015757	Sodium/calcium exchanger family protein	NACAEX	vv50123Porters_cat_18_to_29
VIT_08s0007g01320	Vitvi08g01277	1.91639	0.795816	1.26788	0.045643	Proton-dependent oligopeptide transport (POT) family protein	NPF5.6	vv50122Porters_cat_7_to_17
VIT_08s0007g01690	Vitvi08g01312	15.4471	8.91055	0.79375	0.0433818	Phosphate translocator protein2, Plastidic	PTL2	vv50122Porters_cat_7_to_17
VIT_11s0016g05170	Vitvi11g00454	28.9888	1.55445	4.22102	0.0015757	Nitrate transporter	NPF6.2	vv50122Porters_cat_7_to_17
VIT_12s0035g01820	Vitvi12g02125	2.99511	0.716539	2.06349	0.0015757	Proton-dependent oligopeptide transport (POT) family protein	NPF6.4	vv50122Porters_cat_7_to_17
VIT_12s0059g00860	Vitvi12g00386	2.6495	0.674231	1.97441	0.0241457	S-TYPE ANION CHANNEL, SLAH4	SLAH4	vv50122Porters_cat_7_to_17
VIT_12s0059g01240	Vitvi12g00429	12.4882	0.32415	5.26776	0.0015757	Nitrate transporter (NTP3)	NTP3	vv50122Porters_cat_7_to_17
VIT_13s0019g02460	Vitvi13g00367	1.69938	0.634597	1.4211	0.0258625	Proton-dependent oligopeptide transport (POT) family protein	POT	vv50122Porters_cat_7_to_17
VIT_17s0000g03050	Vitvi17g00264	6.90528	3.1372	1.13822	0.0309893	Nodulin MtN21 family	MTN21	vv50122Porters_cat_7_to_17
VIT_00s0291g00060	Vitvi01g00647	0.87326	0.339938	1.36114	0.0383671	Inorganic phosphate transporter 2-1, chloroplast precursor	PHT2;1	vv50121Porters_cat_1_to_6
VIT_05s0020g03140	Vitvi05g00468	54.2934	22.1476	1.29363	0.0015757	Sugar transporter 13	STP13	vv50121Porters_cat_1_to_6
VIT_06s0004g01110	Vitvi06g00106	6.14769	2.12808	1.53049	0.0015757	Cation efflux family protein MTPc3	MTPC3	vv50121Porters_cat_1_to_6
VIT_10s0003g03930	Vitvi10g00839	10.0891	3.01553	1.74231	0.0015757	Inositol transporter 2	INT2	vv50121Porters_cat_1_to_6
VIT_11s0149g00050	Vitvi11g00611	8.53078	4.43542	0.943607	0.0300588	Hexose transporter 7	STP7	vv50121Porters_cat_1_to_6
VIT_12s0059g01260	Vitvi12g00431	4.42697	2.28914	0.951514	0.0270978	Plastidic glucose transporter 1	PGTR1	vv50121Porters_cat_1_to_6
VIT_19s0014g04790	Vitvi19g00378	20.6922	7.97154	1.37616	0.0015757	Organic cation/carnitine transporter4	VVOCT4	vv50121Porters_cat_1_to_6
VIT_04s0079g00290	Vitvi04g00838	1.14737	0.46494	1.30321	0.00784105	Regulator of chromosome condensation (RCC1)	RCC1	vv50112Nuclear_pore_complex
VIT_08s0007g00930	Vitvi08g02205	22.1739	12.6755	0.80682	0.0413912	Regulator of chromosome condensation (RCC1)	RCC1	vv50112Nuclear_pore_complex
VIT_06s0004g04010	Vitvi06g00397	19.2488	10.4408	0.882536	0.0309893	Exocyst subunit EXO70 H7	EXO70H7	vv50111Tethering_factors
VIT_15s0021g02790	Vitvi15g00653	9.56107	4.52096	1.08054	0.0253451	ATELC/ELC	VPS23	vv50111Tethering_factors
VIT_18s0001g06760	Vitvi18g00469	16.0318	4.4627	1.84495	0.0015757	Clathrin assembly protein 16	CAP16	vv50110Protein_coat
VIT_03s0038g02470	Vitvi03g00151	18.6376	10.3826	0.844048	0.0367324	Nickel ion transporter	NICO	vv50109Incompletely_characterized_transport_systems
VIT_08s0040g01740	Vitvi08g01024	2.01025	0.650936	1.62679	0.0015757	ATSYTB/NTMC2T1.2/NTMC2TYPE1.2/SYTB	NTMC2T1_2	vv50109Incompletely_characterized_transport_systems
VIT_10s0523g00050	Vitvi10g01655	2.19359	0.178363	3.62041	0.0015757	Extracellular ligand-gated ion channel	EXLIGIONCH	vv50109Incompletely_characterized_transport_systems
VIT_13s0019g03650	Vitvi13g02046	235.86	59.9004	1.97729	0.0015757	RARE-cold-inducible 2A	RCI2A	vv50109Incompletely_characterized_transport_systems
VIT_13s0019g04450	Vitvi13g00621	8.99261	4.92557	0.868449	0.0322787	SNAPTOAGMIN-3	SYT3, SYTC	vv50109Incompletely_characterized_transport_systems
VIT_19s0138g00140	Vitvi19g01284	31.8535	13.232	1.26742	0.0015757	ATSYTE/NTMC2T6.1/NTMC2TYPE6.1/SYTE	NTMC2T6.1	vv50109Incompletely_characterized_transport_systems
VIT_05s0094g01080	Vitvi05g01656	3.97258	1.81173	1.13271	0.0015757	Ankyrin protein kinase	K10380	vv50108Accessory_factors_involved_in_transport
VIT_13s0106g00070	Vitvi13g02109	1.71756	0.483302	1.82936	0.00784105	Ankyrin repeat protein	K10380	vv50108Accessory_factors_involved_in_transport
VIT_02s0025g02860	Vitvi02g00259	0.948131	0.134378	2.81879	0.0247282	Subtilisin serine protease	SBT3_3	vv50101Channels_and_pores
VIT_02s0025g02870	Vitvi02g00259	2.42801	0.581821	2.06113	0.0253451	Subtilisin serine protease	SBT3_3	vv50101Channels_and_pores
VIT_02s0025g02880	Vitvi02g00260	1.20678	0.191664	2.65451	0.00281005	Subtilase	SBT3_3	vv50101Channels_and_pores
VIT_03s0038g02980	Vitvi03g00191	3.63719	1.5465	1.23382	0.0015757	Mechanosensitive ion channel	MSL8	vv50101Channels_and_pores
VIT_03s0110g00360	Vitvi03g01759	22.7838	10.8515	1.07011	0.0221901	Copper transporter 2	COPT2	vv50101Channels_and_pores
VIT_06s0004g04700	Vitvi06g00465	17.5296	5.96159	1.55602	0.0015757	Outer envelope protein 16	OEP16	vv50101Channels_and_pores
VIT_08s0040g01890	Vitvi08g01038	164.146	89.7476	0.871034	0.0393331	Aquaporin PIP2;4	PIP2;3	vv50101Channels_and_pores
VIT_10s0003g00790	Vitvi10g01787	1.92094	0.887589	1.11385	0.0497581	Glutamate receptor protein	GLR2_7	vv50101Channels_and_pores
VIT_12s0034g02240	Vitvi12g01906	4.13346	1.19794	1.78679	0.0015757	Potassium channel AKT2/3	AKT2	vv50101Channels_and_pores
VIT_14s0006g00100	Vitvi14g00763	1.78427	0.786806	1.18125	0.0015757	Potassium channel SKOR	SKOR	vv50101Channels_and_pores
VIT_18s0001g07500	Vitvi18g02610	6.12295	3.31931	0.883344	0.0221901	Mechanosensitive ion channel MSCS-like 2	MSL2	vv50101Channels_and_pores
VIT_02s0025g00250	Vitvi02g00021	6.65325	1.71206	1.95833	0.0015757	SP1L5 (SPIRAL1-like5)	SP1L5	vv44810Regulation_of_actin_cytoskeleton
VIT_09s0002g04280	Vitvi09g00355	33.7219	16.7824	1.00674	0.0216465	Dynein light chain LC6, flagellar outer arm	K10418	vv44810Regulation_of_actin_cytoskeleton
VIT_11s0016g05000	Vitvi11g00442	9.37385	4.59013	1.03011	0.0234887	Dynein light chain LC8-type	K10418	vv44810Regulation_of_actin_cytoskeleton
VIT_08s0007g07120	Vitvi08g01787	47.1928	23.4479	1.00911	0.00592715	Kelch-like protein 18	K10455	vv44110Cell_cycle
VIT_00s0323g00050	Vitvi02g00499	90.2339	44.5224	1.01914	0.0184808	Invertase/pectin methylesterase inhibitor	PMEI9	vv40006Cell_wall
VIT_00s0386g00050	Vitvi07g03060	8.30261	2.09275	1.98816	0.0111875	Xyloglucan endotransglucosylase/hydrolase precursor	E2_4_1_207	vv40006Cell_wall
VIT_00s0414g00020	Vitvi10g02283	0.753989	0.120956	2.64006	0.00395434	Cellulose synthase CSLE1	E2_4_1_12_CSLE1	vv40006Cell_wall
VIT_00s0414g00030	Vitvi10g02284	6.42353	2.82438	1.18543	0.0068758	Cellulose synthase CSLE1	E2_4_1_12_CSLE1	vv40006Cell_wall
VIT_00s0414g00060	Vitvi10g02288	3.3458	1.27018	1.39732	0.00496533	Cellulose synthase CSLE1	E2_4_1_12_CSLE1	vv40006Cell_wall
VIT_00s0469g00020	Vitvi10g02279	2.80356	1.10558	1.34246	0.00496533	Cellulose synthase CSLE1	E2_4_1_12_CSLE1	vv40006Cell_wall
VIT_00s0469g00050	Vitvi10g02276	9.61561	3.9567	1.28108	0.0015757	Cellulose synthase CSLE1	E2_4_1_12_CSLE1	vv40006Cell_wall
VIT_02s0025g01750	Vitvi02g01341	35.7266	19.0799	0.904945	0.0234887	Cellulose synthase CSLG3	E2_4_1_12_CSLG3	vv40006Cell_wall
VIT_02s0025g01860	Vitvi02g01349	4.48091	2.19051	1.03252	0.0209897	Cellulose synthase CSLG3	E2_4_1_12_CSLG3	vv40006Cell_wall
VIT_02s0025g01950	Vitvi02g00173	1.54926	0.131195	3.56179	0.0015757	Cellulose synthase CSLG3	E2_4_1_12_CSLG3	vv40006Cell_wall
VIT_05s0049g00010	Vitvi05g00676	30.9527	15.5302	0.994989	0.0177403	Cellulose synthase CSLG2	E2_4_1_12_CSLG2	vv40006Cell_wall
VIT_08s0007g07880	Vitvi08g01857	23.2614	9.18373	1.34079	0.0015757	Polygalacturonase GH28	E3_2_1_15	vv40006Cell_wall
VIT_10s0116g01160	Vitvi10g00061	6.70194	2.25777	1.56968	0.00395434	Pectate lyase like protein	E4_2_2_2	vv40006Cell_wall
VIT_11s0016g03480	Vitvi11g01398	7.17	2.3971	1.58068	0.0015757	Xyloglucan endo-transglycosylase, C-terminal	E2_4_1_207, XTH26	vv40006Cell_wall
VIT_12s0059g00910	Vitvi12g02369	0.799041	0.250389	1.6741	0.0015757	Cellulose synthase CSLB04	E2_4_1_12_CSLB4	vv40006Cell_wall
VIT_12s0059g00960	Vitvi12g02371	3.93849	0.872839	2.17386	0.0015757	Cellulose synthase CSLB04	E2_4_1_12_CSLB04	vv40006Cell_wall
VIT_12s0059g00990	Vitvi12g02373	1.44471	0.399872	1.85317	0.0015757	Cellulose synthase CSLB04	E2_4_1_12_CSLB04	vv40006Cell_wall
VIT_19s0014g05190	Vitvi19g01985	18.3518	9.08517	1.01434	0.00496533	Cellulase precursor	E3_2_1_4, ATG18F	vv40006Cell_wall
VIT_19s0015g00730	Vitvi19g00700	2.86213	1.2911	1.14849	0.0300588	Cellulose synthase CSLE1	E2_4_1_12_CSLE1	vv40006Cell_wall
VIT_04s0079g00410	Vitvi04g00845	17.9571	9.72584	0.88466	0.0197933	CIR1/RVE2 (circadian 1)	CIR1, RVE2	vv34710Circadian_rhythm vv60045MYBrelated
VIT_12s0028g01110	Vitvi12g00096	2.23712	0.867241	1.36714	0.0111875	Phytochrome- interacting factor 5 PIL6	PIF4, PIL6	vv34710Circadian_rhythm vv60011BHLH
VIT_14s0060g00260	Vitvi14g00020	3.66255	1.72135	1.08931	0.0104191	Phytochrome interacting factor 3 (PIF3)	PIF3, PIL1	vv34710Circadian_rhythm vv60011BHLH
VIT_01s0011g05810	Vitvi01g00499	3.23074	0.455093	2.82763	0.0015757	Adagio protein 1	FKF1, ADO3	vv34710Circadian_rhythm
VIT_04s0008g02670	Vitvi04g00232	1.15067	0.449015	1.35764	0.00592715	Cryptochrome DASH, CRY3	CRY3	vv34710Circadian_rhythm
VIT_05s0049g00960	Vitvi05g00737	11.6105	6.62405	0.809645	0.0424266	Cryptochrome 2	CRY2	vv34710Circadian_rhythm
VIT_18s0157g00020	Vitvi18g01553	20.0579	8.95848	1.16284	0.00496533	GIGANTEA protein	GI	vv34710Circadian_rhythm
VIT_07s0197g00240	Vitvi07g02521	10.7653	5.84047	0.882232	0.0300588	R protein disease resistance protein	RPROT	vv34627R_proteins_from_Plant-pathogen_interaction
VIT_18s0001g11250	Vitvi18g00850	21.9646	9.83037	1.15986	0.00281005	R protein MLA10	K13475, ADR1-L1	vv34627R_proteins_from_Plant-pathogen_interaction
VIT_18s0041g00250	Vitvi18g01962	0.959909	0.186738	2.36188	0.00873171	R protein L6	K13477	vv34627R_proteins_from_Plant-pathogen_interaction
VIT_19s0014g03700	Vitvi19g00300	5.59579	1.24189	2.1718	0.0015757	Cyclic nucleotide-regulated ion channel 4	K05391_CNGC4	vv34626Plant-pathogen_interaction vv50101Channels_and_pores
VIT_08s0032g01220	Vitvi08g00298	3.52829	1.45189	1.28104	0.00592715	Calcium dependent protein kinase 1	CPK25	vv34626Plant-pathogen_interaction
VIT_15s0048g00790	Vitvi15g01499	3.45764	0.845867	2.03128	0.00281005	TCH2 (touch 2)	K13448_TCH2	vv34626Plant-pathogen_interaction
VIT_11s0052g00320	Vitvi11g01176	5.53351	2.90052	0.931883	0.0162563	Ca2+-ATPase 10 ACA10, plasma membrane	K01537, ACA10	vv34020Calcium_signaling_pathway vv50131Primary_active_transporter_cat_A2_to_A4
VIT_18s0122g00180	Vitvi18g02468	69.1071	20.1654	1.77695	0.0015757	Calmodulin CML37	K02183, CML39	vv34020Calcium_signaling_pathway vv34626Plant-pathogen_interaction
VIT_07s0005g02470	Vitvi07g00513	5.23271	2.66388	0.974029	0.0125377	Cellulose synthase CESA3	E2_4_1_12, ATSCLD6, CESA3	vv30011Jasmonate_signaling vv40006Cell_wall
VIT_03s0088g00700	Vitvi03g01650	12.3048	3.71786	1.72668	0.00395434	Pathogenesis related protein 1 precursor (pr1 gene)	PRP1	vv30011Jasmonate_signaling vv34626Plant-pathogen_interaction
VIT_11s0052g01620	Vitvi11g01293	6.32556	2.49264	1.34352	0.0229068	Pathogenesis-related protein 1 precursor (PRP 1)	PRP1	vv30011Jasmonate_signaling vv34626Plant-pathogen_interaction
VIT_11s0052g01650	Vitvi11g01295	181.352	64.9042	1.48241	0.0015757	Pathogenesis-related protein 1 precursor (PRP 1)	PRP1	vv30011Jasmonate_signaling vv34626Plant-pathogen_interaction
VIT_07s0104g00930	Vitvi07g00217	127.931	60.6667	1.07639	0.0140871	Gibberellin receptor GID1L2	GID1B	vv30010Gibberellin_signaling
VIT_09s0002g03540	Vitvi09g00293	6.44528	2.17761	1.5655	0.0015757	MYB divaricata	DIVARICATA_15, KUA1	vv30009Flower_development vv60044MYB
VIT_09s0002g03610	Vitvi09g00300	5.90048	1.79846	1.71407	0.0015757	MYB divaricata	DIVARICATA_16	vv30009Flower_development vv60044MYB
VIT_11s0052g01800	Vitvi11g01309	50.7098	21.144	1.26202	0.0015757	Constans-like 3	COL3	vv30009Flower_development vv34710Circadian_rhythm vv60014C2C2-CO
VIT_12s0059g02500	Vitvi12g00542	0.801389	0.171699	2.22262	0.0429385	Constans-like 11	COL11_1	vv30009Flower_development vv34710Circadian_rhythm vv60014C2C2-CO
VIT_14s0083g00640	Vitvi14g01296	1.38902	0.371628	1.90214	0.00496533	CO	CO	vv30009Flower_development vv34710Circadian_rhythm vv60014C2C2-CO
VIT_02s0025g04390	Vitvi02g00399	2.24494	0.982646	1.19193	0.0015757	SEU1 protein	SEUSS, SLK2	vv30009Flower_development
VIT_16s0100g00700	Vitvi16g00977	7.43714	0.498742	3.89838	0.0015757	Brother of FT and TFL 1	BFT	vv30009Flower_development
VIT_11s0016g04080	Vitvi11g00351	45.3894	9.89688	2.19731	0.0015757	Multiprotein-bridging factor 1c MBF1C	MBF1C_1	vv30008Ethylene_signaling vv60043MBF1
VIT_18s0001g10150	Vitvi18g02437	45.564	9.34159	2.28615	0.0015757	Ethylene-responsive transcription factor ERF011	ERF011, RAP2-9	vv30008Ethylene_signaling vv60017C2H2
VIT_02s0025g01360	Vitvi02g00121	22.9188	6.60549	1.79479	0.0015757	Ethylene-responsive transcription factor related to APETALA2 4	ERF061	vv30008Ethylene_signaling vv60003AP2_EREBP
VIT_02s0025g04460	Vitvi02g00407	25.0108	4.93131	2.34251	0.0015757	DWARF and delayed flowering 2	DDF2	vv30008Ethylene_signaling vv60003AP2_EREBP
VIT_10s0003g00590	Vitvi10g00522	7.70717	3.24198	1.24933	0.0209897	Ethylene-responsive transcription factor ERF091	ERF091	vv30008Ethylene_signaling vv60003AP2_EREBP
VIT_11s0016g00670	Vitvi11g00046	8.56082	2.04085	2.06858	0.00592715	AP2 domain-containing transcription factor	ERF018	vv30008Ethylene_signaling vv60003AP2_EREBP
VIT_11s0037g00010	Vitvi11g00678	6.82213	1.7312	1.97845	0.0015757	RAV1-like ethylene-responsive transcription factor	RAV1_1	vv30008Ethylene_signaling vv60003AP2_EREBP
VIT_12s0028g03270	Vitvi12g00274	77.3666	37.3662	1.04998	0.00592715	Ethylene-responsive transcription factor 9	ERF9_1	vv30008Ethylene_signaling vv60003AP2_EREBP
VIT_13s0067g01960	Vitvi13g00116	6.9552	2.17228	1.67888	0.0015757	Dehydration-responsive element-binding protein 2C	DREB2C	vv30008Ethylene_signaling vv60003AP2_EREBP
VIT_14s0068g00860	Vitvi14g01441	4.08374	1.4845	1.45991	0.0482726	Ethylene-responsive transcription factor Leafy petiole	LEP	vv30008Ethylene_signaling vv60003AP2_EREBP
VIT_16s0013g01000	Vitvi16g01432	35.9404	18.9286	0.925039	0.0419426	Ethylene-responsive transcription factor ERF105	ERF5	vv30008Ethylene_signaling vv60003AP2_EREBP
VIT_16s0013g01120	Vitvi16g00380	57.6509	29.3744	0.972784	0.0322787	Ethylene-responsive transcription factor ERF105	ERF5	vv30008Ethylene_signaling vv60003AP2_EREBP
VIT_16s0100g00400	Vitvi16g00942	16.488	4.69689	1.81164	0.0015757	Ethylene-responsive transcription factor ERF025	ERF025	vv30008Ethylene_signaling vv60003AP2_EREBP
VIT_06s0004g06950	Vitvi06g00679	9.59752	1.72649	2.47482	0.0015757	N-acetyltransferase hookless1 HLS1	HLS1_3	vv30008Ethylene_signaling vv50004Auxin_transport vv60082GNAT
VIT_09s0018g00300	Vitvi09g01127	2.58669	0.257522	3.32834	0.0015757	N-acetyltransferase hookless1 HLS1	HLS1_2	vv30008Ethylene_signaling vv50004Auxin_transport vv60082GNAT
VIT_10s0003g00580	Vitvi10g00521	16.6893	8.05709	1.05059	0.0170391	ERF/AP2 transcription factor sub B-3 (ATERF-2)	ERF91	vv30008Ethylene_signaling vv30011Jasmonate_signaling vv60003AP2_EREBP
VIT_07s0005g00870	Vitvi07g00361	20.7894	8.92478	1.21996	0.00958929	Erg-1	ERG1	vv30008Ethylene_signaling vv30011Jasmonate_signaling
VIT_07s0031g00220	Vitvi07g01706	17.5016	9.21086	0.926079	0.0155732	APETALA2 (AP2) floral homeotic protein	APETALA2TOE2_4	vv30008Ethylene_signaling vv30009Flower_development vv60003AP2_EREBP
VIT_01s0011g02790	Vitvi01g01924	26.9797	9.91247	1.44456	0.0015757	IDA (inflorescence deficient in abscission)	IDA	vv30008Ethylene_signaling
VIT_02s0012g00570	Vitvi02g00636	1.20586	0.446147	1.43447	0.0111875	Pseudo-response regulator 2 (APRR2) (TOC2)	APRR2	vv30007Cytokinin_signaling vv60006ARR-B
VIT_06s0004g08190	Vitvi06g00810	6.02541	2.76548	1.12353	0.0177403	Ethylene-responsive transcription factor cytokinin response factor 1	CRF4	vv30007Cytokinin_signaling vv30008Ethylene_signaling vv60003AP2_EREBP
VIT_11s0016g03170	Vitvi11g01392	9.26773	1.91426	2.27543	0.0015757	Arabidopsis histidine phosphotransfer AHP4	AHP4	vv30007Cytokinin_signaling
VIT_18s0001g10690	Vitvi18g02690	25.7457	14.0239	0.876444	0.0361401	BKI1 (BRI1 kinase inhibitor 1)	BKI1	vv30005Brassinosteroids_signaling
VIT_02s0025g04700	Vitvi02g00433	11.4684	3.43244	1.74036	0.0015757	Expansin7	EXPA7	vv30003Auxin_signaling
VIT_02s0154g00010	Vitvi02g00507	20.6994	8.46256	1.29042	0.00958929	Auxin-responsive SAUR11	SAUR11	vv30003Auxin_signaling
VIT_09s0002g00700	Vitvi09g00050	57.9825	17.3196	1.74321	0.0015757	Dormancy/auxin associated protein	DRM3	vv30003Auxin_signaling
VIT_10s0003g00090	Vitvi10g00485	328.033	89.1187	1.88004	0.0015757	DRM1 dormancy/auxin associated	DRM1	vv30003Auxin_signaling
VIT_14s0030g01240	Vitvi14g00380	22.2129	10.8712	1.03089	0.00496533	Transport inhibitor response 1 protein	TIR1	vv30003Auxin_signaling
VIT_14s0030g01980	Vitvi14g02659	20.191	10.3114	0.969472	0.034506	Auxin-induced protein PCNT115	AUXREG	vv30003Auxin_signaling
VIT_14s0060g01720	Vitvi14g00142	27.671	12.5322	1.14274	0.00784105	Dormancy/auxin associated protein	DRM3	vv30003Auxin_signaling
VIT_15s0048g02860	Vitvi15g00910	14.1498	3.56482	1.98888	0.0015757	Auxin-responsive SAUR29	SAUR29	vv30003Auxin_signaling
VIT_17s0000g06360	Vitvi17g00616	12.4916	4.09377	1.60946	0.0015757	Alpha-expansin 3	EXPA3	vv30003Auxin_signaling
VIT_06s0004g05460	Vitvi06g00533	52.2202	9.67418	2.4324	0.0015757	Protein phosphatase 2C DBP	DBPPP2C_6	vv30001ABA_signaling vv60024DBP
VIT_03s0063g00310	Vitvi03g01574	29.3624	17.0878	0.781003	0.0466214	ABA-responsive element-binding protein ABF3	ABF3	vv30001ABA_signaling vv60012BZIP
VIT_08s0007g03420	Vitvi08g01470	0.95838	0.427727	1.16391	0.0355441	ABI5 (ABA insensitive 5)	ABI5_1	vv30001ABA_signaling vv60012BZIP
VIT_18s0001g10450	Vitvi18g00784	18.1462	7.96875	1.18724	0.0015757	ABA-responsive element-binding protein 2 (ABF2)	ABF2	vv30001ABA_signaling vv60012BZIP
VIT_11s0016g03180	Vitvi11g00270	12.1619	2.51146	2.27577	0.0015757	ABI1 (ABA insensitive 1)	ABI1	vv30001ABA_signaling vv34020Calcium_signaling_pathway
VIT_02s0236g00130	Vitvi02g00580	7.46687	2.89291	1.36798	0.0015757	SNF1-related protein kinase SnRK2F	SnRK2.2	vv30001ABA_signaling
VIT_03s0132g00070	Vitvi03g01724	13.5159	6.60434	1.03317	0.00958929	ATHVA22A (Arabidopsis thaliana HVA22 homologue A)	HVA22A	vv30001ABA_signaling
VIT_05s0049g02240	Vitvi05g00857	16.651	0.720914	4.52964	0.0015757	AWPM-19	AWPM19	vv30001ABA_signaling
VIT_08s0058g01040	Vitvi08g00828	23.709	9.08217	1.38433	0.0015757	SOS2 (salt overly sensitive 2)	CIPK15	vv30001ABA_signaling
VIT_13s0019g02200	Vitvi13g00344	45.6553	21.5711	1.08168	0.00281005	Protein phosphatase 2CA AHG3 PP2CA	PP2CA	vv30001ABA_signaling
VIT_13s0067g02130	Vitvi13g01900	155.713	70.3422	1.14643	0.0015757	Dehydration-induced protein (ERD15)	ERD15	vv30001ABA_signaling
VIT_17s0000g01080	Vitvi17g00085	17.1129	2.99681	2.51358	0.0015757	HVA22E (HVA22-like protein E)	HVA22E	vv30001ABA_signaling
VIT_04s0008g01590	Vitvi04g00135	10.4098	1.59276	2.70834	0.0015757	Heat shock protein 17.6 kDa class II	K13993	vv24141Protein_processing_in_endoplasmic_reticulum
VIT_04s0008g01610	Vitvi04g00136	2.45547	0.526026	2.22279	0.0247282	Heat shock protein 17.6 kDa class II	K13993	vv24141Protein_processing_in_endoplasmic_reticulum
VIT_06s0004g05770	Vitvi06g00561	206.174	97.0065	1.08771	0.0117763	Heat shock protein 17.6 kDa class I	K13993	vv24141Protein_processing_in_endoplasmic_reticulum
VIT_12s0035g01910	Vitvi12g02138	4.79688	1.85635	1.36963	0.0258625	Heat shock protein 18.2 kDa class II	K13993	vv24141Protein_processing_in_endoplasmic_reticulum
VIT_13s0019g02930	Vitvi13g02024	65.0108	14.6271	2.15204	0.0015757	Heat shock protein 17.6 kDa class I	K13993	vv24141Protein_processing_in_endoplasmic_reticulum
VIT_13s0019g03000	Vitvi13g00451	52.0185	11.699	2.15264	0.0015757	Heat shock protein 17.6 kDa class I	K13993	vv24141Protein_processing_in_endoplasmic_reticulum
VIT_18s0089g01270	Vitvi18g02423	3.43124	1.08008	1.66759	0.0433818	Heat shock protein precursor 22.0 kDa class IV	HSp22.0	vv24141Protein_processing_in_endoplasmic_reticulum
VIT_19s0014g02660	Vitvi19g00220	2.02667	1.10957	0.869111	0.0413912	SPA3 (SPA1-related 3)	SPA3	vv24120Ubiquitin_mediated_proteolysis vv50133Primary_active_transporter_cat_A9_to_A18
VIT_06s0004g01130	Vitvi06g00108	33.9212	11.1619	1.6036	0.0015757	Seven in absentia SINA2	SINAT2	vv24120Ubiquitin_mediated_proteolysis
VIT_10s0523g00030	Vitvi10g00136	1.09131	0.319027	1.77431	0.0015757	Photoregulatory zinc-finger protein COP1	K10143	vv24120Ubiquitin_mediated_proteolysis
VIT_18s0001g15010	Vitvi18g01180	17.8382	7.80494	1.19251	0.00281005	F-box and leucine-rich repeat protein 1	K03875, SDP2B	vv24120Ubiquitin_mediated_proteolysis
VIT_05s0020g03330	Vitvi05g00486	7.68186	1.78632	2.10447	0.0015757	Heat shock protein 70	K03283, HSP70-8	vv23040Spliceosome vv24141Protein_processing_in_endoplasmic_reticulum vv50101Channels_and_pores
VIT_06s0004g04470	Vitvi06g00443	93.1135	41.1072	1.1796	0.0140871	Heat shock protein 70	K03283, MED37E	vv23040Spliceosome vv24141Protein_processing_in_endoplasmic_reticulum vv50101Channels_and_pores
VIT_11s0037g00510	Vitvi11g00724	18.7872	1.68587	3.47818	0.0015757	Heat shock protein 70	K03283, HSP70b	vv23040Spliceosome vv24141Protein_processing_in_endoplasmic_reticulum vv50101Channels_and_pores
VIT_16s0050g02520	Vitvi16g01214	4.31483	1.5066	1.51801	0.00281005	RNA polymerase sigma subunit SigE (sigE)	K03093, SIGE+H327	vv23020RNA_polymerase vv60057Sigma70-like
VIT_00s0640g00020	Vitvi10g01765	26.9782	11.877	1.18362	0.0204571	Cig3	K14409	vv23015mRNA_surveillance_pathway vv30007Cytokinin_signaling
VIT_11s0016g01760	Vitvi11g00135	5.6038	2.67716	1.0657	0.034506	Cleavage and polyadenylation specificity factor 5	K14397	vv23015mRNA_surveillance_pathway
VIT_13s0101g00220	Vitvi13g00943	71.6792	22.2655	1.68674	0.0015757	Ribosomal RNA 16S	K01977	vv23010Ribosome
VIT_01s0010g01260	Vitvi01g01388	98.6895	45.1189	1.12916	0.0221901	23S ribosomal RNA	K01982	vv23008Ribosome_biogenesis_in_Eukaryotes vv23010Ribosome
VIT_11s0118g00060	Vitvi11g01456	1.13192	0.128596	3.13785	0.0117763	Exostosin-like	K02366	vv11030Glycan_structures-biosynthesis1
VIT_08s0040g01520	Vitvi08g01006	11.5832	4.38838	1.40027	0.0015757	Indole-3-acetate beta-glucosyltransferase	E2_4_1_121	vv11002Auxin_biosynthesis
VIT_13s0019g03040	Vitvi13g02026	8.75597	2.07941	2.07409	0.0015757	Indole-3-acetate beta-glucosyltransferase	E2_4_1_121	vv11002Auxin_biosynthesis
VIT_18s0041g02410	Vitvi18g02167	0.86551	0.383519	1.17425	0.0276804	Aldehyde oxidase 1	E1_2_3_7	vv11002Auxin_biosynthesis
VIT_18s0001g01010	Vitvi18g02949	7.38587	3.35693	1.13763	0.0234887	Laccase	E1_10_3_2	vv11000Single_reactions vv50109Incompletely_characterized_transport_systems
VIT_18s0075g00530	Vitvi18g03021	12.3607	5.65218	1.12888	0.0162563	Laccase	E1_10_3_2	vv11000Single_reactions vv50109Incompletely_characterized_transport_systems
VIT_18s0075g00540	Vitvi18g03022	4.51312	1.06497	2.08331	0.0015757	Laccase	E1_10_3_2	vv11000Single_reactions vv50109Incompletely_characterized_transport_systems
VIT_18s0075g00670	Vitvi18g01778	2.74214	1.14468	1.26036	0.0397778	Laccase	E1_10_3_2	vv11000Single_reactions vv50109Incompletely_characterized_transport_systems
VIT_18s0075g00700	Vitvi18g03028	1.36754	0.470179	1.5403	0.0104191	Laccase	E1_10_3_2	vv11000Single_reactions vv50109Incompletely_characterized_transport_systems
VIT_18s0075g00780	Vitvi18g03032	2.03079	0.548256	1.88912	0.00784105	Laccase	E1_10_3_2	vv11000Single_reactions vv50109Incompletely_characterized_transport_systems
VIT_07s0104g01250	Vitvi07g00241	7.54879	3.64774	1.04924	0.0216465	flavin-containing monooxygenase	E1_14_13_8	vv11000Single_reactions
VIT_15s0046g00480	Vitvi15g00959	1.61043	0.0978539	4.04067	0.0068758	Wax synthase	E2_3_1_75	vv11000Single_reactions
VIT_15s0046g00490	Vitvi15g00960	28.0813	4.65482	2.59281	0.0015757	Wax synthase	E2_3_1_75	vv11000Single_reactions
VIT_17s0000g07790	Vitvi17g00753	32.3656	8.29424	1.96428	0.0015757	N-hydroxythioamide S-beta-glucosyltransferase	K11820	vv10966Glucosinolate_biosynthesis
VIT_10s0003g00470	Vitvi10g01778	95.3546	9.93121	3.26326	0.0015757	Isoflavone methyltransferase/ Orcinol O-methyltransferase 1 oomt1	E2_1_1_46	vv10943Isoflavonoid_biosynthesis
VIT_10s0003g00480	Vitvi10g01779	24.6924	13.0164	0.923737	0.0204571	Isoflavone methyltransferase/ Orcinol O-methyltransferase 1 oomt1	E2_1_1_46	vv10943Isoflavonoid_biosynthesis
VIT_18s0001g11500	Vitvi18g02718	43.9289	7.87751	2.47936	0.0015757	CYP81E1	E1_14_13_89	vv10943Isoflavonoid_biosynthesis
VIT_00s0218g00130	Vitvi07g02563	3.78968	1.37275	1.46501	0.0068758	Anthocyanidine rhamnosyl-transferase	RHATR	vv10942Anthocyanin_biosynthesis
VIT_00s0218g00140	Vitvi07g01411	4.64384	1.57233	1.56241	0.00784105	Anthocyanidine rhamnosyl-transferase	RHATR	vv10942Anthocyanin_biosynthesis
VIT_00s0218g00160	Vitvi07g02564	3.81493	1.67915	1.18393	0.0445505	UDP-rhamnose:rhamnosyltransferase	RHATR	vv10942Anthocyanin_biosynthesis
VIT_12s0034g00080	Vitvi12g02594	3.08327	0.924159	1.73825	0.0104191	Anthocyanidin 3-O-glucosyltransferase	E2_4_1_115	vv10942Anthocyanin_biosynthesis
VIT_18s0041g00810	Vitvi18g03115	3.43028	1.09406	1.64863	0.0015757	UDP-glucose: anthocyanidin 5,3-O-glucosyltransferase	RHGT1	vv10942Anthocyanin_biosynthesis
VIT_02s0025g02920	Vitvi02g00263	4.47007	0.976183	2.19507	0.0015757	Quercetin 3-O-methyltransferase 1	E2_1_1_76	vv10941Flavonoid_biosynthesis
VIT_02s0109g00310	Vitvi02g00942	11.7855	6.1505	0.938237	0.0367324	flavonoid 3-monooxygenase	E1_14_13_21	vv10941Flavonoid_biosynthesis
VIT_05s0062g00710	Vitvi05g01301	2.14783	0.217599	3.30314	0.00496533	UDP-glucose:flavonoid 7-O-glucosyltransferase	E2_4_1_237	vv10941Flavonoid_biosynthesis
VIT_16s0050g00390	Vitvi16g01036	24.2872	7.10523	1.77324	0.0015757	4-coumarate-CoA ligase	E6_2_1_12	vv10940Phenylpropanoid_biosynthesis vv50104Group_translocators
VIT_06s0080g00980	Vitvi06g01537	5.71553	1.46496	1.96403	0.0015757	Secoisolariciresinol dehydrogenase	SIRD	vv10940Phenylpropanoid_biosynthesis
VIT_11s0037g00440	Vitvi11g00720	3.73704	0.391481	3.25488	0.0015757	Hydroxycinnamoyl-CoA shikimate/quinate hydroxycinnamoyltransferase	E2_3_1_133	vv10940Phenylpropanoid_biosynthesis
VIT_18s0122g00640	Vitvi18g02478	17.2679	5.63849	1.61471	0.0015757	Cinnamoyl-CoA reductase	E1_2_1_44	vv10940Phenylpropanoid_biosynthesis
VIT_18s0001g03910	Vitvi18g00326	10.8173	5.74157	0.913823	0.0300588	Nitrate reductase 2 (NR2)	E1_7_1_1	vv10910Nitrogen_metabolism vv34020Calcium_signaling_pathway
VIT_02s0033g00800	Vitvi02g01615	23.0513	5.14172	2.16453	0.0015757	Nitrilase 4 (NIT4)	K13035	vv10910Nitrogen_metabolism
VIT_03s0063g00370	Vitvi03g00509	20.8228	8.12584	1.35758	0.0015757	Nitrite reductase	E1_7_7_1	vv10910Nitrogen_metabolism
VIT_06s0004g06830	Vitvi06g00666	41.9561	6.40805	2.71092	0.0015757	Asparagine synthetase	E6_3_5_4	vv10910Nitrogen_metabolism
VIT_18s0001g06950	Vitvi18g00482	53.8308	28.8617	0.899276	0.0408055	Purine permease 1 (PUP1)	PUP1	vv10908Zeatin_biosynthesis vv50122Porters_cat_7_to_17
VIT_02s0033g00130	Vitvi02g00983	12.013	6.26002	0.940357	0.034506	Cis-zeatin O-beta-D-glucosyltransferase	E2_4_1_215	vv10908Zeatin_biosynthesis
VIT_08s0007g08910	Vitvi08g02412	2.79506	1.13081	1.30552	0.0295555	Cis-zeatin O-beta-D-glucosyltransferase	E2_4_1_215	vv10908Zeatin_biosynthesis
VIT_18s0001g05910	Vitvi18g00421	44.3448	19.5687	1.18022	0.00958929	Cis-zeatin O-beta-D-glucosyltransferase	E2_4_1_215	vv10908Zeatin_biosynthesis
VIT_18s0001g06090	Vitvi18g00427	3.79687	1.32302	1.52098	0.00784105	Cis-zeatin O-beta-D-glucosyltransferase	E2_4_1_215	vv10908Zeatin_biosynthesis
VIT_18s0001g06120	Vitvi18g00430	2.81289	0.947769	1.56945	0.00873171	Cis-zeatin O-beta-D-glucosyltransferase	E2_4_1_215	vv10908Zeatin_biosynthesis
VIT_03s0063g00380	Vitvi03g00508	3.38103	0.285944	3.56366	0.0015757	ABA 8'-hydroxylase CYP707A1	E1_14_13_93, CYP707A	vv10906Carotenoid_biosynthesis vv11013ABA_biosynthesis vv30001ABA_signaling
VIT_10s0003g03750	Vitvi10g00821	14.0279	5.17189	1.43954	0.0015757	9-cis-epoxycarotenoid dioxygenase 2	E1_13_11_51, NCED3	vv10906Carotenoid_biosynthesis vv11013ABA_biosynthesis vv30001ABA_signaling
VIT_19s0093g00550	Vitvi19g01356	39.2656	6.79629	2.53045	0.0015757	9-cis-epoxycarotenoid dioxygenase 3, NCED3	NCED3, E1_13_11_51	vv10906Carotenoid_biosynthesis vv11013ABA_biosynthesis vv30001ABA_signaling
VIT_02s0025g00240	Vitvi02g00020	18.3162	8.35611	1.13222	0.00395434	Beta-carotene 3-hydroxylase 1	BETA-OHASE 1, K02294	vv10906Carotenoid_biosynthesis
VIT_16s0050g01090	Vitvi16g01099	27.3	5.92936	2.20295	0.0015757	Beta-carotene hydroxylase	BETA-OHASE 1, K02294	vv10906Carotenoid_biosynthesis
VIT_06s0004g05050	Vitvi06g00498	2.5613	0.269445	3.24881	0.0015757	Ent-kaurenoic acid oxidase 1	E1_14_13_79, CYP707A	vv10904Diterpenoid_biosynthesis
VIT_00s0389g00030	Vitvi02g01727	0.786725	0.200722	1.97066	0.0197933	CYP72A54	K13400	vv10902Monoterpenoid_biosynthesis
VIT_02s0025g04880	Vitvi02g01415	30.6513	12.762	1.26409	0.0015757	Geraniol 10-hydroxylase	G10H	vv10902Monoterpenoid_biosynthesis
VIT_11s0016g01290	Vitvi11g00096	5.63724	2.59595	1.11873	0.0155732	CYP72A1	K13400	vv10902Monoterpenoid_biosynthesis
VIT_13s0067g00110	Vitvi13g00004	28.6162	7.7737	1.88016	0.0015757	CYP72A1	K13400, CYP714A	vv10902Monoterpenoid_biosynthesis
VIT_15s0021g01060	Vitvi15g00522	10.3636	3.73531	1.47223	0.0015757	CYP72A1	K13400	vv10902Monoterpenoid_biosynthesis
VIT_15s0048g01500	Vitvi15g00796	1.90707	0.223486	3.0931	0.028231	Geraniol 10-hydroxylase	G10H	vv10902Monoterpenoid_biosynthesis
VIT_17s0000g09610	Vitvi17g01576	3.61248	0.64105	2.49448	0.0015757	CYP71D10	E1_14_13_73	vv10902Monoterpenoid_biosynthesis
VIT_19s0135g00190	Vitvi19g01381	2.28944	1.00986	1.18084	0.0162563	CYP72A59	K13400	vv10902Monoterpenoid_biosynthesis
VIT_04s0210g00050	Vitvi04g01550	15.8273	5.99403	1.40082	0.0015757	Strictosidine synthase	E4_3_3_2	vv10900Terpenoid_biosynthesis vv10902Monoterpenoid_biosynthesis
VIT_17s0000g00280	Vitvi17g00030	3.58365	1.45559	1.29983	0.0140871	Magnesium-protoporphyrin O-methyltransferase	E2_1_1_11, CHLM	vv10860Porphyrin_and_chlorophyll_metabolism
VIT_19s0014g03160	Vitvi19g00257	0.869162	0.159201	2.44878	0.0209897	NADPH:protochlorophyllide oxidoreductase	E1_3_1_33, PORA	vv10860Porphyrin_and_chlorophyll_metabolism
VIT_01s0011g06290	Vitvi01g00539	106.148	42.3688	1.325	0.0015757	Purple acid phosphatase 3 ATPAP3/PAP3	E3_1_3_2, PAP8	vv10740Riboflavin_metabolism
VIT_00s0698g00010	Vitvi04g02274	123.249	35.6782	1.78846	0.0015757	Catalase	E1_11_1_6, CAT3	vv10680Methane_metabolism vv44146Peroxisome
VIT_04s0044g00020	Vitvi04g01564	26.0108	7.40478	1.81258	0.0015757	Catalase [Vitis vinifera]	E1_11_1_6	vv10680Methane_metabolism vv44146Peroxisome
VIT_01s0011g05650	Vitvi01g00481	12.4325	6.51264	0.932802	0.0383671	1-aminocyclopropane-1-carboxylate oxidase	E1_14_17_4	vv10640Propanoate_metabolism vv30008Ethylene_signaling
VIT_07s0005g02420	Vitvi07g00509	14.3003	4.218	1.76141	0.0015757	Haloacid dehalogenase hydrolase	E3_1_3_18	vv10630Glyoxylate_and_dicarboxylate_metabolism
VIT_08s0007g05350	Vitvi08g01655	2.63395	1.03709	1.34469	0.00592715	Haloacid dehalogenase hydrolase	E3_1_3_18	vv10630Glyoxylate_and_dicarboxylate_metabolism
VIT_11s0016g05010	Vitvi11g00443	4.74025	1.26372	1.90729	0.0015757	Lactoylglutathione lyase	E4_4_1_5	vv10620Pyruvate_metabolism
VIT_06s0004g01510	Vitvi06g00158	1.38399	0.164081	3.07635	0.0015757	Lipoxygenase (LOX2)	E1_13_11_12	vv10592alpha-Linolenic_acid_metabolism
VIT_01s0011g05200	Vitvi01g00441	21.159	10.5183	1.00837	0.0117763	Phosphoethanolamine N-methyltransferase 1	E2_1_1_103	vv10564Glycerophospholipid_metabolism
VIT_14s0083g00880	Vitvi14g01321	16.5055	7.93511	1.05662	0.00496533	Phosphatidylinositol 4-kinase type-II	K13711	vv10562Inositol_phosphate_metabolism vv34070Phosphatidylinositol_signaling_system
VIT_18s0157g00210	Vitvi18g01574	17.111	5.93027	1.52875	0.0015757	Inositol-1,4,5-trisphosphate 5-Phosphatase	E3_1_3_56, IP5P3	vv10562Inositol_phosphate_metabolism vv34070Phosphatidylinositol_signaling_system
VIT_09s0002g02940	Vitvi09g00246	9.14754	2.49908	1.87199	0.0015757	Myo-inositol oxygenase 1	E1_13_99_1	vv10562Inositol_phosphate_metabolism
VIT_02s0012g02160	Vitvi02g00785	0.750919	0.277348	1.43696	0.0015757	Glycerol-3-phosphate acyltransferase	E2_3_1_15, ATS1	vv10561Glycerolipid_metabolism vv10564Glycerophospholipid_metabolism
VIT_00s0620g00010	Vitvi02g01817	20.6288	8.50483	1.27831	0.00281005	Triacylglycerol lipase	E3_1_1_3, PLA-I	vv10561Glycerolipid_metabolism
VIT_08s0007g01940	Vitvi08g01338	2.70986	1.16817	1.21397	0.00592715	UDP-sulfoquinovose:DAG sulfoquinovosyltransferase	K06119, SQD2	vv10561Glycerolipid_metabolism
VIT_17s0000g01070	Vitvi17g01092	1.12476	0.612511	0.87681	0.045643	Monoglyceride lipase	E3_1_1_23	vv10561Glycerolipid_metabolism
VIT_03s0038g03400	Vitvi03g00206	390.184	182.011	1.10013	0.0177403	Endochitinase 1, basic	E3_2_1_14, CHI-B	vv10530Aminosugars_metabolism
VIT_05s0094g00330	Vitvi05g02249	5.33106	2.47415	1.10749	0.00496533	Chitinase, class IV [Vitis vinifera]	E3_2_1_14	vv10530Aminosugars_metabolism
VIT_05s0094g00340	Vitvi05g01583	117.048	65.0353	0.847805	0.0493614	Chitinase class IV	E3_2_1_14	vv10530Aminosugars_metabolism
VIT_14s0081g00030	Vitvi14g00487	10.9178	2.21992	2.2981	0.0015757	Pathogenesis-related protein-4 (Chitinase )	E3_2_1_14	vv10530Aminosugars_metabolism
VIT_18s0001g02770	Vitvi18g02534	1.71947	0.72402	1.24786	0.0209897	Alpha-L-fucosidase 2 precursor	E3_2_1_51	vv10511N-Glycan_degradation
VIT_00s0220g00070	Vitvi07g01250	11.8323	6.00804	0.977764	0.0132874	Latex cyanogenic beta glucosidase	E3_2_1_21, BGLu42	vv10500Starch_and_sucrose_metabolism vv10902Monoterpenoid_biosynthesis vv40006Cell_wall
VIT_03s0091g00810	Vitvi03g00645	13.1003	6.45464	1.02119	0.035028	Beta-1,4-xylosidase	E3_2_1_37	vv10500Starch_and_sucrose_metabolism vv10520Nucleotide_sugars_metabolism
VIT_00s0304g00080	Vitvi07g01365	17.6351	8.50897	1.05139	0.00395434	Trehalose-6-phosphate phosphatase	E3_1_3_12, TPPJ	vv10500Starch_and_sucrose_metabolism
VIT_01s0011g05960	Vitvi01g00509	51.9155	23.7714	1.12694	0.00281005	Trehalose-phosphatase	E2_4_1_15, TPS6	vv10500Starch_and_sucrose_metabolism
VIT_01s0026g00280	Vitvi01g00793	60.0979	23.8576	1.33287	0.0015757	Trehalose 6-phosphate synthase	E2_4_1_15, TPS9	vv10500Starch_and_sucrose_metabolism
VIT_02s0012g00170	Vitvi02g00605	2.4356	0.203972	3.57783	0.0015757	1,4-alpha-D-glucan maltohydrolase	E3_2_1_2, BAM 3	vv10500Starch_and_sucrose_metabolism
VIT_05s0029g01140	Vitvi05g01193	1.22275	0.293431	2.05904	0.0015757	Sucrose-phosphate synthase	E2_4_1_14, SPS3	vv10500Starch_and_sucrose_metabolism
VIT_05s0077g00280	#N/A	67.6923	34.9662	0.953031	0.0125377	Beta-amylase	E3_2_1_2	vv10500Starch_and_sucrose_metabolism
VIT_05s0094g00990	Vitvi05g01647	4.54398	1.01354	2.16455	0.0015757	UDP-glucose:salicylic acid glucosyltransferase	E2_4_1_35	vv10500Starch_and_sucrose_metabolism
VIT_11s0118g00200	Vitvi11g00542	61.8727	24.2795	1.34956	0.0015757	Sucrose-phosphate synthase	E2_4_1_14	vv10500Starch_and_sucrose_metabolism
VIT_15s0021g02060	Vitvi15g00597	6.36659	1.36412	2.22255	0.0015757	Arbutin synthase	E2_4_1_218	vv10500Starch_and_sucrose_metabolism
VIT_15s0046g01000	Vitvi15g00992	1.84675	0.119598	3.94872	0.0433818	Trehalose-6-phosphate phosphatase	E3_1_3_12	vv10500Starch_and_sucrose_metabolism
VIT_17s0000g08010	Vitvi17g00778	51.7575	13.6175	1.92631	0.0015757	Trehalose 6-phosphate synthase	E2_4_1_15	vv10500Starch_and_sucrose_metabolism
VIT_17s0119g00150	Vitvi17g01613	64.2622	6.75759	3.24939	0.0015757	Alpha-amylase/subtilisin inhibitor	E3_2_1_1	vv10500Starch_and_sucrose_metabolism
VIT_17s0119g00280	Vitvi17g01121	23.2537	2.10013	3.46891	0.0015757	Alpha-amylase/subtilisin inhibitor	E3_2_1_1	vv10500Starch_and_sucrose_metabolism
VIT_02s0025g03600	Vitvi02g00333	77.493	40.4713	0.937167	0.0197933	Phospholipid hydroperoxide glutathione peroxidase	E1_11_1_12	vv10480Glutathione_metabolism
VIT_05s0049g01070	Vitvi05g01959	20.9457	6.49833	1.68851	0.0015757	Glutathione S-transferase 19 GSTU1	E2_5_1_18_GSTU1	vv10480Glutathione_metabolism
VIT_05s0049g01090	Vitvi05g01961	9.07682	3.79118	1.25954	0.0197933	Glutathione S-transferase 25 GSTU7	E2_5_1_18_GSTU7	vv10480Glutathione_metabolism
VIT_05s0049g01100	Vitvi05g01962	23.7548	7.72449	1.62071	0.0015757	Glutathione S-transferase 25 GSTU7	E2_5_1_18_GSTU7	vv10480Glutathione_metabolism
VIT_06s0004g05670	Vitvi06g01724	6.1868	1.50777	2.03678	0.0015757	Glutathione S-transferase 25 GSTU7	E2_5_1_18_GSTU7	vv10480Glutathione_metabolism
VIT_06s0004g05680	Vitvi06g01725	34.831	16.7285	1.05806	0.00873171	Glutathione S-transferase 25 GSTU7	E2_5_1_18_GSTU7	vv10480Glutathione_metabolism
VIT_12s0028g00920	Vitvi12g00080	62.3303	26.6118	1.22787	0.0015757	Glutathione S-transferase 9 GSTF9	E2_5_1_18_GSTF9	vv10480Glutathione_metabolism
VIT_16s0039g01070	Vitvi16g01501	6.82193	3.02387	1.17378	0.0300588	Glutathione S-transferase 25 GSTU7	E2_5_1_18_GSTU7	vv10480Glutathione_metabolism
VIT_19s0027g00460	Vitvi19g02257	4.86909	1.55899	1.64304	0.0117763	Glutathione S-transferase 25 GSTU25	E2_5_1_18_GSTU25	vv10480Glutathione_metabolism
VIT_19s0093g00220	Vitvi19g01311	17.7718	5.01332	1.82575	0.0015757	Glutathione S-transferase 8 GSTU19	E2_5_1_18_GSTU19	vv10480Glutathione_metabolism
VIT_02s0033g00660	Vitvi02g01607	2.91231	0.268537	3.43897	0.0015757	Nitrilase 4B	E3_5_5_1	vv10460Cyanoamino_acid_metabolism vv10910Nitrogen_metabolism vv11002Auxin_biosynthesis
VIT_02s0033g00670	Vitvi02g01609	2.47411	0.141894	4.12402	0.00281005	Nitrilase 4B	E3_5_5_1	vv10460Cyanoamino_acid_metabolism vv10910Nitrogen_metabolism vv11002Auxin_biosynthesis
VIT_02s0033g00770	Vitvi02g01613	12.1851	0.140216	6.44132	0.0125377	Nitrilase 4B	E3_5_5_1	vv10460Cyanoamino_acid_metabolism vv10910Nitrogen_metabolism vv11002Auxin_biosynthesis
VIT_02s0033g00870	Vitvi02g01621	7.80974	1.03867	2.91054	0.0015757	Nitrilase 4B	E3_5_5_1	vv10460Cyanoamino_acid_metabolism vv10910Nitrogen_metabolism vv11002Auxin_biosynthesis
VIT_13s0064g01750	Vitvi13g02541	1.0456	0.237855	2.13618	0.0015757	Vicianin hydrolase	E3_2_1_119	vv10460Cyanoamino_acid_metabolism
VIT_01s0010g00390	Vitvi01g01267	7.6728	3.43216	1.16064	0.0192098	Peroxidase prx15 precursor	E1_11_1_7	vv10360Phenylalanine_metabolism vv10680Methane_metabolism
VIT_01s0010g01950	Vitvi01g02205	6.69749	1.88739	1.82723	0.00281005	Anionic peroxidase	E1_11_1_7	vv10360Phenylalanine_metabolism vv10680Methane_metabolism
VIT_01s0010g02000	Vitvi01g01472	12.9755	0.963897	3.75077	0.0015757	Peroxidase	E1_11_1_7	vv10360Phenylalanine_metabolism vv10680Methane_metabolism
VIT_01s0010g02020	Vitvi01g01474	3.22614	0.457853	2.81685	0.00281005	Peroxidase (EC 1.11.1.7), anionic	E1_11_1_7	vv10360Phenylalanine_metabolism vv10680Methane_metabolism
VIT_06s0080g00690	Vitvi06g01510	20.4227	7.68306	1.41042	0.0015757	Peroxidase ATP14a	E1_11_1_7	vv10360Phenylalanine_metabolism vv10680Methane_metabolism
VIT_07s0191g00050	Vitvi07g01502	6.8411	3.13802	1.12437	0.0221901	Peroxidase 17	E1_11_1_7	vv10360Phenylalanine_metabolism vv10680Methane_metabolism
VIT_11s0016g05320	Vitvi11g01442	34.6236	17.1185	1.0162	0.00592715	Peroxidase	E1_11_1_7	vv10360Phenylalanine_metabolism vv10680Methane_metabolism
VIT_12s0055g01000	Vitvi12g01598	8.12147	3.00545	1.43416	0.0305283	Peroxidase	E1_11_1_7	vv10360Phenylalanine_metabolism vv10680Methane_metabolism
VIT_13s0067g02360	Vitvi13g00143	10.6233	4.13064	1.36279	0.0140871	Peroxidase, class III	E1_11_1_7	vv10360Phenylalanine_metabolism vv10680Methane_metabolism
VIT_18s0072g00160	Vitvi18g01608	15.4812	6.51256	1.24922	0.0015757	Peroxidase 12	E1_11_1_7	vv10360Phenylalanine_metabolism vv10680Methane_metabolism
VIT_19s0085g01040	Vitvi19g01759	16.2908	7.71019	1.07922	0.0192098	Cationic peroxidase	E1_11_1_7	vv10360Phenylalanine_metabolism vv10680Methane_metabolism
VIT_01s0011g05920	Vitvi01g02000	15.8282	8.38292	0.916972	0.0241457	S-adenosyl-L-methionine:salicylic acid carboxyl methyltransferase	SAMTBSCMT	vv10360Phenylalanine_metabolism
VIT_19s0014g01800	Vitvi19g00150	11.9376	5.64988	1.07922	0.00395434	Homogentisate 1,2-dioxygenase	E1_13_11_5	vv10350Tyrosine_metabolism
VIT_11s0016g00280	Vitvi11g00012	7.83609	3.54162	1.14572	0.00592715	Bifunctional lysine-ketoglutarate reductase/saccharopine dehydrogenase	E1_5_1_7	vv10300Lysine_biosynthesis
VIT_05s0077g02080	Vitvi05g00032	3.8948	1.6876	1.20658	0.00281005	Branched chain alpha-keto acid dehydrogenase E2 subunit (din3)	E2_3_1_168	vv10280Valine_leucine_and_isoleucine_degradation
VIT_06s0004g03140	Vitvi06g00312	20.3837	9.1874	1.14969	0.00281005	Isovaleryl-CoA-dehydrogenase (IVD)	E1_3_99_10	vv10280Valine_leucine_and_isoleucine_degradation
VIT_18s0001g14980	Vitvi18g01174	17.3984	6.03041	1.52863	0.00592715	3-methyl-2-oxobutanoate dehydrogenase	E1_2_4_4	vv10280Valine_leucine_and_isoleucine_degradation
VIT_19s0015g00130	Vitvi19g00654	122.897	66.9515	0.876261	0.0221901	Serine acetyltransferase 3	E2_3_1_30	vv10272Cysteine_metabolism vv10920Sulfur_metabolism
VIT_09s0002g03450	Vitvi09g00284	45.9236	16.6168	1.46659	0.0015757	Taurine dioxygenase	E1_14_11_17	vv10272Cysteine_metabolism
VIT_09s0002g03460	Vitvi09g00285	19.3172	7.41301	1.38175	0.0015757	Taurine dioxygenase	E1_14_11_17	vv10272Cysteine_metabolism
VIT_18s0157g00140	Vitvi18g01567	4.96792	1.92367	1.36878	0.0117763	Alliin lyase	E4_4_1_4	vv10272Cysteine_metabolism
VIT_18s0157g00170	Vitvi18g01570	1.33202	0.436746	1.60875	0.0111875	Alliin lyase precursor	E4_4_1_4	vv10272Cysteine_metabolism
VIT_19s0014g02190	Vitvi19g00186	1.08157	0.491641	1.13745	0.0419426	Tyrosine aminotransferase	E2_6_1_5	vv10271Methionine_metabolism vv10350Tyrosine_metabolism vv10360Phenylalanine_metabolism vv10400Phenylalanine_tyrosine_and_tryptophan_biosynthesis vv10950Alkaloid_biosynthesis_I
VIT_02s0025g02560	Vitvi02g00225	48.6932	13.3655	1.86521	0.0015757	O-succinylhomoserine sulfhydrylase	E2_5_1_48	vv10271Methionine_metabolism vv10272Cysteine_metabolism vv10450Selenoamino_acid_metabolism vv10920Sulfur_metabolism
VIT_01s0011g06450	Vitvi01g00556	114.14	58.5239	0.963707	0.0209897	Deoxymugineic acid synthase	DMAS	vv10271Methionine_metabolism
VIT_05s0020g03860	Vitvi05g00539	4.20544	0.281293	3.90211	0.0015757	Homocysteine S-methyltransferase 3	E2_1_1_10	vv10271Methionine_metabolism
VIT_07s0151g00520	Vitvi07g00101	13.3432	3.76458	1.82554	0.0015757	Homocysteine S-methyltransferase 3	E2_1_1_10	vv10271Methionine_metabolism
VIT_17s0000g07670	Vitvi17g01527	2.31205	1.04131	1.15077	0.0148702	Betaine-aldehyde dehydrogenase	E1_2_1_8	vv10260Glycine_serine_and_threonine_metabolism vv50101Channels_and_pores
VIT_18s0157g00190	Vitvi18g01572	28.1167	15.3189	0.876115	0.0234887	Choline kinase	E2_7_1_32	vv10260Glycine_serine_and_threonine_metabolism vv10564Glycerophospholipid_metabolism
VIT_03s0038g02090	Vitvi03g01396	220.336	87.8215	1.32706	0.0015757	Phospholipase C.	E3_1_4_3	vv10260Glycine_serine_and_threonine_metabolism vv10562Inositol_phosphate_metabolism vv10564Glycerophospholipid_metabolism vv10565Ether_lipid_metabolism vv34020Calcium_signaling_pathway
VIT_08s0105g00300	Vitvi08g00642	6.8903	3.081	1.16117	0.00395434	Phospholipase C	E3_1_4_3	vv10260Glycine_serine_and_threonine_metabolism vv10562Inositol_phosphate_metabolism vv10564Glycerophospholipid_metabolism vv10565Ether_lipid_metabolism vv34020Calcium_signaling_pathway
VIT_06s0009g03740	Vitvi06g01261	38.8298	16.3795	1.24527	0.00281005	Serine-glyoxylate aminotransferase	E2_6_1_45	vv10260Glycine_serine_and_threonine_metabolism
VIT_01s0010g00240	Vitvi01g01236	13.4891	3.6089	1.90216	0.0015757	CTP-synthetase	E6_3_4_2	vv10240Pyrimidine_metabolism
VIT_19s0085g01200	Vitvi19g01776	8.28772	4.44059	0.900224	0.0216465	CTP synthase	E6_3_4_2	vv10240Pyrimidine_metabolism
VIT_08s0105g00570	Vitvi08g00676	4.87685	2.11052	1.20835	0.0015757	Adenosine/AMP deaminase active site	E3_5_4_4	vv10230Purine_metabolism
VIT_06s0004g05430	Vitvi06g00529	0.810875	0.238169	1.76749	0.0397778	Tropinone reductase	E1_1_1_206	vv10220Urea_cycle_and_metabolism_of_amino_groups
VIT_12s0028g00320	Vitvi12g00050	8.59819	2.39556	1.84367	0.0068758	LHB1B1	K08912	vv10196Photosynthesis_antenna_proteins vv50105Transport_electron_carriers vv50113Thylakoid_targeting_pathway
VIT_12s0134g00510	Vitvi12g00628	3.58695	1.14738	1.64441	0.0015757	Cytochrome B6-F complex iron-sulfur subunit, PETC	K02636	vv10195Photosynthesis vv50135Primary_active_transporter_cat_D3_to_E2
VIT_00s0207g00210	Vitvi07g01275	17.4249	2.06256	3.07864	0.0015757	Photosystem II PsbO protein	K02716	vv10195Photosynthesis vv50113Thylakoid_targeting_pathway vv50135Primary_active_transporter_cat_D3_to_E2
VIT_11s0016g05520	Vitvi11g01445	16.7693	8.50626	0.979226	0.0429385	Plastocyanin domain-containing protein	K02638	vv10195Photosynthesis vv50113Thylakoid_targeting_pathway
VIT_19s0014g02460	Vitvi19g00206	33.8355	6.08924	2.4742	0.0015757	Plastocyanin domain-containing protein	K02638	vv10195Photosynthesis vv50113Thylakoid_targeting_pathway
VIT_19s0027g00200	Vitvi19g01479	7.8286	0.778285	3.33038	0.0015757	Photosystem II 10 kDa polypeptide PSBR	K03541	vv10195Photosynthesis vv50113Thylakoid_targeting_pathway
VIT_00s0125g00280	Vitvi10g01236	5.41802	2.44684	1.14685	0.0393331	Photosystem I reaction center subunit III (PSAF)	K02694	vv10195Photosynthesis vv50105Transport_electron_carriers
VIT_07s0005g04920	Vitvi07g02309	2.56495	0.758393	1.75791	0.0132874	Photosystem I reaction center subunit IV B (PSAE B)	K02693	vv10195Photosynthesis vv50105Transport_electron_carriers
VIT_18s0001g02740	Vitvi18g00272	12.6672	1.57079	3.01154	0.0015757	Photosystem II 22 kDa protein PSBS	K03542	vv10195Photosynthesis
VIT_12s0057g00260	Vitvi12g00642	7.72999	4.41907	0.806724	0.0488182	External rotenone-insensitive NADPH dehydrogenase	K03885	vv10190Oxidative_phosphorylation vv50134Primary_active_transporter_cat_D1
VIT_14s0066g02550	Vitvi14g01888	6.65519	3.28275	1.01957	0.0197933	H(+)-ATPase 4 AHA4	K01535	vv10190Oxidative_phosphorylation vv50131Primary_active_transporter_cat_A2_to_A4
VIT_17s0000g01050	Vitvi17g00084	21.1235	2.04967	3.36539	0.0015757	Corticosteroid 11-beta-dehydrogenase isozyme 1	E1_1_1_146	vv10140C21-Steroid_hormone_metabolism
VIT_01s0127g00420	Vitvi01g00711	1.51391	0.505876	1.58142	0.0117763	Naphthoate synthase	E4_1_3_36	vv10130Ubiquinone_biosynthesis
VIT_04s0079g00680	Vitvi04g02011	4.01073	1.97525	1.02183	0.0276804	Phytoene synthase, chloroplast precursor	E2_5_1_32	vv10100Biosynthesis_of_steroids vv10900Terpenoid_biosynthesis
VIT_18s0001g12000	Vitvi18g00922	8.48215	3.582	1.24366	0.0111875	Geranylgeranyl pyrophosphate synthetase 1, chloroplast precursor	E2_5_1_29	vv10100Biosynthesis_of_steroids vv10900Terpenoid_biosynthesis
VIT_05s0020g02130	Vitvi05g00372	6.96692	3.48395	0.999797	0.0258625	1-deoxy-D-xylulose-5-phosphate synthase, chloroplast precursor	E2_2_1_7	vv10100Biosynthesis_of_steroids
VIT_08s0007g08310	Vitvi08g01890	124.769	55.0664	1.18002	0.0132874	Alkaline alpha galactosidase	E3_2_1_22	vv10052Galactose_metabolism vv10561Glycerolipid_metabolism
VIT_10s0071g01120	Vitvi10g01577	2.00376	0.911971	1.13565	0.0258625	Alpha-galactosidase	E3_2_1_22	vv10052Galactose_metabolism vv10561Glycerolipid_metabolism
VIT_11s0016g05770	Vitvi11g00513	256.437	62.8044	2.02967	0.0015757	Alkaline alpha galactosidase 2	E3_2_1_22	vv10052Galactose_metabolism vv10561Glycerolipid_metabolism
VIT_13s0067g02640	Vitvi13g00157	15.1995	8.66201	0.81125	0.0424266	Alpha-galactosidase precursor	E3_2_1_22	vv10052Galactose_metabolism vv10561Glycerolipid_metabolism
VIT_07s0031g02590	Vitvi07g01927	5.52686	2.65918	1.05548	0.0104191	Beta-galactosidase	E3_2_1_23	vv10052Galactose_metabolism vv10511N-Glycan_degradation vv10600Sphingolipid_metabolism
VIT_01s0127g00470	Vitvi01g00714	14.6724	0.397378	5.20645	0.0015757	Galactinol synthase	E2_4_1_123	vv10052Galactose_metabolism
VIT_05s0077g00840	Vitvi05g00139	16.2474	5.15421	1.65639	0.0015757	Galactinol-raffinose galactosyltransferase	E2_4_1_67	vv10052Galactose_metabolism
VIT_07s0005g01680	Vitvi07g00431	4.98492	0.518395	3.26545	0.0015757	Stachyose synthase	E2_4_1_67	vv10052Galactose_metabolism
VIT_07s0005g01970	Vitvi07g00457	12.9377	1.57024	3.04252	0.0015757	Galactinol synthase	E2_4_1_123	vv10052Galactose_metabolism
VIT_14s0060g00760	Vitvi14g00063	3.8355	0.391641	3.29181	0.0015757	Galactinol synthase	E2_4_1_123	vv10052Galactose_metabolism
VIT_14s0060g00790	Vitvi14g00065	7.60439	0.624455	3.60616	0.0015757	Galactinol synthase	E2_4_1_123	vv10052Galactose_metabolism
VIT_14s0060g00810	Vitvi14g02461	16.9937	1.07114	3.98778	0.0015757	Galactinol synthase	E2_4_1_123	vv10052Galactose_metabolism
VIT_14s0066g00810	Vitvi14g01717	63.6765	11.3961	2.48222	0.0015757	Raffinose synthase	E2_4_1_82	vv10052Galactose_metabolism
VIT_16s0100g00300	Vitvi16g00929	23.8997	7.40946	1.68955	0.0015757	Sorbitol dehydrogenase	E1_1_1_14	vv10051Fructose_and_mannose_metabolism
VIT_14s0030g02020	Vitvi14g02663	18.8789	9.86483	0.936409	0.04034	Aldo/keto reductase	E1_1_1_21	vv10040Pentose_glucuronate_interconversion vv10051Fructose_and_mannose_metabolism vv10052Galactose_metabolism vv10561Glycerolipid_metabolism vv10620Pyruvate_metabolism
VIT_11s0052g01710	Vitvi11g01300	10.604	4.00611	1.40433	0.0015757	Xylose isomerase	E5_3_1_5	vv10040Pentose_glucuronate_interconversion vv10051Fructose_and_mannose_metabolism
VIT_16s0100g01210	Vitvi16g01000	3.89747	1.38682	1.49076	0.0333901	6-phospho 3-hexuloisomerase	K08094	vv10030Pentose_phosphate
VIT_14s0060g00420	Vitvi14g00038	4.97782	2.17431	1.19496	0.0111875	Pyruvate dehydrogenase kinase	E2_7_11_2	vv10010Glycolysis vv10252Alanine_and_aspartate_metabolism vv10290Valine_leucine_and_isoleucine_biosynthesis vv10620Pyruvate_metabolism
VIT_17s0000g03280	Vitvi17g00283	69.7853	33.2705	1.06868	0.0104191	Alcohol dehydrogenase 7	E1_1_1_1	vv10010Glycolysis vv10071Fatty_acid_metabolism vv10350Tyrosine_metabolism
VIT_18s0001g15450	Vitvi18g01226	26.9623	9.93663	1.44012	0.0015757	Alcohol dehydrogenase 3	E1_1_1_1	vv10010Glycolysis vv10071Fatty_acid_metabolism vv10350Tyrosine_metabolism
VIT_14s0066g00410	Vitvi14g01684	7.74363	1.82848	2.08237	0.0015757	Aldose 1-epimerase	E5_1_3_3	vv10010Glycolysis
VIT_15s0046g01430	Vitvi15g01026	15.1152	7.18747	1.07244	0.0155732	Aldose 1-epimerase	E5_1_3_3	vv10010Glycolysis
VIT_00s0125g00020	Vitvi10g01965	454.355	179.09	1.34314	0.00395434	Reverse transcriptase	0	0
VIT_00s0125g00070	Vitvi10g01200	436.129	168.088	1.37554	0.00592715	No hit	0	0
VIT_00s0179g00360	Vitvi07g00061	9.12787	4.42106	1.04589	0.0216465	Unknown protein	0	0
VIT_00s0203g00050	Vitvi10g00327	5.63354	1.79501	1.65005	0.00281005	Receptor-interacting protein	0	0
VIT_00s0214g00090	Vitvi04g01100	5.73176	2.72513	1.07265	0.0355441	F-box protein PP2-B10 (Protein phloem protein 2-like B10)	0	0
VIT_00s0225g00010	Vitvi01g00652	9.50047	4.35187	1.12636	0.00395434	Unknown protein	0	0
VIT_00s0265g00090	Vitvi10g00459	78.5965	7.71645	3.34846	0.0015757	Unknown protein	0	0
VIT_00s0265g00130	Vitvi10g00454	18.2724	8.51129	1.10222	0.0209897	Unknown protein	0	0
VIT_00s0291g00020	Vitvi01g02033	30.3153	5.29859	2.51637	0.0015757	Unknown protein	0	0
VIT_00s0301g00040	Vitvi10g01753	8.47847	1.90443	2.15444	0.0015757	Glycine-rich protein	0	0
VIT_00s0301g00120	Vitvi10g00402	2.07682	0.415747	2.3206	0.0117763	Late embryogenesis abundant protein	0	0
VIT_00s0333g00040	Vitvi07g01139	20.6454	4.93445	2.06486	0.0015757	Early tobacco anther 1, putative	0	0
VIT_00s0337g00040	Vitvi07g02951	4.88301	0.178315	4.77527	0.00395434	Unknown protein	0	0
VIT_00s0360g00010	Vitvi07g02860	29.1143	10.8235	1.42756	0.0015757	Unknown protein	0	0
VIT_00s0360g00020	Vitvi07g02861	40.4877	16.2846	1.31398	0.0015757	Unknown protein	0	0
VIT_00s0404g00050	Vitvi10g00390	11.4881	6.1384	0.904206	0.037321	fiber protein	0	0
VIT_00s0532g00030	Vitvi10g02216	82.2894	33.6066	1.29196	0.0015757	Thioredoxin H	0	0
VIT_00s0567g00040	Vitvi07g01332	13.3947	5.36724	1.31941	0.0276804	Patatin	0	0
VIT_00s0567g00050	Vitvi07g01332	10.4997	2.4171	2.119	0.0015757	Patatin 2	0	0
VIT_00s0780g00030	Vitvi10g01685	24.4671	8.33194	1.55412	0.0184808	No hit	0	0
VIT_01s0010g01840	Vitvi01g01459	20.5895	7.24782	1.50629	0.0015757	GEM-like protein 5	0	0
VIT_01s0010g02880	Vitvi01g01575	1.31324	0.180162	2.86576	0.0117763	AAA-type ATPase	0	0
VIT_01s0010g03560	Vitvi01g01644	1.19132	0.0984855	3.59651	0.0015757	CYP78A5	0	0
VIT_01s0010g03800	Vitvi01g02272	3.81676	1.69788	1.16861	0.0305283	Unknown protein	0	0
VIT_01s0011g00830	Vitvi01g01846	49.3304	24.7231	0.996617	0.0117763	Nodulin	0	0
VIT_01s0011g01350	Vitvi01g01865	8.71745	2.9198	1.57804	0.00281005	No hit	0	0
VIT_01s0011g01860	Vitvi01g01886	5.00874	1.82948	1.45301	0.0192098	No hit	0	0
VIT_01s0011g01940	Vitvi01g00152	5.8967	2.81802	1.06523	0.00395434	Unknown protein	0	0
VIT_01s0011g02320	Vitvi01g00188	97.1379	42.3014	1.19933	0.0015757	Unknown protein	0	0
VIT_01s0011g02330	Vitvi01g00189	2.83453	0.681129	2.05711	0.0015757	Unknown protein	0	0
VIT_01s0011g03360	Vitvi01g01932	34.9821	9.4882	1.88241	0.0015757	Unknown	0	0
VIT_01s0011g03980	Vitvi01g00327	3.8869	1.99347	0.963338	0.0221901	Wall-associated kinase	0	0
VIT_01s0011g04030	Vitvi01g00331	7.6864	2.61393	1.55609	0.0015757	Reticulon family protein (RTNLB9)	0	0
VIT_01s0011g04140	Vitvi01g01955	164.029	77.3291	1.08487	0.0155732	Octicosapeptide/Phox/Bem1p (PB1) domain-containing protein	0	0
VIT_01s0011g04190	Vitvi01g01958	2.7684	0.47763	2.53509	0.0497581	Unknown	0	0
VIT_01s0011g04550	Vitvi01g00379	89.6113	42.4481	1.07798	0.00496533	Unknown protein	0	0
VIT_01s0011g04650	Vitvi01g00388	240.816	106.434	1.17797	0.0015757	Unknown protein	0	0
VIT_01s0011g04660	Vitvi01g00389	11.4116	4.79307	1.25148	0.0221901	Unknown protein	0	0
VIT_01s0011g04700	Vitvi01g00393	0.989889	0.189746	2.3832	0.0216465	Heavy-metal-associated domain-containing protein	0	0
VIT_01s0011g05180	Vitvi01g01981	15.7347	6.46423	1.2834	0.00281005	Bet v I allergen	0	0
VIT_01s0011g05190	Vitvi01g01982	1.86208	0.80535	1.20923	0.00281005	Bet v I allergen	0	0
VIT_01s0011g05470	Vitvi01g00465	29.8693	15.9072	0.908984	0.0247282	PGPS/D12	0	0
VIT_01s0011g05670	Vitvi01g00483	20.8898	8.97944	1.2181	0.00281005	Nudix hydrolase 18	0	0
VIT_01s0011g05930	Vitvi01g02001	20.7472	6.13836	1.75699	0.0015757	S-adenosyl-L-methionine:carboxyl methyltransferase	0	0
VIT_01s0011g06140	Vitvi01g00525	88.9035	38.4239	1.21024	0.00281005	Avr9/Cf-9 rapidly elicited protein	0	0
VIT_01s0011g06590	Vitvi01g02012	8.45147	1.85714	2.18612	0.00281005	Protease inhibitor/seed storage/lipid transfer protein (LTP)	0	0
VIT_01s0026g00880	Vitvi01g00849	22.8704	6.99554	1.70897	0.0015757	Transducin protein	0	0
VIT_01s0026g02420	Vitvi01g01009	16.3362	9.27563	0.816555	0.0383671	Unknown protein	0	0
VIT_01s0026g02480	Vitvi01g01017	1.8711	0.0718304	4.70315	0.0493614	CP12-2	0	0
VIT_01s0026g02520	Vitvi01g01021	4.93561	1.55772	1.66379	0.00395434	Ribonuclease T2	E3_1_27_1	0
VIT_01s0127g00540	Vitvi01g02057	29.3179	10.2904	1.51048	0.0015757	Protein disulfide isomerase	E5_3_4_1	0
VIT_01s0127g00560	Vitvi01g02058	23.1992	7.94438	1.54607	0.0015757	Protein disulfide isomerase	E5_3_4_1	0
VIT_01s0127g00590	Vitvi01g02061	13.9686	4.84146	1.52867	0.0015757	Protein disulfide isomerase	E5_3_4_1	0
VIT_01s0137g00780	Vitvi01g02030	30.8088	3.99731	2.94624	0.0015757	Unknown protein	0	0
VIT_01s0137g00790	Vitvi01g02031	37.4573	12.6777	1.56295	0.0015757	No hit	0	0
VIT_01s0146g00410	Vitvi01g01734	6.87681	3.16432	1.11984	0.0367324	GEM-like protein 5	0	0
VIT_02s0012g00150	Vitvi02g00604	7.26266	3.88104	0.904055	0.0339782	NAK-type protein kinase	PBL19	0
VIT_02s0012g01380	Vitvi02g00702	1.28696	0.179601	2.8411	0.0322787	No hit	0	0
VIT_02s0012g01590	Vitvi02g00719	2.41404	0.362901	2.7338	0.00395434	Unknown protein	0	0
VIT_02s0025g00530	Vitvi02g01319	27.9711	10.4016	1.42713	0.00395434	Unknown	0	0
VIT_02s0025g00710	Vitvi02g00067	24.8569	13.437	0.887435	0.0288465	Loricrin	K10385	0
VIT_02s0025g02190	Vitvi02g00192	24.188	11.5024	1.07236	0.00592715	Short-chain dehydrogenase/reductase	0	0
VIT_02s0025g04060	Vitvi02g00374	4.31287	1.34509	1.68095	0.0015757	Rab/Ypt GTPase Ara4-interacting protein	PUX9	0
VIT_02s0025g04180	Vitvi02g00388	19.6953	3.21953	2.61293	0.0015757	Unknown protein	0	0
VIT_02s0025g04300	Vitvi02g01406	36.9288	10.6011	1.80053	0.0015757	Thaumatin	0	0
VIT_02s0025g04340	Vitvi02g01409	329.02	132.177	1.3157	0.0015757	Osmotin	OSM34	0
VIT_02s0025g04870	Vitvi02g01414	12.8671	3.13035	2.03929	0.0015757	No hit	0	0
VIT_02s0025g04890	Vitvi02g01416	4.46179	1.19598	1.89943	0.00281005	CYP76B1	0	0
VIT_02s0087g00500	Vitvi02g01244	10.0362	4.22052	1.24972	0.0258625	MAP kinase 9	0	0
VIT_02s0087g00610	Vitvi02g01261	1.18891	0.442418	1.42616	0.00281005	Unknown protein	0	0
VIT_02s0087g01010	Vitvi02g01299	1.4158	0.573536	1.30366	0.0440164	CRK10 (cysteine-rich RLK10)	0	0
VIT_02s0154g00060	Vitvi02g01433	5.29941	2.80179	0.919483	0.0482726	Thylakoid lumenal protein	0	0
VIT_03s0017g01400	Vitvi03g01198	22.1718	10.3032	1.10563	0.0148702	Adhesive/proline-rich protein	0	0
VIT_03s0017g01410	Vitvi03g01199	86.3768	42.0723	1.03777	0.0117763	No hit	0	0
VIT_03s0038g01510	Vitvi03g01371	1597.82	210.223	2.92611	0.0015757	Unknown protein	0	0
VIT_03s0038g02280	Vitvi03g00133	7.96936	4.13649	0.946057	0.0111875	ERD7 (EARLY-responsive TO dehydration 7)	0	0
VIT_03s0038g02440	Vitvi03g00148	44.1403	18.713	1.23806	0.0015757	Heavy-metal-associated domain-containing protein	0	0
VIT_03s0038g04410	Vitvi03g01482	118.663	26.0226	2.18903	0.0015757	Unknown	0	0
VIT_03s0063g01160	Vitvi03g00444	5.00688	0.859663	2.54207	0.0015757	Nodulin 1A, Senescence-associated	0	0
VIT_03s0063g01310	Vitvi03g00432	12.1458	5.9814	1.0219	0.0216465	Oxidoreductase, 2OG-Fe(II) oxygenase family	0	0
VIT_03s0063g01380	Vitvi03g00426	29.9567	9.08763	1.7209	0.0015757	Unknown protein	0	0
VIT_03s0063g01480	Vitvi03g00413	20.0892	10.3368	0.95863	0.0184808	CYP82C4	0	0
VIT_03s0063g01770	Vitvi03g01520	146.399	32.3936	2.17612	0.0015757	No hit	0	0
VIT_03s0063g01780	Vitvi03g00398	4.50275	2.42764	0.891252	0.0327439	Extra-large G-protein (XLG1)	0	0
VIT_03s0063g01790	Vitvi03g00397	5.74494	1.95771	1.55312	0.0015757	Transducin protein	0	0
VIT_03s0063g02360	Vitvi03g01503	284.672	147.996	0.943742	0.0270978	Epicotyl-specific tissue protein	0	0
VIT_03s0063g02520	Vitvi03g00335	11.2002	5.88141	0.929291	0.0221901	PRLI-interacting factor G	0	0
VIT_03s0088g00320	Vitvi03g00717	1.55471	0.437014	1.83089	0.00281005	Peptidase M50	0	0
VIT_03s0097g00600	Vitvi03g00849	71.031	31.3787	1.17866	0.00281005	Octicosapeptide/Phox/Bem1p (PB1) domain-containing protein	0	0
VIT_03s0110g00430	Vitvi03g01763	39.7426	16.6467	1.25545	0.0015757	No hit	0	0
VIT_04s0008g00960	Vitvi04g00081	2.06039	0.758628	1.44145	0.00496533	Calcineurin B protein 10	E3_1_3_16	0
VIT_04s0008g01380	Vitvi04g00121	87.1761	43.4142	1.00577	0.0155732	Unknown protein	0	0
VIT_04s0008g01650	Vitvi04g00139	1.29897	0.313693	2.04994	0.0104191	Ankyrin repeat	0	0
VIT_04s0008g02000	Vitvi04g00173	21.0573	5.28511	1.99432	0.0015757	Unknown protein	0	0
VIT_04s0008g02900	Vitvi04g00256	4.87753	1.09578	2.15419	0.0015757	Protein disulfide isomerase	E5_3_4_1	0
VIT_04s0008g03680	Vitvi04g00321	1.51	0.654344	1.20643	0.0361401	Unknown protein	0	0
VIT_04s0008g05510	Vitvi04g00486	9.22772	2.76969	1.73625	0.0015757	SYNC1 protein, related	0	0
VIT_04s0008g05700	Vitvi04g00506	1.98368	0.565511	1.81055	0.0015757	ACT domain-containing protein	0	0
VIT_04s0008g05770	Vitvi04g00512	87.4789	32.6638	1.42124	0.0015757	CBL-interacting protein kinase 25 (CIPK25)	0	0
VIT_04s0008g06140	Vitvi04g01918	3.81743	1.01997	1.90407	0.028231	No hit	0	0
VIT_04s0008g06150	Vitvi04g01920	52.5505	13.3555	1.97627	0.0015757	No hit	0	0
VIT_04s0008g06250	Vitvi04g00557	39.5147	19.0754	1.05068	0.0068758	Serine-rich protein	0	0
VIT_04s0008g06870	Vitvi04g00618	178.13	94.2673	0.918101	0.0216465	Cytochrome b5 domain-containing protein	0	0
VIT_04s0008g07370	Vitvi04g00670	34.566	16.8337	1.038	0.0288465	Glutamine dumper 2	0	0
VIT_04s0023g01110	Vitvi04g01221	1.69944	0.553142	1.61934	0.0111875	PQ-loop repeat protein	0	0
VIT_04s0023g01150	Vitvi04g01225	42.8798	19.4093	1.14355	0.0068758	Unknown protein	0	0
VIT_04s0023g01890	Vitvi04g01306	2.22258	0.780301	1.51013	0.00958929	Unknown protein	0	0
VIT_04s0023g02160	Vitvi04g01337	13.738	6.09862	1.17162	0.0204571	Unknown protein	0	0
VIT_04s0023g02480	Vitvi04g01368	111.78	1.35318	6.36816	0.0015757	Dehydrin 1b	0	0
VIT_04s0023g02580	Vitvi04g01379	1.84487	0.352355	2.38842	0.0015757	No hit	0	0
VIT_04s0023g02610	Vitvi04g01382	39.4421	16.7572	1.23496	0.0015757	Epoxide hydrolase 2	E3_3_2_10	0
VIT_04s0023g03130	Vitvi04g01432	72.6024	6.15114	3.56109	0.0015757	Histone H1	0	0
VIT_04s0023g03290	Vitvi04g02148	3.04828	0.853744	1.83612	0.0355441	Unknown protein	0	0
VIT_04s0023g03880	Vitvi04g01500	35.0021	15.6107	1.16491	0.00281005	Unknown	0	0
VIT_04s0044g00130	Vitvi04g01576	7.39609	3.16637	1.22393	0.0015757	Unknown protein	0	0
VIT_04s0044g00230	Vitvi04g02206	6.48967	1.94955	1.735	0.0015757	Monooxygenase (MO2)	0	0
VIT_04s0079g00810	Vitvi04g02017	11.5465	3.52166	1.71313	0.0015757	Cold induced protein	0	0
VIT_04s0210g00110	Vitvi04g01551	4.04263	1.0768	1.90854	0.00281005	AMP-dependent synthetase and ligase	E6_2_1_x	0
VIT_04s0210g00140	Vitvi04g01553	16.2385	6.15788	1.39891	0.034506	AMP-dependent synthetase and ligase	E6_2_1_x	0
VIT_05s0020g00390	Vitvi05g00208	20.5813	10.17	1.01701	0.0068758	Unknown protein	0	0
VIT_05s0020g00830	Vitvi05g00256	6.84838	3.61887	0.920223	0.0361401	CBL-interacting protein kinase 1 (CIPK1)	CIPK1, SNRK3.16	0
VIT_05s0020g00840	Vitvi05g01833	4.3582	0.308196	3.82181	0.00281005	No hit	0	0
VIT_05s0020g00950	Vitvi05g00266	6.9342	3.49289	0.989308	0.0327439	Aspartyl protease	E3_4_23_40	0
VIT_05s0020g02540	Vitvi05g00410	10.8317	4.55477	1.24981	0.00281005	Endo-1,3;1,4-beta-D-glucanase precursor	E3_2_1_73	0
VIT_05s0020g02720	Vitvi05g00430	19.3842	10.1622	0.931668	0.0497581	7S globulin precursor, basic	0	0
VIT_05s0020g02730	Vitvi05g00431	11.9365	4.71782	1.33919	0.0241457	Nectarin IV NEC4	0	0
VIT_05s0020g03010	Vitvi05g00457	12.4985	5.14359	1.28091	0.00873171	Carboxylesterase CXE	E3_1_1_1	0
VIT_05s0020g03300	Vitvi05g01883	1.68318	0.197354	3.09233	0.035028	S-receptor kinase	0	0
VIT_05s0020g03740	Vitvi05g00528	109.588	51.3531	1.09357	0.0316749	Lipid transfer protein	LTP	0
VIT_05s0020g04110	Vitvi05g00563	41.5148	10.5611	1.97487	0.0015757	ELIP1 (early light-inducible protein)	0	0
VIT_05s0020g04490	Vitvi05g00613	89.8738	42.0941	1.09428	0.0068758	No hit	0	0
VIT_05s0020g04500	Vitvi05g00613	52.0737	21.9267	1.24787	0.0015757	Unknown protein	0	0
VIT_05s0020g05000	Vitvi05g01910	2.87524	0.0631353	5.50909	0.0015757	Inhibitor of trypsin and hageman factor (CMTI-V)	0	0
VIT_05s0020g05040	Vitvi05g00670	146.419	11.6397	3.65298	0.0015757	Proteinase inhibitor 1 PPI3B2	0	0
VIT_05s0029g00240	Vitvi05g01088	37.6642	8.53249	2.14216	0.0015757	Pentatricopeptide (PPR) repeat-containing	0	0
VIT_05s0049g00550	Vitvi05g01933	266.344	9.82079	4.76131	0.0015757	No hit	0	0
VIT_05s0049g00770	Vitvi05g01947	14.954	8.45429	0.822776	0.0471742	No hit	0	0
VIT_05s0049g01760	Vitvi05g00817	11.2476	3.35591	1.74484	0.0015757	Proton gradient regulation 5 (PGR5)	PGR5	0
VIT_05s0051g00680	Vitvi05g02017	235.017	72.6363	1.694	0.0015757	Unknown protein	0	0
VIT_05s0051g00690	Vitvi05g02018	74.1348	25.2757	1.5524	0.0015757	No hit	0	0
VIT_05s0051g00700	Vitvi05g02019	298.267	137.901	1.11297	0.0104191	No hit	0	0
VIT_05s0077g01920	Vitvi05g00046	26.2271	4.51295	2.53892	0.0015757	No hit	0	0
VIT_05s0077g02100	Vitvi05g00028	14.0401	4.24101	1.72707	0.0015757	Senescence-associated protein	0	0
VIT_05s0094g01230	Vitvi05g01672	32.9315	11.5625	1.51001	0.0015757	Allyl alcohol dehydrogenase	0	0
VIT_05s0094g01590	Vitvi05g01703	15.9877	8.9489	0.83718	0.0388829	Kelch repeat-containing F-box protein	0	0
VIT_05s0102g00070	Vitvi05g01465	10.1518	4.34832	1.22321	0.0015757	Unknown protein	0	0
VIT_06s0004g01960	Vitvi06g01625	31.8543	11.1012	1.52077	0.0015757	No hit	0	0
VIT_06s0004g02830	Vitvi06g00279	65.8108	21.6293	1.60534	0.0015757	Unknown protein	0	0
VIT_06s0004g03670	Vitvi06g00369	24.1228	7.24358	1.73562	0.0015757	Protein kinase APK1B, chloroplast precursor	0	0
VIT_06s0004g03910	Vitvi06g00387	16.3025	6.98777	1.22219	0.0155732	Unknown protein	0	0
VIT_06s0004g03960	Vitvi06g00391	2.51429	0.938054	1.42241	0.0015757	Leucine-rich repeat protein kinase	0	0
VIT_06s0004g04110	Vitvi06g00411	16.8206	6.06089	1.47263	0.0015757	Unknown protein	0	0
VIT_06s0004g04210	Vitvi06g01683	31.2673	10.5709	1.56456	0.00281005	No hit	0	0
VIT_06s0004g04350	Vitvi06g00430	2.1674	0.950279	1.18954	0.00281005	Unknown protein	0	0
VIT_06s0004g04440	Vitvi06g00440	100.735	31.2867	1.68694	0.0015757	Osmotin	0	0
VIT_06s0004g05650	Vitvi06g01723	18.8427	3.69512	2.35031	0.0015757	Unknown protein	0	0
VIT_06s0004g06010	Vitvi06g00582	41.2735	21.7885	0.921649	0.0229068	Transformer serine/arginine-rich ribonucleoprotein	0	0
VIT_06s0004g06840	Vitvi06g00667	15.8615	6.49342	1.28848	0.0015757	Protein phosphatase 2C	E3_1_3_16	0
VIT_06s0004g07870	Vitvi06g00779	144.082	74.4042	0.953434	0.0264839	CBL-interacting protein kinase 16	0	0
VIT_06s0004g07930	Vitvi06g00785	5.23698	1.9064	1.45788	0.0015757	Nucleotidyltransferase family	0	0
VIT_06s0004g08060	Vitvi06g00799	4.25826	0.244417	4.12285	0.0270978	Lipid transfer protein 3	LTP3	0
VIT_06s0004g08440	Vitvi06g00843	6.0403	3.01055	1.00459	0.0117763	Unknown protein	0	0
VIT_06s0009g03670	Vitvi06g01255	34.9004	16.7137	1.06221	0.0117763	F-box family protein	0	0
VIT_06s0080g00330	Vitvi06g01477	0.962398	0.0745998	3.68939	0.0132874	Esterase/lipase/thioesterase family protein	0	0
VIT_06s0080g00910	Vitvi06g01530	25.4746	11.0956	1.19907	0.00496533	F-box family protein	0	0
VIT_07s0005g00050	Vitvi07g00290	24.101	5.96339	2.01489	0.0015757	Heavy-metal-associated domain-containing protein	0	0
VIT_07s0005g00060	Vitvi07g02193	99.6231	41.8001	1.25297	0.0015757	No hit	0	0
VIT_07s0005g00170	Vitvi07g00301	13.1803	6.22337	1.08262	0.0397778	Rubber elongation factor (REF)	0	0
VIT_07s0005g00290	Vitvi07g00314	8.95315	4.77217	0.90775	0.0209897	Universal stress protein (USP) family protein	0	0
VIT_07s0005g00360	Vitvi07g02198	9.05601	4.66299	0.95762	0.0177403	Glycosyl hydrolase family 1	0	0
VIT_07s0005g00660	Vitvi07g00341	749.048	238.492	1.65112	0.0015757	Late embryogenis abundant protein 5	0	0
VIT_07s0005g01080	Vitvi07g00380	2.32216	0.505311	2.20022	0.0170391	Unknown protein	0	0
VIT_07s0005g01140	Vitvi07g00386	34.6293	14.9415	1.21267	0.0015757	Unknown protein	0	0
VIT_07s0005g01320	Vitvi07g02221	61.425	10.8856	2.49641	0.0015757	Unknown	0	0
VIT_07s0005g01830	Vitvi07g00450	3.68905	0.257724	3.83935	0.0015757	Unknown protein	0	0
VIT_07s0005g01980	Vitvi07g02242	6.13101	0.625928	3.29206	0.0015757	Glycosyl transferase family 8 protein	0	0
VIT_07s0005g02450	Vitvi07g02074	38.0071	5.29462	2.84367	0.0015757	Unknown protein	0	0
VIT_07s0005g02490	Vitvi07g00516	1.02691	0.125069	3.03751	0.0125377	CYP709B2	0	0
VIT_07s0005g04220	Vitvi07g00676	0.964836	0.393061	1.29553	0.0241457	Receptor-like protein kinase	0	0
VIT_07s0031g01530	Vitvi07g01829	5.21126	2.40358	1.11645	0.0305283	Stress enhanced protein 2 (SEP2)	0	0
VIT_07s0031g01660	Vitvi07g02692	2.35514	0.717896	1.71397	0.00395434	CYP86A2	0	0
VIT_07s0031g03030	Vitvi07g01985	127.873	71.0556	0.847691	0.0429385	Calmodulin-binding protein	0	0
VIT_07s0031g03040	Vitvi07g01985	118.725	66.6446	0.833064	0.046134	Calmodulin-binding protein	0	0
VIT_07s0104g00120	Vitvi07g00142	5.25415	2.46544	1.09161	0.0104191	Unknown protein	0	0
VIT_07s0104g00350	Vitvi07g00164	6.00667	0.978872	2.61737	0.0015757	Circadian clock coupling factor ZGT	0	0
VIT_07s0104g00420	Vitvi07g02144	7.40414	3.22905	1.19722	0.0068758	Endo-1,3;1,4-beta-D-glucanase precursor	E3_2_1_73	0
VIT_07s0129g00510	Vitvi07g02637	1.44325	0.339094	2.08956	0.0015757	Unknown	0	0
VIT_07s0129g01000	Vitvi07g01671	9.17482	4.21104	1.1235	0.04034	F-box family protein	0	0
VIT_07s0151g00640	Vitvi07g02127	2.51162	0.658673	1.93098	0.00496533	Globulin-1 S allele precursor	0	0
VIT_07s0151g00800	Vitvi07g00114	28.8329	13.2393	1.12289	0.00496533	Unknown	0	0
VIT_07s0191g00080	Vitvi07g01499	2.51879	1.11809	1.17169	0.0117763	GCR2-like 1 ABA receptor	0	0
VIT_07s0255g00090	Vitvi07g01288	12.3578	2.90622	2.08821	0.0015757	CYP82C1p	0	0
VIT_08s0007g00760	Vitvi08g01237	50.9577	28.85	0.820729	0.0419426	Thaumatin	0	0
VIT_08s0007g00770	Vitvi08g01238	5.79749	2.90165	0.998555	0.0305283	NDP1 (random potato CDNA clone);	0	0
VIT_08s0007g01360	Vitvi08g02225	6.91353	2.23154	1.63138	0.0015757	Unknown protein	0	0
VIT_08s0007g01370	Vitvi08g01281	3.46818	0.985788	1.81483	0.0015757	Protease inhibitor/seed storage/lipid transfer protein (LTP)	0	0
VIT_08s0007g01650	Vitvi08g01308	12.6862	6.44824	0.976283	0.00958929	Auxin-independent growth promoter	0	0
VIT_08s0007g02260	Vitvi08g01366	7.98704	3.50408	1.18863	0.00281005	Carboxylic ester hydrolase	E3_1_1_1	0
VIT_08s0007g02380	Vitvi08g01378	7.47786	3.80591	0.974384	0.0221901	Heat shock protein-related	0	0
VIT_08s0007g02850	Vitvi08g01416	1.83984	0.249949	2.87987	0.00281005	F-box family protein	0	0
VIT_08s0007g03260	Vitvi08g02264	16.7217	5.75891	1.53785	0.00958929	Unknown protein	0	0
VIT_08s0007g04240	Vitvi08g01547	3.01233	0.168499	4.16007	0.0015757	Late embryogenesis abundant protein	0	0
VIT_08s0007g04810	Vitvi08g02295	5.96635	0.814494	2.87287	0.0111875	No hit	0	0
VIT_08s0007g05270	Vitvi08g01647	1.44717	0.467281	1.63087	0.0015757	No hit	0	0
VIT_08s0007g05580	Vitvi08g01670	18.6278	5.68129	1.71317	0.0015757	Embryo-abundant protein	0	0
VIT_08s0007g05800	Vitvi08g01684	28.6232	13.8774	1.04445	0.0148702	Patatin	0	0
VIT_08s0007g06430	Vitvi08g02344	3.04371	0.317163	3.26253	0.0383671	No hit	0	0
VIT_08s0007g06700	Vitvi08g01756	1.22407	0.42122	1.53904	0.0339782	Thioredoxin 5	0	0
VIT_08s0007g07320	Vitvi08g01805	104.841	50.379	1.05731	0.0068758	Unknown protein	0	0
VIT_08s0007g07620	Vitvi08g01838	56.8824	12.5507	2.18021	0.0015757	Thioredoxin 2	0	0
VIT_08s0007g08240	Vitvi08g02393	7.9875	2.95231	1.4359	0.0015757	Unknown	0	0
VIT_08s0007g08270	Vitvi08g01886	3.98791	0.962973	2.05007	0.0015757	Pentatricopeptide (PPR) repeat	0	0
VIT_08s0007g08280	Vitvi08g01887	131.736	19.1977	2.77864	0.0015757	Remorin	0	0
VIT_08s0032g00270	Vitvi08g00172	3.16342	0.645723	2.2925	0.0015757	CYP71D64	0	0
VIT_08s0032g00710	Vitvi08g00214	4.14345	1.236	1.74515	0.0015757	CXE carboxylesterase	E3_1_1_1	0
VIT_08s0040g01820	Vitvi08g02143	22.4987	5.83703	1.94654	0.0015757	No hit	0	0
VIT_08s0040g01860	Vitvi08g01036	61.7432	29.2505	1.07782	0.00592715	Unknown protein	0	0
VIT_08s0056g00180	Vitvi08g00016	27.0576	9.81121	1.46353	0.0015757	Translation initiation factor IF-2B subunit delta	K03680	0
VIT_08s0056g01600	Vitvi08g00138	174.887	19.0828	3.19608	0.0015757	No hit	0	0
VIT_08s0056g01610	Vitvi08g00138	195.379	26.3293	2.89153	0.0015757	No hit	0	0
VIT_08s0058g00380	Vitvi08g00756	14.9925	3.47232	2.11027	0.0015757	No hit	0	0
VIT_08s0058g00870	Vitvi08g02086	48.848	25.0262	0.96486	0.0104191	Unknown protein	0	0
VIT_08s0058g01130	Vitvi08g00843	8.45928	2.32271	1.86473	0.0015757	WNK5 (Arabidopsis WNK kinase 5)	0	0
VIT_08s0058g01160	Vitvi08g00846	31.2819	11.3181	1.4667	0.00395434	No hit	0	0
VIT_09s0002g00510	Vitvi09g00035	2.50916	0.830934	1.5944	0.0197933	Lipase GDSL 1	0	0
VIT_09s0002g01320	Vitvi09g01513	43.8253	6.16707	2.82911	0.0015757	Germin-like protein	0	0
VIT_09s0002g03340	Vitvi09g00275	60.2177	12.468	2.27196	0.0015757	Unknown	0	0
VIT_09s0002g03690	Vitvi09g00307	26.3366	3.97584	2.72774	0.0015757	Avr9/Cf-9 rapidly elicited protein 146	0	0
VIT_09s0002g06360	Vitvi09g01654	42.7705	17.9644	1.25148	0.0015757	Unknown protein	0	0
VIT_09s0002g06770	Vitvi09g00596	6.45902	2.00672	1.68648	0.0216465	Unknown protein	0	0
VIT_09s0002g08270	Vitvi09g00734	1.64507	0.869141	0.920487	0.0309893	Leucine-rich repeat	0	0
VIT_09s0002g08420	Vitvi09g00759	29.026	11.6457	1.31755	0.0015757	Unknown	0	0
VIT_09s0002g08540	Vitvi09g00772	13.6688	3.87369	1.81911	0.0015757	Serine-rich protein	0	0
VIT_09s0018g01680	Vitvi09g01273	10.0034	4.90892	1.02701	0.0162563	Unknown protein	0	0
VIT_09s0070g00140	Vitvi09g00981	10.5585	4.97509	1.08561	0.0155732	CBL-interacting protein kinase 6 (CIPK6)	0	0
VIT_10s0003g01880	Vitvi10g00643	0.756979	0.298509	1.34248	0.0015757	RKF1 (receptor-like kinase in flowers 1)	0	0
VIT_10s0003g01920	Vitvi10g00647	0.692155	0.260963	1.40725	0.00395434	RKF1 (receptor-like kinase in flowers 1)	0	0
VIT_10s0003g03810	Vitvi10g00827	12.9636	5.67179	1.19259	0.0148702	No hit	0	0
VIT_10s0003g04180	Vitvi10g00862	39.6102	17.3765	1.18873	0.0015757	Early-responsive to dehydration stress protein (ERD4)	0	0
VIT_10s0003g04230	Vitvi10g00869	2.02159	0.627533	1.68773	0.0162563	Lipase class 3	0	0
VIT_10s0003g04500	Vitvi10g01899	8.58482	1.34336	2.67594	0.0117763	Ankyrin	K10380	0
VIT_10s0003g05150	Vitvi10g00982	1.23868	0.27525	2.16999	0.0015757	Peptidoglycan-binding LysM	0	0
VIT_10s0003g05250	Vitvi10g01927	77.0383	35.1098	1.1337	0.00395434	Germin-like protein	0	0
VIT_10s0003g05260	Vitvi10g01928	281.667	131.21	1.10211	0.0276804	Germin-like protein	0	0
VIT_10s0003g05550	Vitvi10g01046	15.8817	1.72992	3.19859	0.0015757	Carbohydrate oxidase	0	0
VIT_10s0003g05620	Vitvi10g01062	1.73422	0.3478	2.31796	0.0117763	Carbohydrate oxidase	0	0
VIT_10s0042g00700	Vitvi10g01406	16.7209	8.34481	1.0027	0.0197933	Leucine-rich repeat receptor-like protein kinase 1	0	0
VIT_10s0071g00480	Vitvi10g02070	4.23261	1.34275	1.65636	0.0288465	Unknown	0	0
VIT_10s0071g00810	Vitvi10g01544	25.1982	8.0214	1.65139	0.0015757	Binding	0	0
VIT_10s0071g00840	Vitvi10g02082	29.1136	11.644	1.32211	0.0015757	Unknown protein	0	0
VIT_10s0116g00430	Vitvi10g00256	6.16125	2.73164	1.17346	0.0234887	Unknown protein	0	0
VIT_11s0016g00580	Vitvi11g01325	2.64692	0.726867	1.86455	0.0305283	Unknown	0	0
VIT_11s0016g01130	Vitvi11g00080	15.7503	6.37788	1.30423	0.0015757	MTD1	0	0
VIT_11s0016g01810	Vitvi11g00140	91.0394	49.8297	0.869485	0.0300588	Unknown protein	0	0
VIT_11s0016g02980	Vitvi11g00251	20.3885	3.21566	2.66457	0.0015757	Unknown protein	0	0
VIT_11s0016g03360	Vitvi11g00286	0.85189	0.364034	1.22659	0.046134	Lipase-related	0	0
VIT_11s0016g03830	Vitvi11g00328	2.02587	0.293676	2.78624	0.0015757	Protein kinase	0	0
VIT_11s0016g05780	Vitvi11g01449	10.1044	3.10896	1.70048	0.0309893	No hit	0	0
VIT_11s0037g00020	Vitvi11g00678	2.57415	0.688369	1.90284	0.0015757	No hit	0	0
VIT_11s0037g00450	Vitvi11g01506	5.35214	0.505349	3.40476	0.0125377	No hit	0	0
VIT_11s0037g00470	Vitvi11g01507	78.8096	41.2642	0.933481	0.034506	No hit	0	0
VIT_11s0037g00620	Vitvi11g00746	4.69274	1.87084	1.32674	0.00592715	Receptor kinase TRKe	0	0
VIT_11s0052g00590	Vitvi11g01202	53.5568	24.0354	1.15591	0.0015757	Unknown protein	0	0
VIT_11s0118g00480	Vitvi11g00574	4.3704	1.63699	1.41672	0.0015757	Leucine-rich repeat	0	0
VIT_11s0118g00570	Vitvi11g00582	48.1228	17.6443	1.44752	0.0015757	Tristeza Virus Resistance Gene (Ctv)	0	0
VIT_11s0118g00580	Vitvi11g00583	9.84855	2.81322	1.80769	0.00958929	Unknown	0	0
VIT_11s0149g00060	Vitvi11g00613	118.383	54.506	1.11897	0.0015757	Unknown	0	0
VIT_11s0206g00120	Vitvi11g00658	96.5899	21.6961	2.15444	0.0015757	Lipocalin, Temperature-induced	K03098	0
VIT_12s0028g01130	Vitvi12g02209	27.9931	9.74294	1.52264	0.0209897	No hit	0	0
VIT_12s0028g01390	Vitvi12g00120	2.19201	0.538922	2.02411	0.00281005	Small heat shock protein ACD31	0	0
VIT_12s0028g01770	Vitvi12g00153	11.4551	3.27906	1.80464	0.0015757	FAD-linked oxidoreductase 1	0	0
VIT_12s0028g02490	Vitvi12g02262	60.7066	30.8028	0.978792	0.0140871	No hit	0	0
VIT_12s0028g02970	Vitvi12g00246	2.47421	0.850538	1.54052	0.00281005	MLO1	K08472	0
VIT_12s0028g03560	Vitvi12g00298	7.79326	2.25619	1.78834	0.00395434	Unknown protein	0	0
VIT_12s0034g01930	Vitvi12g01878	1.52739	0.154223	3.30798	0.0015757	Globulin-like protein	0	0
VIT_12s0034g01950	Vitvi12g02659	2.81044	0.877932	1.67861	0.0177403	Legumin	0	0
VIT_12s0034g01970	Vitvi12g01880	8.55164	1.01257	3.07818	0.0015757	Cupin	0	0
VIT_12s0055g00590	Vitvi12g01643	1.79644	0.991286	0.857767	0.0327439	SHR5-receptor-like kinase	0	0
VIT_12s0057g00220	Vitvi12g02470	66.6948	33.5784	0.990041	0.0117763	Unknown protein	0	0
VIT_12s0057g01300	Vitvi12g00752	10.8232	4.03462	1.42362	0.0015757	Armadillo/beta-catenin repeat family protein	0	0
VIT_12s0057g01430	Vitvi12g02508	42.1091	21.1094	0.996246	0.0155732	Heavy-metal-associated domain-containing protein	0	0
VIT_12s0059g00490	Vitvi12g00355	14.9264	1.27182	3.5529	0.0015757	Unknown	0	0
VIT_12s0059g01400	Vitvi12g00446	15.4138	6.95308	1.1485	0.00592715	Tyrosine specific protein phosphatase	0	0
VIT_12s0059g01640	Vitvi12g00462	3.48046	0.346282	3.32926	0.0015757	Unknown protein	0	0
VIT_12s0059g02120	Vitvi12g02404	10.0331	2.18026	2.2022	0.0015757	Unknown	0	0
VIT_12s0059g02280	Vitvi12g00519	39.8702	8.42366	2.24279	0.0015757	Spg1p (septum-promoting GTPase)	0	0
VIT_13s0019g00860	Vitvi13g00278	2.68739	0.818649	1.71489	0.0276804	Small heat-shock protein HSP17.5 Cytosolic class I	0	0
VIT_13s0019g01130	Vitvi13g01972	40.2596	22.0889	0.866011	0.0264839	DC1 domain-containing protein	0	0
VIT_13s0019g02050	Vitvi13g01994	1.18103	0.0866297	3.76904	0.0197933	Ribulose bisphosphate carboxylase/oxygenase activase, chloroplast	0	0
VIT_13s0019g02110	Vitvi13g01996	1.03669	0.238467	2.12012	0.00496533	fringe-related protein	K05948	0
VIT_13s0019g02690	Vitvi13g00388	217.793	29.9275	2.86341	0.0015757	Protease inhibitor/seed storage/lipid transfer protein (LTP)	0	0
VIT_13s0019g03060	Vitvi13g02028	62.1099	11.4335	2.44156	0.0015757	Glucosyltransferase-2	0	0
VIT_13s0019g03120	Vitvi13g00487	19.4442	8.54281	1.18656	0.0170391	Glucosyltransferase-2	0	0
VIT_13s0019g04070	Vitvi13g00579	4.25256	2.03838	1.06091	0.028231	MLO1	K08472	0
VIT_13s0019g05190	Vitvi13g02070	2.28421	0.689243	1.72861	0.0015757	RAB GTPase RAB_ALPHA	K07976	0
VIT_13s0067g01540	Vitvi13g00091	36.2886	17.3605	1.06371	0.0258625	Pollen Ole e 1 allergen and extensin	0	0
VIT_13s0067g02050	Vitvi13g00122	2.10845	0.321781	2.71203	0.00496533	Unknown protein	0	0
VIT_13s0067g02890	Vitvi13g01414	2.39447	1.08141	1.14679	0.0068758	Unknown protein	0	0
VIT_13s0073g00590	Vitvi13g01054	337.593	169.625	0.992936	0.0327439	Unknown protein	0	0
VIT_13s0101g00460	Vitvi13g00974	19.4253	5.92818	1.71228	0.0015757	No hit	0	0
VIT_13s0106g00060	Vitvi13g02109	2.74189	0.696494	1.97699	0.0015757	Ankyrin repeat	0	0
VIT_13s0156g00090	Vitvi13g01839	18.7822	6.59793	1.50928	0.0015757	Protease inhibitor/seed storage/lipid transfer protein (LTP)	0	0
VIT_13s0156g00100	Vitvi13g02576	154.661	32.557	2.24807	0.0015757	Unknown protein	0	0
VIT_13s0156g00150	Vitvi13g02574	168.872	84.668	0.996041	0.0117763	Unknown	0	0
VIT_13s0156g00330	Vitvi13g01818	1.57672	0.608593	1.37338	0.0288465	Unknown	0	0
VIT_13s0156g00590	Vitvi13g02551	2.76821	1.10938	1.3192	0.0111875	S-receptor kinase	0	0
VIT_13s0158g00090	Vitvi13g02457	61.918	32.57	0.926815	0.0177403	Unknown	0	0
VIT_14s0006g00300	Vitvi14g00786	7.11513	2.17216	1.71176	0.0015757	Nudix hydrolase 18	0	0
VIT_14s0006g01580	Vitvi14g00971	20.5398	1.61648	3.66749	0.0015757	Unknown protein	0	0
VIT_14s0006g01600	Vitvi14g00972	23.7363	6.03839	1.97486	0.0015757	Unknown	0	0
VIT_14s0006g01610	Vitvi14g00973	3.10836	0.859806	1.85407	0.0184808	PMI2 (plastid movement impaired 2)	0	0
VIT_14s0006g01930	Vitvi14g02845	48.6065	12.5914	1.94871	0.0015757	Unknown protein	0	0
VIT_14s0006g02510	Vitvi14g01124	1.60005	0.58497	1.45168	0.0111875	Plastid movement impaired 15 (PMI15)	0	0
VIT_14s0006g02910	Vitvi14g01188	39.2174	22.2732	0.816185	0.034506	Unknown protein	0	0
VIT_14s0030g01890	Vitvi14g00438	10.5369	2.38297	2.14462	0.0015757	Unknown	0	0
VIT_14s0060g00330	Vitvi14g00029	15.3988	8.31909	0.88832	0.0276804	Aspartyl protease	E3_4_23_40	0
VIT_14s0060g00620	Vitvi14g00055	0.862792	0.14063	2.61711	0.0383671	Ribosome-binding factor A; Glycoside hydrolase, family 28	K02834	0
VIT_14s0060g00770	Vitvi14g00064	1.6511	0.106191	3.95869	0.0015757	Glycosyl transferase family 8 protein	0	0
VIT_14s0060g01730	Vitvi14g00142	73.4776	32.6964	1.16817	0.0111875	No hit	0	0
VIT_14s0060g01910	Vitvi14g00149	3.27757	1.03838	1.65829	0.00395434	Nodulin MtN3 family	0	0
VIT_14s0068g00300	Vitvi14g01394	9.60177	1.82893	2.3923	0.0015757	ABRC5	0	0
VIT_14s0068g01870	Vitvi14g01529	65.3092	35.1777	0.892625	0.0309893	Nodulin	0	0
VIT_14s0083g01140	Vitvi14g01354	9.09054	3.84228	1.2424	0.0132874	B12D	0	0
VIT_14s0108g00840	Vitvi14g01961	1.80753	0.588584	1.6187	0.0015757	Unknown protein	0	0
VIT_14s0108g01350	Vitvi14g02013	49.329	19.7533	1.32034	0.0015757	Unknown protein	0	0
VIT_14s0171g00360	Vitvi14g02990	25.4236	1.44233	4.1397	0.0015757	Unknown protein	0	0
VIT_15s0024g00800	Vitvi15g01239	11.7774	3.10508	1.92332	0.0015757	No hit	0	0
VIT_15s0024g01670	Vitvi15g00178	1.76018	0.67257	1.38797	0.0466214	Receptor kinase RK20-1	0	0
VIT_15s0046g01560	Vitvi15g01034	37.1842	13.4357	1.46862	0.0253451	Unknown protein	0	0
VIT_15s0046g01660	Vitvi15g01048	18.8862	8.87003	1.09032	0.00496533	Unknown protein	0	0
VIT_15s0048g01080	Vitvi15g01505	77.2429	15.9555	2.27535	0.0015757	Unknown	0	0
VIT_15s0048g01930	Vitvi15g00832	8.95349	4.17466	1.10079	0.0192098	ATPP2-A13	0	0
VIT_16s0013g00390	Vitvi16g01638	38.2658	15.8578	1.27086	0.0015757	No hit	0	0
VIT_16s0013g00440	Vitvi16g01642	8.15825	2.56147	1.67129	0.0140871	No hit	0	0
VIT_16s0013g00450	Vitvi16g01643	28.0765	13.2979	1.07816	0.0221901	No hit	0	0
VIT_16s0013g02150	Vitvi16g00528	0.977914	0.279219	1.80831	0.0309893	No hit	0	0
VIT_16s0013g02160	Vitvi16g00528	68.2491	33.7149	1.01742	0.0209897	No hit	0	0
VIT_16s0022g00650	Vitvi16g01788	8.01722	4.11075	0.9637	0.0424266	No hit	0	0
VIT_16s0039g00920	Vitvi16g00044	22.7516	6.99071	1.70246	0.0015757	CYP89A28	0	0
VIT_16s0039g00930	Vitvi16g01497	117.463	35.2172	1.73785	0.0015757	CYP89A5	0	0
VIT_16s0050g01530	Vitvi16g01938	6.84653	3.22614	1.08556	0.0148702	HcrVf2 protein	0	0
VIT_16s0050g01550	Vitvi16g01940	17.6923	7.86044	1.17044	0.00873171	HcrVf2 protein	0	0
VIT_16s0050g01710	Vitvi16g01949	4.12211	1.02381	2.00944	0.0132874	Receptor serine/threonine kinase PR5K	0	0
VIT_16s0050g01720	Vitvi16g01158	8.08413	1.56101	2.37261	0.0015757	Receptor serine/threonine kinase PR5K	0	0
VIT_16s0050g01830	Vitvi16g01957	0.82298	0.227973	1.85199	0.00395434	AAA-type ATPase	0	0
VIT_16s0050g01880	Vitvi16g01167	1.84962	0.222087	3.05803	0.0015757	Receptor kinase homolog LRK10	0	0
VIT_16s0050g02680	Vitvi16g01985	13.8137	0.788324	4.13117	0.0015757	Protein phosphatase 2C	E3_1_3_16	0
VIT_16s0098g00220	Vitvi16g02041	5.34245	2.08012	1.36083	0.00395434	Membrane located receptor	0	0
VIT_16s0098g00390	Vitvi16g01292	4.15379	1.82567	1.186	0.0433818	Receptor kinase homolog LRK10	0	0
VIT_16s0098g00400	Vitvi16g01293	7.60674	2.88203	1.40019	0.0015757	Receptor serine/threonine kinase PR5K-l	0	0
VIT_16s0098g00940	Vitvi16g01342	3.20978	1.01907	1.65522	0.0068758	Plastid-specific 30S ribosomal protein 1	0	0
VIT_16s0098g00990	Vitvi16g02066	10.9608	1.98947	2.4619	0.0015757	No hit	0	0
VIT_16s0098g01000	Vitvi16g02067	51.1765	19.7132	1.37632	0.0015757	No hit	0	0
VIT_16s0098g01060	Vitvi16g01352	2.40775	0.401902	2.58277	0.00958929	Heat shock protein 26a, chloroplast	0	0
VIT_16s0100g00220	Vitvi16g00925	58.3907	21.6939	1.42845	0.0104191	No hit	0	0
VIT_17s0000g00040	Vitvi17g00014	93.279	16.9199	2.46283	0.0015757	Pentatricopeptide (PPR) repeat-containing	0	0
VIT_17s0000g00070	Vitvi17g01318	7.52967	0.657059	3.51849	0.0015757	Unknown protein	0	0
VIT_17s0000g00820	Vitvi17g00069	34.6744	0.374994	6.53086	0.0015757	Nodulin MtN3 family	0	0
VIT_17s0000g00830	Vitvi17g00070	8.56	1.50735	2.5056	0.0015757	Nodulin MtN3 family	0	0
VIT_17s0000g01210	Vitvi17g00097	17.433	8.51545	1.03367	0.0184808	Unknown protein	0	0
VIT_17s0000g01460	Vitvi17g00116	51.1375	12.8459	1.99307	0.0015757	Protein kinase AKIN gamma	0	0
VIT_17s0000g02020	Vitvi17g00170	45.7018	23.226	0.97651	0.0300588	Erwinia induced protein 2	0	0
VIT_17s0000g02050	Vitvi17g00173	41.8949	16.3556	1.35699	0.0015757	Nudix hydrolase 17	0	0
VIT_17s0000g02480	Vitvi17g00218	363.539	189.779	0.93779	0.0170391	Calcium-binding protein	0	0
VIT_17s0000g03420	Vitvi17g00296	4.14032	1.60428	1.36782	0.0488182	Unknown protein	0	0
VIT_17s0000g04360	Vitvi17g00392	2.46286	0.956338	1.36474	0.0125377	Wall-associated kinase 2 (WAK2)	0	0
VIT_17s0000g05620	Vitvi17g00539	2.83083	0.844739	1.74465	0.00281005	Integral membrane HPP family protein	0	0
VIT_17s0000g06760	Vitvi17g00660	9.27957	5.02302	0.885503	0.0408055	Unknown protein	0	0
VIT_17s0000g08080	Vitvi17g00787	13.1306	2.46968	2.41054	0.0015757	Armadillo/beta-catenin repeat protein / U-box domain-containing protein	0	0
VIT_17s0000g08380	Vitvi17g00815	15.0442	6.50051	1.21058	0.00496533	Unknown protein	0	0
VIT_17s0000g08770	Vitvi17g00863	6.46523	2.61045	1.3084	0.0015757	Cysteine-rich receptor-like protein kinase 2	0	0
VIT_17s0000g09190	Vitvi17g00906	98.8016	35.046	1.49528	0.0015757	Octicosapeptide/Phox/Bem1p (PB1) domain-containing protein	0	0
VIT_17s0000g09310	Vitvi17g00919	11.6456	5.98168	0.961162	0.0305283	Unknown protein	0	0
VIT_17s0000g09730	Vitvi17g00968	30.6783	13.4338	1.19135	0.0015757	Transducin family protein / WD-40 repeat	0	0
VIT_17s0000g09770	Vitvi17g00973	3.03874	0.839527	1.85582	0.00395434	Cysteine proteinase	E3_4_22_x	0
VIT_18s0001g00360	Vitvi18g00130	612.085	305.622	1.00198	0.0247282	No hit	0	0
VIT_18s0001g00610	Vitvi18g00148	35.1536	5.87707	2.5805	0.0015757	Rho GTPase activator	0	0
VIT_18s0001g01030	Vitvi18g00177	74.6943	8.26124	3.17657	0.0015757	Protein disulfide isomerase	E5_3_4_1	0
VIT_18s0001g01540	Vitvi18g01508	7.65561	3.6377	1.07349	0.0309893	Oxidoreductase N-terminal domain-containing	0	0
VIT_18s0001g02760	Vitvi18g02533	2.40248	0.818334	1.55376	0.0068758	Lipase GDSL	0	0
VIT_18s0001g04660	Vitvi18g00354	112.557	59.7068	0.914689	0.0258625	No hit	0	0
VIT_18s0001g07600	Vitvi18g00524	51.3355	20.3478	1.33508	0.0015757	Unknown protein	0	0
VIT_18s0001g08920	Vitvi18g02643	11.9835	4.08176	1.55379	0.00281005	No hit	0	0
VIT_18s0001g09140	Vitvi18g00667	36.8029	14.3973	1.35402	0.0015757	Esterase	0	0
VIT_18s0001g09290	Vitvi18g02652	97.9581	30.8494	1.66692	0.0015757	Unknown protein	0	0
VIT_18s0001g11010	Vitvi18g02703	4.73081	1.16712	2.01913	0.0015757	Patatin	0	0
VIT_18s0001g11480	Vitvi18g02716	1.23336	0.208783	2.56252	0.0015757	CYP82C4	0	0
VIT_18s0001g11610	Vitvi18g02724	13.3998	6.24483	1.10148	0.0270978	No hit	0	0
VIT_18s0001g11730	Vitvi18g02728	8.22361	2.53028	1.70047	0.0015757	No hit	0	0
VIT_18s0001g12520	Vitvi18g00966	19.9869	10.6534	0.907741	0.0197933	ATP binding	0	0
VIT_18s0001g12680	Vitvi18g02754	22.9554	10.2523	1.16289	0.00395434	Unknown protein	0	0
VIT_18s0001g14520	Vitvi18g01135	18.495	5.05962	1.87003	0.0015757	Unknown protein	0	0
VIT_18s0001g14870	Vitvi18g01162	14.5402	4.25705	1.77212	0.0015757	Subtilisin-type protease precursor	SBT5_2	0
VIT_18s0001g15140	Vitvi18g02825	3.55742	1.38327	1.36275	0.034506	Unknown	0	0
VIT_18s0001g15150	Vitvi18g02826	40.3533	15.8978	1.34386	0.0015757	Unknown protein	0	0
VIT_18s0001g15660	Vitvi18g02837	106.782	49.6517	1.10475	0.0015757	Pathogen-related	0	0
VIT_18s0072g00150	Vitvi18g02962	132.149	66.0052	1.00151	0.0117763	Unknown protein	0	0
VIT_18s0072g00380	Vitvi18g02973	284.32	120.451	1.23907	0.0015757	Abscisic stress ripening protein 2 (ASR2)	0	0
VIT_18s0122g00290	Vitvi18g02471	42.1178	10.2527	2.03843	0.0015757	Unknown protein	0	0
VIT_18s0122g00300	Vitvi18g00020	11.9679	5.6845	1.07406	0.0383671	Unknown protein	0	0
VIT_18s0122g00460	Vitvi18g02474	35.1203	12.3829	1.50396	0.0015757	CP12-3	0	0
VIT_19s0014g01360	Vitvi19g00109	11.0952	2.63729	2.07281	0.0015757	Curculin (mannose-binding) lectin	0	0
VIT_19s0014g01370	Vitvi19g00111	280.904	108.066	1.37816	0.0015757	Curculin (mannose-binding) lectin	0	0
VIT_19s0014g02880	Vitvi19g01879	57.3953	27.0142	1.08721	0.0117763	Glycosyl hydrolase family 5 protein	0	0
VIT_19s0014g04040	Vitvi19g01931	1.95023	0.626409	1.63847	0.00281005	S-receptor protein kinase	0	0
VIT_19s0014g04130	Vitvi19g01937	1.86714	0.841889	1.14913	0.0184808	Serine/threonine-protein kinase receptor ARK3	0	0
VIT_19s0014g04150	Vitvi19g01938	7.16752	2.14433	1.74095	0.0015757	S-receptor protein kinase	0	0
VIT_19s0014g04250	Vitvi19g00341	1.07304	0.435292	1.30165	0.028231	S-locus protein kinase	0	0
VIT_19s0014g04260	Vitvi19g01943	5.55656	2.02957	1.45302	0.0177403	S-locus protein kinase	0	0
VIT_19s0014g04780	Vitvi19g00377	36.2898	17.5579	1.04744	0.0111875	No hit	0	0
VIT_19s0014g05090	Vitvi19g00405	12.6896	1.34123	3.24202	0.0015757	Thioredoxin h	0	0
VIT_19s0015g01750	Vitvi19g00908	2.9134	1.36587	1.09288	0.0192098	WD-40 repeat	0	0
VIT_19s0015g02410	Vitvi19g00995	2.56881	0.851382	1.59322	0.0015757	Receptor protein kinase	0	0
VIT_19s0090g00660	Vitvi19g00514	10.7634	3.03972	1.82412	0.0015757	Lipase GDSL	0	0
VIT_19s0090g00860	Vitvi19g00532	22.5888	12.0518	0.906359	0.0204571	SWAP (Suppressor-of-White-APricot)	0	0
VIT_19s0090g01120	Vitvi19g00559	6.74164	1.72712	1.96473	0.0015757	Unknown protein	0	0
VIT_19s0090g01200	Vitvi19g00568	2.16597	0.653443	1.72888	0.00281005	Unknown protein	0	0
VIT_19s0090g01340	Vitvi19g00581	936.095	364.021	1.36263	0.00281005	No hit	0	0
VIT_19s0090g01350	Vitvi19g02038	2.87234	0.586396	2.29228	0.035028	Aspartyl protease	E3_4_23_x	0
VIT_19s0090g01370	Vitvi19g02040	36.4256	8.63121	2.07732	0.0015757	No hit	0	0
VIT_16s0098g01170	Vitvi16g01362	2.21112	0	na	0.0015757	Homeobox-leucine zipper protein HB-12	VVHB12_1	vv60034HB
VIT_05s0020g05020	Vitvi05g01911	5.60772	0	na	0.0015757	Inhibitor of trypsin and hageman factor (CMTI-V)	0	0
VIT_14s0108g00450	Vitvi14g03078	1.66799	0	na	0.0015757	No hit	0	0
VIT_16s0115g00170	Vitvi16g01729	1.22629	0	na	0.0015757	Seed maturation protein PM28	0	0
VIT_03s0038g04390	Vitvi03g01481	0.919741	0	na	0.0015757	Dehydrin 1	0	0
VIT_01s0011g04080	Vitvi01g00337	7.07796	14.2095	-1.00545	0.0192098	Zinc finger (C3HC4-type ring finger)	ZFC3HC4_178	vv60078Other_zf-C3HC4
VIT_10s0003g00050	Vitvi10g00481	5.05429	10.9579	-1.11639	0.00496533	Squamosa promoter-binding protein 3 (SPL3)	SPL3	vv60055SBP
VIT_17s0000g01260	Vitvi17g00100	1.92635	4.06937	-1.07894	0.0247282	Squamosa promoter-binding protein 13 (SPL13)	SPL13_1	vv60055SBP
VIT_03s0038g03410	Vitvi03g00207	15.111	31.7648	-1.07183	0.00496533	NAC domain containing protein 36	NAC036_2	vv60046NAC
VIT_00s0203g00170	Vitvi10g00345	1.94591	6.38796	-1.71491	0.00281005	Myb domain protein 92	MYB92_1	vv60044MYB
VIT_04s0008g01830	Vitvi04g00157	17.355	54.1604	-1.64189	0.0015757	Myb domain protein 32	MYB32	vv60044MYB
VIT_13s0084g00530	Vitvi13g01359	1.53218	3.96329	-1.37111	0.0477246	Myb domain protein 12	MYB12_1	vv60044MYB
VIT_11s0016g01320	Vitvi11g00099	4.14509	9.77318	-1.23742	0.00873171	Myb domain protein 13	MYB13	vv60044MYB
VIT_01s0011g01200	Vitvi01g00095	4.7443	10.8383	-1.19187	0.00592715	Myb family transcription factor	MYBDOM_1	vv60044MYB
VIT_14s0006g01620	Vitvi14g00974	7.69306	17.528	-1.18803	0.00496533	Myb domain protein 4	MYB4_7	vv60044MYB
VIT_17s0000g02650	Vitvi17g00231	7.17974	14.3015	-0.994163	0.0309893	Myb domain protein 7	MYB7_2	vv60044MYB
VIT_17s0000g02660	Vitvi17g00232	5.68068	11.1401	-0.971627	0.0397778	Myb domain protein 6	MYB6_2	vv60044MYB
VIT_18s0001g11170	Vitvi18g00843	16.2048	31.2866	-0.949124	0.0229068	Myb domain protein 73	MYB73_1	vv60044MYB
VIT_18s0001g09040	Vitvi18g00654	36.2742	64.8863	-0.83897	0.0424266	LIM domain protein WLIM1	WLIM1_2	vv60040LIM
VIT_18s0001g03310	Vitvi18g00300	2.70691	7.57281	-1.48418	0.0015757	Scarecrow transcription factor family	SCLF_2	vv60032GRAS
VIT_07s0031g01460	Vitvi07g01823	0.959084	4.39141	-2.19496	0.00873171	Nuclear transcription factor Y subunit B-3	NFYB3_4	vv60021CCAAT
VIT_08s0032g01190	Vitvi08g00292	1.2193	3.3629	-1.46365	0.0015757	Nuclear transcription factor Y subunit A-10	NFYA10	vv60021CCAAT
VIT_06s0061g00780	Vitvi06g01353	4.90225	10.7693	-1.13541	0.0155732	Zinc finger (C2H2 type) family	C2H2FAM_39	vv60017C2H2
VIT_08s0058g00960	Vitvi08g00820	0.41685	1.458	-1.80639	0.0408055	Basic helix-loop-helix (bHLH) family	BHLHDOM_28	vv60011BHLH
VIT_18s0001g06650	Vitvi18g00463	11.6285	34.0399	-1.54956	0.0015757	Basic helix-loop-helix (bHLH) family	BHLH096_1	vv60011BHLH
VIT_06s0061g00720	Vitvi06g01345	5.24597	12.3651	-1.23699	0.00784105	BHLH transcriptional regulator bHLH029	BHLH029	vv60011BHLH
VIT_03s0088g01240	Vitvi03g00791	4.58461	10.6251	-1.21261	0.00496533	Basic helix-loop-helix (bHLH) family	BHLHDOM_74	vv60011BHLH
VIT_05s0020g04780	Vitvi05g00640	3.38474	7.20885	-1.09072	0.0445505	Basic helix-loop-helix (bHLH) family	BHLHDOM_52	vv60011BHLH
VIT_07s0191g00240	Vitvi07g01475	14.5145	29.9681	-1.04593	0.0104191	Basic helix-loop-helix (bHLH) family	BHLH096_2	vv60011BHLH
VIT_02s0025g03000	Vitvi02g00275	1.5721	7.12301	-2.17979	0.0015757	NGA1 (NGATHA1)	NGATHA1_1	vv60001ABI3VP1
VIT_15s0048g02370	Vitvi15g00863	5.73466	11.0667	-0.948445	0.0184808	NGA1 (NGATHA1)	NGATHA1_2	vv60001ABI3VP1
VIT_11s0016g03160	Vitvi11g00269	5.65601	23.1093	-2.03062	0.0015757	ABC transporter B member 11	K05664	vv52010ABC_transporters
VIT_08s0040g02900	Vitvi08g01117	10.7139	35.6406	-1.73404	0.0015757	Aluminum sensitive 3	ALS3	vv52010ABC_transporters
VIT_16s0050g01620	Vitvi16g01144	49.9091	113.627	-1.18693	0.0015757	ABC transporter G member 14	ABCG14	vv52010ABC_transporters
VIT_14s0060g00470	Vitvi14g00043	1.70607	3.72384	-1.12611	0.0140871	ABC transporter G member 21	ABCG21	vv52010ABC_transporters
VIT_08s0007g03710	Vitvi08g01493	0.856557	1.79801	-1.06978	0.0132874	ABC transporter G member 22	ABCG22	vv52010ABC_transporters
VIT_04s0008g04230	Vitvi04g00365	2.56706	5.32952	-1.05389	0.00592715	ABC transporter G member 22	ABCG22	vv52010ABC_transporters
VIT_04s0008g04790	Vitvi04g00421	45.8182	91.4718	-0.997406	0.0322787	ABC transporter g family pleiotropic drug resistance 12 PDR12	ABCGPDR12	vv52010ABC_transporters
VIT_18s0001g09830	Vitvi18g00724	2.90745	6.59977	-1.18266	0.037321	TTL3 (tetratricopetide-repeat thioredoxin 3)	TTL3	vv50132Primary_active_transporter_cat_A5_to_A8
VIT_12s0028g02240	Vitvi12g00193	9.82185	21.3393	-1.11945	0.00496533	Thioredoxin TTL3 (Tetratricopetide-repeat thioredoxin-like 3)	TTL3	vv50132Primary_active_transporter_cat_A5_to_A8
VIT_19s0014g01470	Vitvi19g00122	10.151	18.5838	-0.872424	0.0383671	Thioredoxin TTL1 (Tetratricopetide-repeat thioredoxin-like 1)	TTL1	vv50132Primary_active_transporter_cat_A5_to_A8
VIT_00s0125g00410	Vitvi10g01245	0.283267	0.716955	-1.33972	0.0234887	Phospholipid-transporting ATPase	K01530	vv50131Primary_active_transporter_cat_A2_to_A4
VIT_13s0064g00930	Vitvi13g01734	0.235461	3.60545	-3.93662	0.0015757	ferric reductase defective 3	FRD3	vv50125Porters_cat_66_to_94
VIT_07s0104g00100	Vitvi07g00140	1.82178	6.06778	-1.73582	0.0015757	AL-activated malate transporter 1	ALMT1	vv50125Porters_cat_66_to_94
VIT_06s0009g00480	Vitvi06g00928	12.2831	39.0887	-1.67008	0.0015757	Aluminium-tolerance ALMT1	ALMT1	vv50125Porters_cat_66_to_94
VIT_13s0064g00940	Vitvi13g01735	5.45768	14.8875	-1.44774	0.0015757	ferric reductase defective 3	FRD3	vv50125Porters_cat_66_to_94
VIT_00s0225g00060	Vitvi01g00655	0.686029	1.69843	-1.30786	0.0397778	MATE efflux family protein	MATE	vv50125Porters_cat_66_to_94
VIT_18s0001g11760	Vitvi18g00899	19.9761	48.7422	-1.2869	0.0015757	MATE efflux family protein	MATE	vv50125Porters_cat_66_to_94
VIT_00s0259g00120	Vitvi10g00247	12.3509	24.4968	-0.987977	0.0162563	Oligopeptide transporter OPT3	OPT3	vv50125Porters_cat_66_to_94
VIT_12s0028g01150	Vitvi12g00099	9.11686	17.4936	-0.940218	0.0192098	Transparent testa 12 protein	TT12	vv50125Porters_cat_66_to_94
VIT_08s0007g08200	Vitvi08g01879	5.39064	9.4643	-0.812039	0.0497581	MATE efflux family protein	MATE	vv50125Porters_cat_66_to_94
VIT_18s0001g02120	Vitvi18g00241	3.45345	14.6044	-2.08029	0.0015757	Metal transporter Nramp6	NRAMP6	vv50124Porters_cat_30_to_64
VIT_09s0002g05810	Vitvi09g00500	6.97048	14.0467	-1.0109	0.00784105	Boron transporter-like protein 4	BOR4	vv50124Porters_cat_30_to_64
VIT_08s0007g04550	Vitvi08g01577	13.8581	27.7071	-0.999526	0.0140871	NCS1 nucleoside transporter family protein	NCS1	vv50124Porters_cat_30_to_64
VIT_07s0151g00340	Vitvi07g00091	13.736	24.9968	-0.863781	0.0184808	Sulfate transporter 3.1 (AST12) (AtST1)	SULTR3_1	vv50124Porters_cat_30_to_64
VIT_01s0026g02500	Vitvi01g01019	0.688466	2.34641	-1.769	0.0117763	Amino acid transport protein	AATRREL	vv50123Porters_cat_18_to_29
VIT_12s0028g02570	Vitvi12g00224	3.17369	8.32636	-1.39152	0.00281005	Sodium/calcium exchanger family protein	NACAEX	vv50123Porters_cat_18_to_29
VIT_07s0005g03960	Vitvi07g00656	0.206958	0.703824	-1.76588	0.046134	Peptide transporter protein 3	PTR3	vv50122Porters_cat_7_to_17
VIT_01s0150g00250	Vitvi01g01785	1.14686	3.83539	-1.74168	0.0015757	Peptide transporter PTR2-B	PTR2B	vv50122Porters_cat_7_to_17
VIT_18s0001g11280	Vitvi18g00855	19.2231	50.0161	-1.37955	0.0015757	Nitrate transporter 1:2	NRT1_2	vv50122Porters_cat_7_to_17
VIT_19s0085g00920	Vitvi19g01748	1.4725	3.75396	-1.35015	0.00873171	Organic cation transport protein OCT2	VVOCT2	vv50121Porters_cat_1_to_6
VIT_12s0059g00770	Vitvi12g00382	19.4264	45.5834	-1.23049	0.0015757	Monocopper oxidase SKS5 (SKU5 Similar 5)	SKS5	vv50109Incompletely_characterized_transport_systems
VIT_00s0253g00040	Vitvi07g01308	5.94321	11.701	-0.977318	0.0162563	Monocopper oxidase SKS17 (SKU5 Similar 17)	SKS17	vv50109Incompletely_characterized_transport_systems
VIT_07s0031g00250	Vitvi07g01709	4.44126	7.85947	-0.823463	0.0497581	Transporter-related	TRANSPORTERUNK	vv50109Incompletely_characterized_transport_systems
VIT_05s0165g00010	Vitvi05g01437	0.418973	2.08097	-2.31233	0.00496533	Ankyrin repeat	K10380	vv50108Accessory_factors_involved_in_transport
VIT_05s0165g00160	Vitvi05g01450	0.190484	0.896166	-2.2341	0.00592715	Ankyrin repeat	K10380	vv50108Accessory_factors_involved_in_transport
VIT_05s0102g00050	Vitvi05g02174	1.65155	6.66078	-2.01187	0.0015757	Ankyrin repeat protein family	K10380	vv50108Accessory_factors_involved_in_transport
VIT_05s0165g00290	Vitvi05g02170	0.499674	1.98659	-1.99124	0.00496533	Ankyrin	K10380	vv50108Accessory_factors_involved_in_transport
VIT_00s0269g00140	Vitvi07g02462	0.771518	2.44986	-1.66693	0.0361401	Ankyrin	K10380	vv50108Accessory_factors_involved_in_transport
VIT_14s0081g00390	Vitvi14g00518	0.871368	1.9671	-1.17472	0.0204571	Ankyrin repeat	K10380	vv50108Accessory_factors_involved_in_transport
VIT_13s0106g00040	Vitvi13g00807	12.5806	22.1587	-0.816673	0.0451149	Ankyrin	K10380	vv50108Accessory_factors_involved_in_transport
VIT_15s0046g01900	Vitvi15g01069	0.1729	2.00669	-3.53681	0.0015757	ferric reduction oxidase 2	FRO2	vv50105Transport_electron_carriers
VIT_16s0050g00990	Vitvi16g01091	2.25496	6.06734	-1.42796	0.0015757	ferric reduction oxidase 4	FRO4	vv50105Transport_electron_carriers
VIT_07s0031g02950	Vitvi07g01977	0.344402	1.6588	-2.26797	0.00395434	Ammonium transporter 2	AMT2	vv50101Channels_and_pores
VIT_18s0001g10330	Vitvi18g00770	0.582934	2.6739	-2.19754	0.0015757	Subtilisin protease	ARA12	vv50101Channels_and_pores
VIT_04s0069g00170	Vitvi04g00696	0.4899	2.12033	-2.11373	0.0015757	Glutamate receptor protein	GLR2_7	vv50101Channels_and_pores
VIT_15s0107g00270	Vitvi15g00244	0.698261	2.17853	-1.64152	0.0015757	Mechanosensitive ion channel	MSCSREL	vv50101Channels_and_pores
VIT_04s0008g05080	Vitvi04g00449	1.1762	3.15327	-1.42272	0.00958929	Ammonium transporter 2	AMT2	vv50101Channels_and_pores
VIT_03s0063g00220	Vitvi03g01578	6.88124	16.7018	-1.27926	0.0471742	Hydrogenobyrinic acid a,c-diamide synthase	E6_3_5_9	vv50101Channels_and_pores
VIT_04s0043g00370	Vitvi04g00973	8.98799	19.9289	-1.14879	0.00592715	Ammonium transporter 1;2	AMT1_2	vv50101Channels_and_pores
VIT_08s0058g00140	Vitvi08g00723	8.6925	18.6161	-1.09871	0.00395434	Ammonium transporter 2	AMT2	vv50101Channels_and_pores
VIT_14s0108g00700	Vitvi14g01952	14.1294	26.6627	-0.916123	0.0264839	Aquaporin NIP1;2	NIP1_2	vv50101Channels_and_pores
VIT_07s0129g00490	Vitvi07g01627	37.1551	69.5836	-0.905187	0.0209897	Hydrogenobyrinic acid a,c-diamide synthase	E6_3_5_9	vv50101Channels_and_pores
VIT_04s0044g01850	Vitvi04g01746	3.65146	8.07438	-1.14488	0.00496533	Auxin efflux carrier	AUXEFF	vv50004Auxin_transport vv50125Porters_cat_66_to_94
VIT_16s0050g00100	Vitvi16g01874	3.45351	7.3553	-1.09072	0.00873171	Myosin-related	MYOSINR	vv44810Regulation_of_actin_cytoskeleton
VIT_08s0007g06520	Vitvi08g01740	63.5567	123.83	-0.962245	0.0397778	Actin beta/gamma 1	K05692	vv44810Regulation_of_actin_cytoskeleton
VIT_02s0025g03540	Vitvi02g00327	86.4326	208.867	-1.27294	0.0015757	Tubulin beta-6 chain	K07375	vv44145Phagosome vv44810Regulation_of_actin_cytoskeleton
VIT_02s0025g03680	Vitvi02g00340	57.9705	111.954	-0.949515	0.0413912	Tubulin beta-8 chain	K07375	vv44145Phagosome vv44810Regulation_of_actin_cytoskeleton
VIT_06s0004g05870	Vitvi06g00569	50.1136	91.1113	-0.862428	0.0393331	Tubulin beta-3 chain	K07375	vv44145Phagosome vv44810Regulation_of_actin_cytoskeleton
VIT_12s0142g00280	Vitvi12g00022	3.55507	8.15321	-1.19749	0.0104191	Cell division cyle protein 45	K06628	vv44110Cell_cycle
VIT_00s0313g00010	Vitvi07g01433	3.07073	6.21649	-1.01752	0.0197933	Centromere protein	CENTROMEREREL	vv44110Cell_cycle
VIT_05s0062g00480	Vitvi05g02108	0.962585	4.6054	-2.25834	0.00281005	Xyloglucan endo-transglycosylase, C-terminal	E2_4_1_207	vv40006Cell_wall
VIT_05s0062g00610	Vitvi05g02111	1.08522	5.17623	-2.25391	0.00281005	Xyloglucan endotransglucosylase/hydrolase 23	E2_4_1_207	vv40006Cell_wall
VIT_08s0040g01970	Vitvi08g02147	0.478799	1.85683	-1.95535	0.0276804	fasciclin arabinogalactan-protein (FLA11)	FLA11	vv40006Cell_wall
VIT_04s0023g03260	Vitvi04g01444	0.444097	1.52983	-1.78442	0.0111875	Cellulase2	E3_2_1_4	vv40006Cell_wall
VIT_04s0044g01100	Vitvi04g01666	24.5579	82.0262	-1.7399	0.0015757	Invertase/pectin methylesterase inhibitor	PMEI	vv40006Cell_wall
VIT_10s0003g02480	Vitvi10g00698	29.5813	93.4937	-1.66018	0.0015757	Xyloglucan endotransglycosylase/hydrolase precursor XTH-21	E2_4_1_207	vv40006Cell_wall
VIT_11s0016g00590	Vitvi11g00040	17.3308	48.0197	-1.47029	0.0015757	Invertase/pectin methylesterase inhibitor	PMEI	vv40006Cell_wall
VIT_11s0052g01280	Vitvi11g01678	13.2326	36.0311	-1.44515	0.0015757	Xyloglucan endotransglucosylase/hydrolase 23	E2_4_1_207	vv40006Cell_wall
VIT_05s0094g01310	Vitvi05g01681	2.22385	6.04462	-1.44259	0.00592715	Polygalacturonase GH28	E3_2_1_15	vv40006Cell_wall
VIT_19s0015g00530	Vitvi19g00682	8.64056	23.1508	-1.42187	0.0015757	fasciclin arabinogalactan-protein (FLA1)	FLA1	vv40006Cell_wall
VIT_00s0533g00050	Vitvi02g01808	31.4046	79.5871	-1.34156	0.0015757	Extensin	EXTENSIN	vv40006Cell_wall
VIT_11s0016g03020	Vitvi11g00256	6.66416	16.7076	-1.32601	0.0015757	Pectinesterase family	E3_1_1_11	vv40006Cell_wall
VIT_01s0026g00200	Vitvi01g00784	4.86461	11.7129	-1.2677	0.00784105	Xyloglucan endotransglucosylase/hydrolase 28	E2_4_1_207	vv40006Cell_wall
VIT_15s0048g01750	Vitvi15g00816	73.3723	176.495	-1.26632	0.00281005	fasciclin arabinogalactan-protein (FLA8)	FLA8	vv40006Cell_wall
VIT_01s0127g00400	Vitvi01g00710	3.00305	7.01734	-1.2245	0.0015757	Polygalacturonase GH28	E3_2_1_15	vv40006Cell_wall
VIT_14s0066g01730	Vitvi14g01815	10.3646	23.9912	-1.21084	0.0015757	Cellulose synthase CSLC04	E2_4_1_12_CSLC04	vv40006Cell_wall
VIT_12s0057g01020	Vitvi12g00721	224.988	507.807	-1.17443	0.0162563	fasciclin-like arabinogalactan protein FLA2	FLA2	vv40006Cell_wall
VIT_16s0098g01900	Vitvi16g01418	18.435	41.3928	-1.16693	0.00281005	Pectinesterase family	E3_1_1_11	vv40006Cell_wall
VIT_09s0002g00320	Vitvi09g00017	54.5664	111.444	-1.03023	0.0295555	Pectinesterase PME3	E3_1_1_11	vv40006Cell_wall
VIT_00s0527g00030	Vitvi10g02256	61.4704	124.972	-1.02364	0.0117763	Arabinogalactan protein AGP31	AGP31	vv40006Cell_wall
VIT_08s0032g00930	Vitvi08g00240	30.0698	59.4942	-0.984434	0.00958929	Fasciclin domain-containing protein FLA17	FLA17	vv40006Cell_wall
VIT_00s0340g00050	Vitvi07g02990	13.9145	27.2959	-0.972095	0.0148702	Endo-1,4-beta-glucanase korrigan (KOR)	E3_2_1_4	vv40006Cell_wall
VIT_07s0005g00720	Vitvi07g00350	33.411	64.9011	-0.95792	0.0327439	Pectinesterase family	E3_1_1_11	vv40006Cell_wall
VIT_06s0004g04610	Vitvi06g00459	15.1768	29.0031	-0.934339	0.0177403	fasciclin arabinogalactan-protein (FLA4)	FLA4	vv40006Cell_wall
VIT_12s0134g00160	Vitvi12g00586	26.8124	49.2458	-0.8771	0.0247282	Xyloglucan endotransglycosylase/hydrolase 16	E2_4_1_207	vv40006Cell_wall
VIT_10s0116g00520	Vitvi10g00026	26.6781	48.9681	-0.876186	0.0466214	Xyloglucan endotransglucosylase/hydrolase 8	E2_4_1_207	vv40006Cell_wall
VIT_04s0044g01000	Vitvi04g02246	4.87231	8.89563	-0.868491	0.0241457	Pectinesterase family	E3_1_1_11	vv40006Cell_wall
VIT_09s0018g01950	Vitvi09g01302	13.2198	23.8763	-0.852879	0.0393331	Cellulose synthase CSLC05	E2_4_1_12_CSLC05	vv40006Cell_wall
VIT_07s0005g00890	Vitvi07g00363	9.53831	17.1705	-0.848126	0.0355441	Polygalacturonase GH28	E3_2_1_15	vv40006Cell_wall
VIT_02s0025g00260	Vitvi02g00022	48.5734	84.0281	-0.790705	0.0497581	Polygalacturonase GH28	E3_2_1_15	vv40006Cell_wall
VIT_05s0029g00880	Vitvi05g02068	0.949199	2.6807	-1.49783	0.00281005	R protein L6	K13477	vv34627R_proteins_from_Plant-pathogen_interaction
VIT_09s0002g06230	Vitvi09g00542	0.322388	0.885172	-1.45716	0.0383671	RPS5 (resistant to p. syringae 5)	K13460	vv34627R_proteins_from_Plant-pathogen_interaction
VIT_03s0038g01400	Vitvi03g00082	0.43956	1.11037	-1.33691	0.037321	R protein PRF disease resistance protein	K13453	vv34627R_proteins_from_Plant-pathogen_interaction
VIT_08s0007g08420	Vitvi08g02397	5.66389	13.0128	-1.20007	0.0015757	R protein MLA10	K13475	vv34627R_proteins_from_Plant-pathogen_interaction
VIT_19s0014g02830	Vitvi19g00233	3.56049	9.67601	-1.44234	0.0015757	Whitefly-induced gp91-phox	RBOHD	vv34626Plant-pathogen_interaction vv50105Transport_electron_carriers
VIT_13s0067g00490	Vitvi13g00026	0.257402	1.61616	-2.65047	0.0015757	Protein kinase Xa21	K13437	vv34626Plant-pathogen_interaction
VIT_18s0001g01630	Vitvi18g00214	0.791271	3.50398	-2.14675	0.0104191	Calcium-binding protein CML	K13448	vv34626Plant-pathogen_interaction
VIT_01s0011g00960	Vitvi01g01849	0.9968	3.18091	-1.67406	0.0015757	RPM1 (resistance to p. syringae pv maculicola 1)	K13457	vv34626Plant-pathogen_interaction
VIT_01s0011g00950	Vitvi01g01848	0.708745	2.0485	-1.53123	0.00958929	RPM1 (resistance to p. syringae pv maculicola 1)	K13457	vv34626Plant-pathogen_interaction
VIT_09s0002g02780	Vitvi09g01551	2.96677	8.40794	-1.50286	0.0015757	FRK1 (FLG22-induced receptor-like kinase 1)	FRK1	vv34626Plant-pathogen_interaction
VIT_07s0005g06500	Vitvi07g00924	0.703557	1.93369	-1.45862	0.00496533	FRK1 (FLG22-induced receptor-like kinase 1)	FRK1	vv34626Plant-pathogen_interaction
VIT_13s0073g00400	Vitvi13g01037	6.37294	19.8677	-1.64039	0.0015757	BHLH038/ORG2 (OBP3-responsive gene 2)	ORG2_5	vv30011Jasmonate_signaling vv60011BHLH
VIT_03s0038g00430	Vitvi03g00033	3.16199	8.06419	-1.3507	0.0015757	Enhanced disease susceptibility 5 EDS5	EDS5	vv30011Jasmonate_signaling vv50125Porters_cat_66_to_94
VIT_17s0000g02230	Vitvi17g00189	8.76498	17.314	-0.982116	0.00958929	Jasmonate ZIM domain-containing protein 3	JAZ3_2	vv30011Jasmonate_signaling vv34626Plant-pathogen_interaction vv60069ZIM
VIT_07s0129g00580	Vitvi07g01638	42.8824	238.469	-2.47534	0.0015757	Snakin-1	SNAKIN	vv30010Gibberellin_signaling
VIT_14s0066g01790	Vitvi14g01819	13.9735	35.8366	-1.35874	0.0015757	GASA like	GASAL	vv30010Gibberellin_signaling
VIT_15s0048g01390	Vitvi15g00789	21.1073	38.2919	-0.859297	0.0276804	Gibberellin receptor GID1L3	GID1C	vv30010Gibberellin_signaling
VIT_01s0146g00360	Vitvi01g01729	2.2559	4.68002	-1.05281	0.0229068	Constans-like 14	COL14_1	vv30009Flower_development vv34710Circadian_rhythm vv60014C2C2-CO
VIT_16s0013g00890	Vitvi16g00349	6.24809	28.4886	-2.1889	0.0015757	Ethylene-responsive element binding factor	ERF1A	vv30008Ethylene_signaling vv60003AP2_EREBP
VIT_09s0018g01650	Vitvi09g01269	0.182022	0.790915	-2.11941	0.00873171	Wrinkled1 (AP2/ERBP)	WRINKLED1_1	vv30008Ethylene_signaling vv60003AP2_EREBP
VIT_05s0049g00330	Vitvi05g01926	25.0156	45.9344	-0.876747	0.0333901	E8 protein	E8	vv30008Ethylene_signaling
VIT_14s0030g02310	Vitvi14g00483	5.9991	14.5259	-1.27581	0.00395434	Auxin-induced protein 22D	IAA22D_4	vv30003Auxin_signaling vv60008AUXIAA
VIT_19s0027g00510	Vitvi19g02261	0.584787	3.09464	-2.40379	0.0197933	Auxin-induced SAUR	SAUR	vv30003Auxin_signaling
VIT_19s0014g02910	Vitvi19g00240	0.944768	3.51945	-1.89732	0.0204571	Alpha-expansin 12 precursor	EXPA12	vv30003Auxin_signaling
VIT_11s0016g01220	Vitvi11g00089	6.4072	18.9505	-1.56447	0.0015757	Auxin-binding protein ABP19a precursor	ABP19	vv30003Auxin_signaling
VIT_12s0134g00230	Vitvi12g00593	2.35077	6.00973	-1.35417	0.0068758	Auxin-responsive GH3ue	GH3	vv30003Auxin_signaling
VIT_00s0184g00110	Vitvi07g01071	24.7643	52.7249	-1.09022	0.0111875	Auxin-induced protein (AIR12)	AIR12	vv30003Auxin_signaling
VIT_13s0067g01940	Vitvi13g00114	0.986979	8.4735	-3.10187	0.0015757	Abscisic acid receptor PYL4 RCAR10	RCAR10	vv30001ABA_signaling
VIT_02s0012g01270	Vitvi02g00695	6.21682	13.7918	-1.14956	0.00496533	Abscisic acid receptor PYL1 RCAR12	RCAR12	vv30001ABA_signaling
VIT_08s0058g00470	Vitvi08g00768	14.3783	30.964	-1.1067	0.0068758	Abscisic acid receptor PYL4 RCAR10	RCAR10	vv30001ABA_signaling
VIT_16s0098g01580	Vitvi16g01391	64.7502	126.03	-0.960811	0.0493614	Heat shock protein 70	K03283	vv23040Spliceosome vv24141Protein_processing_in_endoplasmic_reticulum vv50101Channels_and_pores
VIT_05s0020g03910	Vitvi05g00544	0.45609	2.5393	-2.47704	0.00281005	Ribosomal protein S3A (RPS3aA) 40S	K02984	vv23010Ribosome
VIT_06s0004g00820	Vitvi06g00084	1.15787	6.01359	-2.37675	0.0015757	Ribosomal protein S2; Squalene/phytoene synthase	K02967	vv23010Ribosome
VIT_08s0007g02620	Vitvi08g01397	44.9008	87.8983	-0.969094	0.0204571	Ribosomal protein S17 (RPS17A) 40S	K02961	vv23010Ribosome
VIT_18s0122g01400	Vitvi18g00101	9.95088	24.3923	-1.29353	0.0015757	Exostosin family protein	K02366	vv11030Glycan_structures-biosynthesis1
VIT_03s0180g00320	Vitvi03g00568	44.7884	131.891	-1.55815	0.0015757	Indole-3-acetate beta-glucosyltransferase	E2_4_1_121	vv11002Auxin_biosynthesis
VIT_03s0091g00310	Vitvi03g00586	10.0865	19.9006	-0.980386	0.0204571	Indole-3-acetic acid-amido synthetase GH3.8	AUXINBIOSYNTHESIS_GH3	vv11002Auxin_biosynthesis
VIT_18s0001g02350	Vitvi18g02924	3.17083	10.1983	-1.6854	0.0015757	Laccase	E1_10_3_2	vv11000Single_reactions vv50109Incompletely_characterized_transport_systems
VIT_18s0001g02410	Vitvi18g02928	3.2013	8.35232	-1.38352	0.00395434	Laccase	E1_10_3_2	vv11000Single_reactions vv50109Incompletely_characterized_transport_systems
VIT_18s0001g02400	Vitvi18g02927	61.2146	136.739	-1.15948	0.0125377	Laccase	E1_10_3_2	vv11000Single_reactions vv50109Incompletely_characterized_transport_systems
VIT_17s0000g02590	Vitvi17g00227	24.2453	48.8583	-1.0109	0.0117763	Laccase	E1_10_3_2	vv11000Single_reactions vv50109Incompletely_characterized_transport_systems
VIT_18s0164g00100	Vitvi18g01438	13.3902	26.8249	-1.0024	0.0132874	Laccase	E1_10_3_2	vv11000Single_reactions vv50109Incompletely_characterized_transport_systems
VIT_11s0016g00570	Vitvi11g00039	0.651745	2.25046	-1.78784	0.00496533	Dimethylaniline monooxygenase (N-oxide forming) 2	E1_14_13_8	vv11000Single_reactions
VIT_19s0090g01410	Vitvi19g00587	5.21271	11.2005	-1.10346	0.0216465	Wax synthase isoform 1	E2_3_1_75	vv11000Single_reactions
VIT_01s0127g00800	Vitvi01g00742	8.97183	18.2684	-1.02588	0.0177403	Polyamine oxidase precursor	E1_5_3_11	vv11000Single_reactions
VIT_18s0001g13820	Vitvi18g01077	10.5234	39.31	-1.9013	0.0015757	Cytochrome P450, family 83, subfamily B, polypeptide 1	K11818	vv10966Glucosinolate_biosynthesis
VIT_18s0001g13850	Vitvi18g01079	1.84649	6.30062	-1.77071	0.00395434	Cytochrome P450, family 83, subfamily B, polypeptide 1	K11818	vv10966Glucosinolate_biosynthesis
VIT_18s0001g13790	Vitvi18g01073	0.564635	1.81975	-1.68835	0.0192098	Cytochrome P450, family 83, subfamily B, polypeptide 1	K11818	vv10966Glucosinolate_biosynthesis
VIT_18s0001g13830	Vitvi18g01078	5.02632	16.0811	-1.67779	0.0015757	Cytochrome P450, family 83, subfamily B, polypeptide 1	K11818	vv10966Glucosinolate_biosynthesis
VIT_18s0089g01200	Vitvi18g02412	0.414333	1.25732	-1.60149	0.00496533	Berberine bridge enzyme	E1_21_3_3	vv10950Alkaloid_biosynthesis_I
VIT_16s0100g00560	Vitvi16g00962	7.77632	17.6874	-1.18556	0.0015757	S-N-methylcoclaurine 3'-hydroxylase	E1_14_13_71	vv10950Alkaloid_biosynthesis_I
VIT_07s0031g03070	Vitvi07g01990	23.6136	73.0703	-1.62967	0.0015757	Isoflavone reductase	E1_3_1_45	vv10943Isoflavonoid_biosynthesis
VIT_08s0007g07710	Vitvi08g02372	7.57747	20.0482	-1.40368	0.0015757	CYP93A1 2-hydroxyisoflavanone synthase	E1_14_13_86	vv10943Isoflavonoid_biosynthesis
VIT_05s0020g03000	Vitvi05g00456	6.02958	11.5013	-0.931668	0.0477246	2-Hydroxyisoflavanone dehydratase	E4_2_1_105	vv10943Isoflavonoid_biosynthesis
VIT_12s0134g00640	Vitvi12g02450	1.92802	5.93119	-1.6212	0.0015757	Anthocyanidin 3-O-glucoside-6''-O-malonyltransferase	E2_3_1_171	vv10942Anthocyanin_biosynthesis
VIT_18s0041g00710	Vitvi18g02012	16.4986	39.3746	-1.25492	0.0015757	UDP-glucose: anthocyanidin 5,3-O-glucosyltransferase	RHGT1	vv10942Anthocyanin_biosynthesis
VIT_16s0050g01680	Vitvi16g01150	22.207	44.3924	-0.999298	0.00873171	UDP-glucose: anthocyanidin 5,3-O-glucosyltransferase	RHGT1	vv10942Anthocyanin_biosynthesis
VIT_06s0004g00760	Vitvi06g00076	0.433319	9.7161	-4.48688	0.0015757	Leucoanthocyanidin dioxygenase-like protein	E1_14_11_19	vv10941Flavonoid_biosynthesis
VIT_07s0005g03150	Vitvi07g00587	2.508	9.2837	-1.88816	0.0015757	flavanone 3-hydroxylase	E1_14_11_9	vv10941Flavonoid_biosynthesis
VIT_00s0555g00020	Vitvi02g01427	8.94819	30.807	-1.78359	0.0015757	flavonoid 3-monooxygenase	E1_14_13_21	vv10941Flavonoid_biosynthesis
VIT_13s0047g00210	Vitvi13g01119	4.01654	11.5038	-1.51809	0.0015757	flavonol synthase	E1_14_11_23	vv10941Flavonoid_biosynthesis
VIT_14s0068g00920	Vitvi14g01448	75.7778	197.838	-1.38447	0.0015757	Chalcone synthase (CHS)	E2_3_1_74	vv10941Flavonoid_biosynthesis
VIT_06s0009g02840	Vitvi06g01885	1.50188	3.84046	-1.35451	0.00873171	Flavonoid 3',5'-hydroxylase	E1_14_13_88	vv10941Flavonoid_biosynthesis
VIT_02s0025g04720	Vitvi02g00435	198.663	453.792	-1.19171	0.00784105	Leucoanthocyanidin dioxgenase	E1_14_11_19	vv10941Flavonoid_biosynthesis
VIT_14s0068g00930	Vitvi14g01449	60.7044	132.79	-1.12927	0.0068758	Chalcone synthase	E2_3_1_74	vv10941Flavonoid_biosynthesis
VIT_02s0012g00410	Vitvi02g01474	11.8821	24.0407	-1.01669	0.00784105	Naringenin,2-oxoglutarate 3-dioxygenase	E1_14_11_9	vv10941Flavonoid_biosynthesis
VIT_01s0011g02960	Vitvi01g00234	29.2956	54.4918	-0.895355	0.0270978	Leucoanthocyanidin reductase 1	E1_17_1_3	vv10941Flavonoid_biosynthesis
VIT_04s0023g03370	Vitvi04g01454	112.257	206.716	-0.880845	0.0379953	Flavonone- 3-hydroxylase	E1_14_11_9	vv10941Flavonoid_biosynthesis
VIT_08s0007g02630	Vitvi08g02253	4.47793	21.3783	-2.25524	0.0015757	Secoisolariciresinol dehydrogenase	SIRD	vv10940Phenylpropanoid_biosynthesis
VIT_03s0180g00200	Vitvi03g00557	76.723	303.455	-1.98375	0.0015757	Limonoid UDP-glucosyltransferase	E2_4_1_120	vv10940Phenylpropanoid_biosynthesis
VIT_03s0091g01200	Vitvi03g00691	4.404	13.8762	-1.65573	0.0015757	Sinapoylglucose:malate sinapoyltransferase (SNG1)	E2_3_1_92	vv10940Phenylpropanoid_biosynthesis
VIT_03s0091g00040	Vitvi03g00569	26.9707	74.1477	-1.45901	0.0015757	Limonoid UDP-glucosyltransferase	E2_4_1_120	vv10940Phenylpropanoid_biosynthesis
VIT_08s0007g02670	Vitvi08g02255	2.92996	7.28447	-1.31394	0.0197933	Secoisolariciresinol dehydrogenase	SIRD	vv10940Phenylpropanoid_biosynthesis
VIT_08s0007g02640	Vitvi08g02254	10.5993	23.6243	-1.1563	0.00496533	Secoisolariciresinol dehydrogenase	SIRD	vv10940Phenylpropanoid_biosynthesis
VIT_12s0134g00580	Vitvi12g02443	4.58281	10.0987	-1.13987	0.0170391	Hydroxycinnamoyl-CoA quinate hydroxycinnamoyltransferase	E2_3_1_99	vv10940Phenylpropanoid_biosynthesis
VIT_02s0025g03100	Vitvi02g00283	28.2129	54.0102	-0.936877	0.0408055	Cinnamyl alcohol dehydrogenase	E1_1_1_195	vv10940Phenylpropanoid_biosynthesis
VIT_08s0007g02720	Vitvi08g01403	23.5869	41.5194	-0.8158	0.0429385	Secoisolariciresinol dehydrogenase	SIRD	vv10940Phenylpropanoid_biosynthesis
VIT_06s0004g04400	Vitvi06g00436	0.625971	2.17855	-1.7992	0.00281005	Nitric-oxide reductase, cytochrome b-containing subunit I	K04561	vv10910Nitrogen_metabolism
VIT_13s0019g02940	Vitvi13g00432	3.5297	9.83496	-1.47837	0.0015757	Cis-zeatin O-beta-D-glucosyltransferase	E2_4_1_215	vv10908Zeatin_biosynthesis
VIT_00s0324g00070	Vitvi07g01395	22.9844	53.2207	-1.21133	0.00784105	Cis-zeatin O-beta-D-glucosyltransferase	E2_4_1_215	vv10908Zeatin_biosynthesis
VIT_18s0001g13200	Vitvi18g01019	4.36248	8.04681	-0.883268	0.028231	Cytokinin dehydrogenase 5 precursor	E1_5_99_12	vv10908Zeatin_biosynthesis
VIT_02s0087g00710	Vitvi02g01269	20.2732	38.8052	-0.936676	0.0209897	ABA 8'-hydroxylase CYP707A1	E1_14_13_93	vv10906Carotenoid_biosynthesis vv11013ABA_biosynthesis vv30001ABA_signaling
VIT_04s0008g03380	Vitvi04g00298	1.02308	10.8636	-3.40851	0.0015757	Carotenoid cleavage dioxygenase 8	CCD	vv10906Carotenoid_biosynthesis
VIT_15s0021g02190	Vitvi15g00612	4.18627	13.3233	-1.67021	0.0015757	Carotenoid cleavage dioxygenase 7, chloroplast(AtCCD7) (AtNCED7)	CCD	vv10906Carotenoid_biosynthesis
VIT_04s0008g03480	Vitvi04g01843	6.17674	14.1445	-1.19532	0.00281005	Beta-carotene 15,15'-monooxygenase	E1_14_99_36	vv10906Carotenoid_biosynthesis
VIT_06s0080g00810	Vitvi06g01518	52.1164	112.044	-1.10426	0.00395434	Lycopene beta cyclase (LYC)	K06443	vv10906Carotenoid_biosynthesis
VIT_09s0002g02080	Vitvi09g00172	2.65375	5.48054	-1.04629	0.0125377	CYP90D2	K09589	vv10905Brassinosteroid_biosynthesis
VIT_16s0022g02310	Vitvi16g00890	12.2316	25.587	-1.0648	0.00395434	Gibberellin 3-beta-dioxygenase.	E1_14_11_15	vv10904Diterpenoid_biosynthesis vv30001ABA_signaling
VIT_07s0151g01040	Vitvi07g00127	3.24869	17.2634	-2.40979	0.0015757	Ent-kaurene synthase A, chloroplast precursor	E5_5_1_13	vv10904Diterpenoid_biosynthesis
VIT_19s0090g00140	Vitvi19g00478	3.19885	13.7507	-2.10388	0.0015757	5-alpha-taxadienol-10-beta-hydroxylase	E1_14_13_76	vv10904Diterpenoid_biosynthesis
VIT_16s0050g00640	Vitvi16g01058	18.6273	41.1146	-1.14223	0.0111875	Gibberellin 20-oxidase	E1_14_11_12	vv10904Diterpenoid_biosynthesis
VIT_19s0015g02090	Vitvi19g00958	2.22821	6.09383	-1.45146	0.0015757	CYP72A59	K13400	vv10902Monoterpenoid_biosynthesis
VIT_07s0031g01390	Vitvi07g01814	2.1719	5.09506	-1.23014	0.0300588	Cyp71A1	E1_14_13_73	vv10902Monoterpenoid_biosynthesis
VIT_18s0001g04870	Vitvi18g02273	1.3535	3.94113	-1.54191	0.0117763	(-)-germacrene D synthase	E4_2_3_22	vv10900Terpenoid_biosynthesis
VIT_19s0027g01110	Vitvi19g02286	0.231671	3.73468	-4.01084	0.0015757	1-aminocyclopropane-1-carboxylate oxidase	E1_14_17_4	vv10640Propanoate_metabolism vv30008Ethylene_signaling
VIT_02s0012g00400	Vitvi02g01473	12.2683	27.4226	-1.16043	0.00395434	1-aminocyclopropane-1-carboxylate oxidase	E1_14_17_4	vv10640Propanoate_metabolism vv30008Ethylene_signaling
VIT_11s0016g02380	Vitvi11g00195	17.345	35.6152	-1.03797	0.00784105	1-aminocyclopropane-1-carboxylate oxidase 2	E1_14_17_4	vv10640Propanoate_metabolism vv30008Ethylene_signaling
VIT_13s0019g05250	Vitvi13g00700	1.13083	2.68881	-1.24959	0.00873171	Malate dehydrogenase [NADP], chloroplast precursor (NADP-MDH)	E1_1_1_82	vv10620Pyruvate_metabolism vv10710Carbon_fixation
VIT_04s0023g03810	Vitvi04g02169	6.62999	15.9715	-1.26842	0.0015757	Jasmonate O-methyltransferase	E2_1_1_141	vv10592alpha-Linolenic_acid_metabolism
VIT_14s0083g00110	Vitvi14g01246	30.6899	56.0761	-0.869622	0.0197933	Allene oxide cyclase	E5_3_99_6	vv10592alpha-Linolenic_acid_metabolism
VIT_11s0103g00190	Vitvi11g01098	18.526	47.6193	-1.36199	0.0015757	Phospholipase A2 alpha	E3_1_1_4	vv10564Glycerophospholipid_metabolism vv10565Ether_lipid_metabolism vv10592Alpha-linolenic_acid_metabolism
VIT_01s0011g06310	Vitvi01g00541	2.64209	7.96986	-1.59287	0.0015757	Inositol polyphosphate related phosphatase	E3_1_3_56	vv10562Inositol_phosphate_metabolism vv34070Phosphatidylinositol_signaling_system
VIT_06s0004g03750	Vitvi06g01670	13.8321	43.983	-1.66893	0.0015757	Bulb chitinase-1	E3_2_1_14	vv10530Aminosugars_metabolism
VIT_04s0008g00120	#N/A	3.443	7.7889	-1.17775	0.0234887	Chitinase precursor	E3_2_1_14	vv10530Aminosugars_metabolism
VIT_08s0032g00890	Vitvi08g00233	5.58301	14.7541	-1.402	0.0015757	Alpha-L-arabinosidase	E3_2_1_55	vv10520Nucleotide_sugars_metabolism
VIT_12s0055g01180	Vitvi12g01416	6.19784	12.5513	-1.018	0.0209897	Alpha-L-arabinosidase	E3_2_1_55	vv10520Nucleotide_sugars_metabolism
VIT_14s0066g00240	Vitvi14g01664	0.602825	1.46201	-1.27814	0.0104191	Alpha-L-fucosidase 2 precursor	E3_2_1_51	vv10511N-Glycan_degradation
VIT_12s0121g00380	Vitvi12g01258	4.35688	8.99879	-1.04644	0.00873171	Xylan 1,4-beta-xylosidase	E3_2_1_37	vv10500Starch_and_sucrose_metabolism vv10520Nucleotide_sugars_metabolism
VIT_12s0121g00230	Vitvi12g01115	11.3366	21.9569	-0.953686	0.0132874	Beta-D-xylosidase	E3_2_1_37	vv10500Starch_and_sucrose_metabolism vv10520Nucleotide_sugars_metabolism
VIT_04s0008g03590	Vitvi04g00312	8.97262	37.8023	-2.07487	0.0015757	Phosphorylase	E2_4_1_1	vv10500Starch_and_sucrose_metabolism
VIT_18s0122g00980	Vitvi18g00070	1.44194	3.78945	-1.39398	0.0125377	Glucan endo-1,3-beta-glucosidase 7 precursor	E3_2_1_39	vv10500Starch_and_sucrose_metabolism
VIT_05s0094g01040	Vitvi05g02266	1.33208	3.04629	-1.19337	0.0424266	UDP-glucose:salicylic acid glucosyltransferase	E2_4_1_35	vv10500Starch_and_sucrose_metabolism
VIT_10s0116g01640	Vitvi10g00085	15.3055	34.6407	-1.17842	0.0015757	Glucan endo-1,3-beta-glucosidase 3 precursor	E3_2_1_39	vv10500Starch_and_sucrose_metabolism
VIT_05s0094g01030	Vitvi05g01650	0.991426	1.90177	-0.939766	0.0270978	UDP-glucose:salicylic acid glucosyltransferase	E2_4_1_35	vv10500Starch_and_sucrose_metabolism
VIT_12s0059g01320	Vitvi12g00440	52.1499	97.3287	-0.900201	0.0316749	Glucan endo-1,3-beta-glucosidase 7 precursor	E3_2_1_39	vv10500Starch_and_sucrose_metabolism
VIT_17s0000g06130	Vitvi17g01467	14.7232	37.3311	-1.34229	0.0015757	Glutathione S-transferase 9 GSTU9	E2_5_1_18_GSTU9	vv10480Glutathione_metabolism
VIT_17s0000g06110	Vitvi17g01465	13.1181	29.1038	-1.14965	0.0221901	Glutathione S-transferase 9 GSTU9	E2_5_1_18_GSTU9	vv10480Glutathione_metabolism
VIT_07s0104g01830	Vitvi07g00283	20.6656	44.802	-1.11633	0.00395434	Glutathione S-transferase 8 GSTF8	E2_5_1_18_GSTF8	vv10480Glutathione_metabolism
VIT_02s0033g00790	Vitvi02g01614	1.46183	3.57154	-1.28877	0.0234887	Nitrilase 4B	E3_5_5_1	vv10460Cyanoamino_acid_metabolism vv10910Nitrogen_metabolism vv11002Auxin_biosynthesis
VIT_11s0037g00570	Vitvi11g00730	2.55737	6.8954	-1.43097	0.0015757	Anthranilate N-benzoyltransferase	E2_3_1_144	vv10400Phenylalanine_tyrosine_and_tryptophan_biosynthesis
VIT_14s0030g00660	Vitvi14g00339	31.6533	74.3368	-1.23172	0.00496533	Shikimate dehydrogenase	E1_1_1_25	vv10400Phenylalanine_tyrosine_and_tryptophan_biosynthesis
VIT_08s0056g01530	Vitvi08g00133	7.7755	15.8309	-1.02574	0.0111875	Anthranilate phosphoribosyltransferase	E2_4_2_18	vv10400Phenylalanine_tyrosine_and_tryptophan_biosynthesis
VIT_11s0078g00290	Vitvi11g01045	9.78304	19.9029	-1.02462	0.0247282	Cinnamate 4-hydroxylase	E1_14_13_11	vv10360Phenylalanine_metabolism vv10940Phenylpropanoid_biosynthesis
VIT_12s0055g01030	Vitvi12g01596	8.88584	47.148	-2.40762	0.0015757	Peroxidase	E1_11_1_7	vv10360Phenylalanine_metabolism vv10680Methane_metabolism
VIT_16s0098g00820	Vitvi16g01331	2.88191	11.723	-2.02424	0.0015757	Peroxidase 3	E1_11_1_7	vv10360Phenylalanine_metabolism vv10680Methane_metabolism
VIT_06s0004g07750	Vitvi06g00769	1.10409	4.05313	-1.87618	0.0015757	TPA: class III peroxidase 40	E1_11_1_7	vv10360Phenylalanine_metabolism vv10680Methane_metabolism
VIT_12s0055g01020	Vitvi12g01597	15.7384	56.0582	-1.83264	0.0015757	Peroxidase	E1_11_1_7	vv10360Phenylalanine_metabolism vv10680Methane_metabolism
VIT_06s0004g01240	Vitvi06g00118	34.1983	82.862	-1.27679	0.00592715	Peroxidase	E1_11_1_7	vv10360Phenylalanine_metabolism vv10680Methane_metabolism
VIT_12s0055g01010	Vitvi12g02562	29.1403	65.8632	-1.17646	0.00395434	Peroxidase	E1_11_1_7	vv10360Phenylalanine_metabolism vv10680Methane_metabolism
VIT_14s0066g01850	Vitvi14g01821	24.0661	53.6389	-1.15628	0.00281005	Peroxidase	E1_11_1_7	vv10360Phenylalanine_metabolism vv10680Methane_metabolism
VIT_00s0226g00030	Vitvi05g01550	16.3869	31.858	-0.959113	0.0339782	Peroxidase	E1_11_1_7	vv10360Phenylalanine_metabolism vv10680Methane_metabolism
VIT_06s0004g07770	Vitvi06g00771	58.6618	109.343	-0.898368	0.0393331	Peroxidase	E1_11_1_7	vv10360Phenylalanine_metabolism vv10680Methane_metabolism
VIT_08s0058g00970	Vitvi08g00821	19.8358	36.1969	-0.86776	0.0433818	Cationic peroxidase	E1_11_1_7	vv10360Phenylalanine_metabolism vv10680Methane_metabolism
VIT_04s0023g02280	Vitvi04g02122	0.252895	1.18495	-2.22822	0.0253451	S-adenosyl-L-methionine:salicylic acid carboxyl methyltransferase	SAMTBSCMT	vv10360Phenylalanine_metabolism
VIT_17s0000g02870	Vitvi17g01377	1.05047	2.98209	-1.50529	0.00395434	S-adenosyl-L-methionine:salicylic acid carboxyl methyltransferase	SAMTBSCMT	vv10360Phenylalanine_metabolism
VIT_18s0001g02390	Vitvi18g02926	0.139115	0.821094	-2.56127	0.0015757	Diphenol oxidase	E1_10_3_1	vv10350Tyrosine_metabolism vv50109Incompletely_characterized_transport_systems
VIT_18s0001g02290	Vitvi18g02921	0.211815	0.777819	-1.87663	0.00281005	Diphenol oxidase	E1_10_3_1	vv10350Tyrosine_metabolism vv50109Incompletely_characterized_transport_systems
VIT_18s0122g00250	Vitvi18g01488	8.33522	28.0159	-1.74895	0.0015757	Diphenol oxidase	E1_10_3_1	vv10350Tyrosine_metabolism vv50109Incompletely_characterized_transport_systems
VIT_18s0001g02360	Vitvi18g02925	1.46433	4.4403	-1.60042	0.0015757	Diphenol oxidase	E1_10_3_1	vv10350Tyrosine_metabolism vv50109Incompletely_characterized_transport_systems
VIT_18s0122g00170	Vitvi18g01490	16.5716	32.4782	-0.970759	0.0132874	Diphenol oxidase	E1_10_3_1	vv10350Tyrosine_metabolism vv50109Incompletely_characterized_transport_systems
VIT_06s0004g02620	Vitvi06g00256	60.4681	131.911	-1.12532	0.0104191	Phenylalanine ammonia-lyase	E4_3_1_5	vv10350Tyrosine_metabolism vv10360Phenylalanine_metabolism vv10910Nitrogen_metabolism vv10940Phenylpropanoid_biosynthesis
VIT_03s0063g00200	Vitvi03g00517	1.19107	2.63775	-1.14705	0.0355441	Histidinol-phosphatase	E3_1_3_15	vv10340Histidine_metabolism
VIT_12s0028g03240	Vitvi12g02300	3.38865	7.69879	-1.18392	0.0117763	Tyrosine aminotransferase	E2_6_1_5	vv10271Methionine_metabolism vv10350Tyrosine_metabolism vv10360Phenylalanine_metabolism vv10400Phenylalanine_tyrosine_and_tryptophan_biosynthesis vv10950Alkaloid_biosynthesis_I
VIT_12s0035g01760	Vitvi12g02118	0.224475	6.94564	-4.95148	0.0015757	DNA (cytosine-5)-methyltransferase AthI	E2_1_1_37	vv10271Methionine_metabolism
VIT_11s0052g01150	Vitvi11g01261	10.5937	84.7634	-3.00023	0.0015757	Nicotianamine synthase	E2_5_1_43	vv10271Methionine_metabolism
VIT_06s0009g03350	Vitvi06g01226	0.342428	2.07266	-2.59761	0.0015757	Phosphatidylglycerol specific phospholipase C	E3_1_4_3	vv10260Glycine_serine_and_threonine_metabolism vv10562Inositol_phosphate_metabolism vv10564Glycerophospholipid_metabolism vv10565Ether_lipid_metabolism vv34020Calcium_signaling_pathway
VIT_18s0001g09910	Vitvi18g00730	19.1999	62.2303	-1.69652	0.0015757	L-asparaginase	E3_5_1_1	vv10252Alanine_and_aspartate_metabolism vv10910Nitrogen_metabolism
VIT_08s0007g07400	Vitvi08g01812	6.23083	13.749	-1.14183	0.0015757	Glutamate dehydrogenase 1	E1_4_1_2	vv10251Glutamate_metabolism vv10910Nitrogen_metabolism
VIT_01s0011g06600	Vitvi01g00568	13.4915	34.8112	-1.3675	0.0015757	Glutamate decarboxylase	E4_1_1_15	vv10251Glutamate_metabolism vv10252Alanine_and_aspartate_metabolism vv10272Cysteine_metabolism vv10410Beta-alanine_metabolism vv10650Butanoate_metabolism
VIT_14s0068g02000	Vitvi14g01542	13.2275	26.808	-1.01912	0.0148702	Ribonucleotide reductase R2	E1_17_4_1	vv10230Purine_metabolism vv10240Pyrimidine_metabolism
VIT_03s0038g02040	Vitvi03g00112	0.338627	2.18537	-2.69011	0.00784105	Amidase	E3_5_1_4	vv10220Urea_cycle_and_metabolism_of_amino_groups vv10360Phenylalanine_metabolism vv11002Auxin_biosynthesis vv50133Primary_active_transporter_cat_A9_to_A18
VIT_11s0016g04470	Vitvi11g01419	0.206866	1.40088	-2.75956	0.00958929	Ornithine decarboxylase	E4_1_1_17	vv10220Urea_cycle_and_metabolism_of_amino_groups
VIT_09s0018g00520	Vitvi09g01155	18.9214	43.2232	-1.19179	0.00592715	Plastocyanin domain-containing protein	K02638	vv10195Photosynthesis vv50113Thylakoid_targeting_pathway
VIT_00s0301g00090	Vitvi10g00399	2.37158	4.67848	-0.980191	0.035028	NDA2 (alternative NAD(P)H dehydrogenase 2)	K03885	vv10190Oxidative_phosphorylation vv50134Primary_active_transporter_cat_D1
VIT_07s0005g02180	Vitvi07g00482	1.70828	5.94595	-1.79936	0.0015757	3-beta hydroxysteroid dehydrogenase	E1_1_1_145	vv10140C21-Steroid_hormone_metabolism
VIT_03s0088g01140	Vitvi03g00779	0.206241	3.71475	-4.17086	0.0015757	Squalene monooxygenase 2	E1_14_99_7	vv10100Biosynthesis_of_steroids vv10900Terpenoid_biosynthesis
VIT_18s0001g00810	Vitvi18g00163	86.6207	186.433	-1.10587	0.00592715	24-methylenesterol C-methyltransferase 2	E2_1_1_143	vv10100Biosynthesis_of_steroids
VIT_03s0038g02920	Vitvi03g00185	46.1714	97.3227	-1.07578	0.00592715	S-adenosyl-methionine-sterol-C-methyltransferase	E2_1_1_143	vv10100Biosynthesis_of_steroids
VIT_00s0218g00110	Vitvi07g01408	13.7531	24.8595	-0.85404	0.0327439	1-deoxy-D-xylulose-5-phosphate synthase, chloroplast precursor	E2_2_1_7	vv10100Biosynthesis_of_steroids
VIT_05s0077g01270	Vitvi05g00090	8.58111	16.0191	-0.900557	0.0162563	Acyl-activating enzyme 7	E6_2_1_3	vv10071Fatty_acid_metabolism vv50104Group_translocators
VIT_06s0004g04000	Vitvi06g00396	0.842337	3.10806	-1.88354	0.00958929	Beta-ketoacyl-CoA synthase	E2_3_1_41	vv10061Fatty_acid_biosynthesis
VIT_04s0008g01150	Vitvi04g00095	31.6254	63.1353	-0.997363	0.00958929	Beta-fructosidase (BFRUCT1)	E3_2_1_26	vv10052Galactose_metabolism vv10500Starch_and_sucrose_metabolism
VIT_16s0022g00670	Vitvi16g00713	24.8367	46.1134	-0.892713	0.0388829	Vacuolar invertase 1, GIN1	E3_2_1_26	vv10052Galactose_metabolism vv10500Starch_and_sucrose_metabolism
VIT_05s0102g00710	Vitvi05g01516	30.0046	61.8559	-1.04373	0.00958929	fructokinase-1	E2_7_1_4	vv10051Fructose_and_mannose_metabolism vv10500Starch_and_sucrose_metabolism
VIT_04s0023g03170	Vitvi04g02147	57.2574	117.682	-1.03936	0.00592715	GDP-D-mannose-4,6-dehydratase (MUR1)	E4_2_1_47	vv10051Fructose_and_mannose_metabolism
VIT_04s0008g06460	Vitvi04g01925	2.13594	5.74461	-1.42734	0.0015757	Beta-glucuronidase	E3_2_1_31	vv10040Pentose_glucuronate_interconversion vv10500Starch_and_sucrose_metabolism
VIT_12s0057g01030	Vitvi12g00722	6.59392	22.2284	-1.7532	0.0015757	Glucose-6-phosphate 1-dehydrogenase 2, chloroplast precursor	E1_1_1_49	vv10030Pentose_phosphate vv10480Glutathione_metabolism
VIT_10s0071g01060	Vitvi10g01568	15.7008	29.3992	-0.904939	0.0234887	Pyruvate kinase	E2_7_1_40	vv10010Glycolysis vv10230Purine_metabolism vv10620Pyruvate_metabolism vv10710Carbon_fixation
VIT_03s0088g00410	Vitvi03g00723	12.5978	22.8596	-0.859628	0.0264839	Pyruvate kinase isozyme A, chloroplast precursor	E2_7_1_40	vv10010Glycolysis vv10230Purine_metabolism vv10620Pyruvate_metabolism vv10710Carbon_fixation
VIT_04s0044g01130	Vitvi04g01671	1.4676	3.27497	-1.15802	0.0305283	Alcohol dehydrogenase 2 [Vitis vinifera]	E1_1_1_1	vv10010Glycolysis vv10071Fatty_acid_metabolism vv10350Tyrosine_metabolism
VIT_18s0001g06360	Vitvi18g00444	5.29986	11.2811	-1.08988	0.0015757	Alcohol dehydrogenase	E1_1_1_1	vv10010Glycolysis vv10071Fatty_acid_metabolism vv10350Tyrosine_metabolism
VIT_17s0000g07100	Vitvi17g01502	0.139684	3.12558	-4.48389	0.0488182	UDP-glucosyltransferase HRA25	0	0
VIT_13s0019g02010	Vitvi13g00329	0.27825	5.71712	-4.36083	0.0015757	SRG1 (senescence-related gene 1)	0	0
VIT_10s0003g02910	Vitvi10g00742	0.130042	2.65481	-4.35156	0.0015757	FLS2 (flagellin-sensitive 2)	0	0
VIT_09s0002g08590	Vitvi09g00782	0.240437	3.69054	-3.9401	0.0015757	Pentatricopeptide (PPR) repeat-containing protein	0	0
VIT_18s0001g11400	Vitvi18g00870	0.589374	8.68436	-3.88116	0.0015757	CYP82C4	0	0
VIT_12s0055g00860	Vitvi12g01616	0.90817	10.2257	-3.49309	0.0015757	Nodulin	0	0
VIT_11s0065g00630	Vitvi11g00948	0.634942	7.14743	-3.49273	0.0015757	CYP706A12	0	0
VIT_08s0007g02060	Vitvi08g02239	0.118812	1.2657	-3.41318	0.0015757	No hit	0	0
VIT_11s0016g05230	Vitvi11g00460	4.09693	37.2458	-3.18446	0.0015757	Allyl alcohol dehydrogenase	0	0
VIT_17s0000g03960	Vitvi17g00347	0.782619	6.8267	-3.12481	0.0015757	Fw2.2 ORFX	0	0
VIT_07s0031g00900	Vitvi07g02670	3.95355	29.0288	-2.87626	0.0015757	Unknown protein	0	0
VIT_08s0058g00800	Vitvi08g00802	4.48661	30.4574	-2.7631	0.0015757	Wound-induced protein WI12	0	0
VIT_00s0207g00180	Vitvi07g01272	0.32356	1.9269	-2.57418	0.0300588	Unknown protein	0	0
VIT_15s0046g03010	Vitvi15g01681	0.517222	2.86031	-2.46732	0.0383671	Barwin endoglucanase	0	0
VIT_14s0128g01000	Vitvi14g02534	1.59162	8.17702	-2.36108	0.0015757	Germin-like protein 3 [Vitis vinifera]	0	0
VIT_05s0062g01260	Vitvi05g02122	4.34623	22.1906	-2.35211	0.0015757	No hit	0	0
VIT_07s0141g00070	Vitvi07g00055	0.228176	1.12196	-2.2978	0.0125377	Beta-keto-Coa synthase	0	0
VIT_14s0068g00150	Vitvi14g02929	0.797955	3.69313	-2.21046	0.0162563	No hit	0	0
VIT_18s0001g11100	Vitvi18g00836	0.887122	4.0295	-2.1834	0.0015757	Serine carboxypeptidase	0	0
VIT_05s0049g00740	Vitvi05g01945	2.26502	10.1095	-2.15812	0.0015757	No hit	0	0
VIT_04s0008g01100	Vitvi04g00091	10.9465	47.5775	-2.11981	0.0015757	CYP706A12	0	0
VIT_12s0142g00620	Vitvi12g00006	0.3636	1.55954	-2.1007	0.0155732	RIC7 (ROP-interactive crib motif-containing protein 7)	0	0
VIT_09s0054g00430	Vitvi09g01351	1.54351	6.43929	-2.06069	0.0015757	Unknown protein	0	0
VIT_03s0017g02260	Vitvi03g01872	35.1157	139.719	-1.99234	0.0015757	Protease inhibitor/seed storage/lipid transfer protein (LTP)	0	0
VIT_06s0004g01560	Vitvi06g00163	0.491968	1.92936	-1.97149	0.0015757	Unknown	0	0
VIT_14s0128g00920	Vitvi14g00227	2.17206	8.35642	-1.94382	0.00395434	Germin-like protein 3 [Vitis vinifera]	0	0
VIT_08s0007g06060	Vitvi08g01702	3.88637	14.704	-1.91971	0.0015757	Beta 1-3 glucanase	E3_2_1_6	0
VIT_12s0055g00800	Vitvi12g02565	175.609	659.703	-1.90945	0.0015757	Arachidonic acid-induced DEA1	0	0
VIT_15s0048g02900	Vitvi15g00915	9.84228	36.6024	-1.89487	0.0015757	CYP78A3p	0	0
VIT_08s0007g02080	Vitvi08g02241	12.8284	47.1352	-1.87746	0.0015757	No hit	0	0
VIT_08s0056g01300	Vitvi08g00117	0.885607	3.20223	-1.85434	0.0015757	Cupin, RmlC-type	0	0
VIT_10s0116g01900	Vitvi10g00110	31.2824	110.26	-1.81749	0.0015757	Unknown	0	0
VIT_06s0004g01260	Vitvi06g00120	0.628607	2.2084	-1.81277	0.0015757	U-box protein	0	0
VIT_08s0007g01070	Vitvi08g01262	0.898696	3.1056	-1.78897	0.00395434	DC1 domain-containing protein	0	0
VIT_16s0039g01770	Vitvi16g01526	22.0441	75.2987	-1.77223	0.0015757	Major pollen allergen Car b 1 isoforms 1A and 1B	0	0
VIT_09s0002g06480	Vitvi09g00566	0.385043	1.31133	-1.76794	0.0177403	CYP81B2v1	0	0
VIT_16s0050g01300	Vitvi16g01928	1.07828	3.61893	-1.74683	0.0068758	C2 domain-containing protein	0	0
VIT_09s0002g03760	Vitvi09g01581	1.51358	5.07109	-1.74433	0.00281005	Unknown	0	0
VIT_12s0035g00380	Vitvi12g01979	9.97634	33.3694	-1.74194	0.0015757	AAA-type ATPase	0	0
VIT_12s0059g00830	Vitvi12g02364	23.3977	78.1989	-1.74078	0.0015757	Dirigent protein pDIR10	0	0
VIT_11s0052g00220	Vitvi11g01632	0.359453	1.18294	-1.7185	0.0155732	Unknown protein	0	0
VIT_00s0179g00330	Vitvi07g00063	2.71032	8.91661	-1.71803	0.0015757	Unknown protein	0	0
VIT_18s0122g01240	Vitvi18g00090	1.93564	6.33226	-1.70991	0.0015757	Serine/threonine Protein kinase BNK1	0	0
VIT_13s0019g01340	Vitvi13g01979	0.69452	2.26061	-1.70262	0.0327439	DC1 domain-containing protein	0	0
VIT_18s0001g07340	Vitvi18g00510	279.784	910.559	-1.70244	0.0015757	Aspartic proteinase nepenthesin-1 precursor	E3_4_23_12	0
VIT_04s0008g04090	Vitvi04g01866	49.1795	159.914	-1.70117	0.0015757	RD22 [Vitis vinifera]	0	0
VIT_09s0018g01670	Vitvi09g01272	44.6522	143.667	-1.68593	0.0015757	Aspartyl protease	E3_4_23_x	0
VIT_06s0004g06680	Vitvi06g00650	2.5268	8.11141	-1.68264	0.0015757	ACR4 (Arabidopsis CRINKLY4)	0	0
VIT_02s0012g01370	Vitvi02g01507	4.80195	15.3901	-1.68031	0.00395434	No hit	0	0
VIT_16s0050g01310	Vitvi16g01929	11.0844	35.3785	-1.67434	0.0015757	C2 domain-containing protein	0	0
VIT_06s0004g02020	Vitvi06g00204	4.06016	12.9288	-1.67098	0.0015757	No hit	0	0
VIT_18s0122g01250	Vitvi18g02487	2.27027	7.18694	-1.66251	0.0247282	No hit	0	0
VIT_02s0154g00310	Vitvi02g00531	106.701	337.455	-1.66112	0.0015757	Protease inhibitor/seed storage/lipid transfer protein (LTP)	0	0
VIT_16s0050g01740	Vitvi16g01950	1.09747	3.46618	-1.65917	0.046134	Serine-threonine protein kinase, plant-type	0	0
VIT_01s0026g00570	Vitvi01g00816	0.812816	2.54914	-1.64901	0.0339782	Bet v I allergen	0	0
VIT_09s0002g05290	Vitvi09g00450	15.5971	48.8764	-1.64786	0.0015757	2-oxoglutarate-dependent dioxygenase	0	0
VIT_00s0261g00040	Vitvi01g01085	12.0094	37.5843	-1.64597	0.0015757	Unknown protein	0	0
VIT_03s0063g00870	Vitvi03g00474	1.42317	4.43324	-1.63925	0.0288465	Serine carboxypeptidase	0	0
VIT_05s0049g00690	Vitvi05g01942	18.1047	55.9667	-1.6282	0.0015757	No hit	0	0
VIT_02s0241g00050	Vitvi02g00476	5.5544	16.9625	-1.61065	0.0015757	Unknown protein	0	0
VIT_04s0008g04120	Vitvi04g01870	44.8022	136.603	-1.60835	0.00592715	RD22	0	0
VIT_19s0014g05340	Vitvi19g00424	5.40483	16.2458	-1.58775	0.0170391	No hit	0	0
VIT_11s0065g00720	Vitvi11g00955	4.89853	14.3009	-1.54569	0.0015757	Serine carboxypeptidase S10	0	0
VIT_06s0061g00600	Vitvi06g01927	1.62505	4.73894	-1.54408	0.00496533	Nodulin family protein	0	0
VIT_12s0034g01160	Vitvi12g01815	1.7185	4.97832	-1.53451	0.0234887	Blue (type 1) copper domain	0	0
VIT_08s0007g02440	Vitvi08g01380	1.9202	5.55604	-1.5328	0.00281005	Aspartyl protease	E3_4_23_x	0
VIT_08s0007g04880	Vitvi08g01613	0.570637	1.64745	-1.52959	0.0148702	Unknown protein	0	0
VIT_16s0013g00090	Vitvi16g01622	12.4911	35.915	-1.52369	0.0015757	Germin-like protein 3 [Vitis vinifera]	0	0
VIT_03s0038g03860	Vitvi03g00242	11.7006	33.5929	-1.52157	0.0015757	Phosphate-induced protein 1	0	0
VIT_13s0019g04150	Vitvi13g00591	1.53317	4.40081	-1.52125	0.00496533	Receptor protein kinase CRINKLY4 precursor	0	0
VIT_04s0008g00100	#N/A	7.44239	21.1064	-1.50384	0.0015757	AMP binding protein	0	0
VIT_06s0080g00080	Vitvi06g01451	9.99865	28.3125	-1.50163	0.0015757	Late embryonic abundant protein EMB7	0	0
VIT_19s0014g03090	Vitvi19g00252	12.6266	35.5522	-1.49347	0.0015757	CBS domain-containing protein	0	0
VIT_05s0020g01310	Vitvi05g00295	93.6989	261.44	-1.48038	0.0015757	SRG1 (senescence-related gene 1)	0	0
VIT_14s0066g01540	Vitvi14g01795	1.66239	4.59147	-1.4657	0.00395434	Serine/threonine kinase SYMRK	0	0
VIT_11s0016g02110	Vitvi11g01371	5.39743	14.8741	-1.46246	0.0015757	FAD linked oxidase, N-terminal	0	0
VIT_16s0050g02120	Vitvi16g01178	0.566178	1.5513	-1.45415	0.0111875	HcrVf3 protein	0	0
VIT_13s0019g01310	Vitvi13g01977	1.35659	3.69655	-1.44619	0.0247282	DC1 domain-containing protein	0	0
VIT_15s0048g00980	Vitvi15g01501	0.682992	1.86062	-1.44584	0.0408055	NADPH HC toxin reductase	0	0
VIT_11s0052g00770	Vitvi11g01224	5.11289	13.8601	-1.43873	0.0015757	Serine carboxypeptidase SCPL13	0	0
VIT_07s0005g02710	Vitvi07g00538	9.13307	24.7343	-1.43734	0.0015757	Unknown protein	0	0
VIT_04s0008g04060	Vitvi04g00352	326.702	871.051	-1.41478	0.0015757	RD22	0	0
VIT_03s0063g00560	Vitvi03g01566	1.71065	4.55606	-1.41324	0.00592715	Fw2.2 ORFX	0	0
VIT_11s0016g05540	Vitvi11g00486	1.50881	4.01479	-1.41191	0.0204571	Dicyanin	0	0
VIT_04s0023g01070	Vitvi04g01214	2.30299	6.12147	-1.41037	0.035028	Nod-factor receptor NFR5a	0	0
VIT_04s0008g04040	Vitvi04g00349	15.2403	40.2757	-1.40202	0.0015757	RD22 [Vitis vinifera]	0	0
VIT_08s0007g03660	Vitvi08g01487	1.51104	3.99167	-1.40145	0.0125377	CYP94C9	0	0
VIT_00s0189g00010	Vitvi07g01078	2.50759	6.51166	-1.37672	0.00496533	Unknown protein	0	0
VIT_12s0035g00350	Vitvi12g01976	19.365	50.2002	-1.37424	0.0015757	AAA-type ATPase	0	0
VIT_02s0087g00620	Vitvi02g01665	10.9828	28.4459	-1.37297	0.0125377	Unknown	0	0
VIT_18s0089g00700	Vitvi18g03250	2.48482	6.4245	-1.37044	0.00496533	CYP714A1	0	0
VIT_13s0106g00230	Vitvi13g00824	4.87317	12.5812	-1.36834	0.0015757	Ankyrin	K10380	0
VIT_11s0052g00790	Vitvi11g01227	4.7144	12.1711	-1.36831	0.0015757	Serine carboxypeptidase SCPL9	0	0
VIT_05s0020g02920	Vitvi05g00448	5.76354	14.6976	-1.35055	0.0015757	Unknown protein	0	0
VIT_08s0007g04540	Vitvi08g01575	1.48333	3.77721	-1.34848	0.00784105	Oxidoreductase, 2OG-Fe(II) oxygenase	0	0
VIT_05s0049g00600	Vitvi05g01937	35.3358	89.9438	-1.34789	0.0015757	No hit	0	0
VIT_05s0049g00750	Vitvi05g00726	4.63279	11.6649	-1.33222	0.0209897	No hit	0	0
VIT_05s0077g02260	Vitvi05g00013	45.4572	114.122	-1.328	0.0015757	Nodulin MtN3 family	0	0
VIT_07s0031g00850	Vitvi07g01769	10.7786	26.7297	-1.31027	0.0015757	Patatin	0	0
VIT_14s0060g00120	Vitvi14g02435	68.0297	168.45	-1.30808	0.0015757	Germin-like protein 2 [Vitis vinifera]	0	0
VIT_18s0001g15550	Vitvi18g01238	7.74487	19.1111	-1.3031	0.00281005	Serine carboxypeptidase II	0	0
VIT_06s0080g00320	Vitvi06g01476	28.3368	69.8577	-1.30174	0.0015757	Esterase/lipase/thioesterase	0	0
VIT_00s0202g00040	Vitvi07g02971	1.7249	4.23681	-1.29647	0.00784105	Ankyrin repeat protein	0	0
VIT_10s0003g02350	Vitvi10g01823	1.67572	4.08517	-1.28562	0.0253451	SRG1 (senescence-related gene 1) oxidoreductase	0	0
VIT_16s0050g01500	Vitvi16g01135	0.591183	1.43988	-1.28427	0.0497581	EMB2261 (embryo defective 2261)	0	0
VIT_13s0156g00610	Vitvi13g01807	0.55056	1.3377	-1.28078	0.0155732	S-receptor kinase	0	0
VIT_06s0004g01690	Vitvi06g00175	27.9514	67.4864	-1.27168	0.00281005	Histone H3	0	0
VIT_08s0007g02920	Vitvi08g01423	3.27581	7.89382	-1.26887	0.0015757	ATAN11 (ANTHOCYANIN11)	0	0
VIT_09s0096g00130	Vitvi09g01769	2.41258	5.75865	-1.25515	0.0424266	Pirin	K06911	0
VIT_11s0052g00690	Vitvi11g01652	4.50134	10.693	-1.24824	0.00496533	Unknown	0	0
VIT_02s0236g00070	Vitvi02g01461	2.4195	5.74253	-1.24698	0.0117763	Unknown	0	0
VIT_06s0004g07460	Vitvi06g00736	28.6486	67.9328	-1.24564	0.00496533	Unknown protein	0	0
VIT_12s0055g00280	Vitvi12g01687	5.38095	12.6584	-1.23416	0.00873171	UDP-glycosyltransferase 71A13	0	0
VIT_18s0072g00800	Vitvi18g02991	57.1425	133.01	-1.2189	0.0015757	Histone H3	0	0
VIT_16s0100g00600	Vitvi16g00966	2.93262	6.80703	-1.21484	0.00281005	CYP87A3	0	0
VIT_07s0129g00630	Vitvi07g02638	10.9936	25.3449	-1.20503	0.0068758	Unknown protein	0	0
VIT_18s0001g10810	Vitvi18g00816	20.9346	47.8109	-1.19145	0.0015757	Carboxylesterase CXE	E3_1_1_1	0
VIT_15s0046g03050	Vitvi15g01149	2.6725	6.06949	-1.18339	0.028231	DTA2 (downstream target of AGL15 2)	0	0
VIT_06s0004g03010	Vitvi06g00299	13.979	31.7397	-1.18303	0.00592715	Late embryogenesis abundant	0	0
VIT_02s0154g00300	Vitvi02g01440	1393.33	3147.44	-1.17564	0.0258625	Small nuclear ribonucleoprotein Sm D3	K04796	0
VIT_02s0025g03320	Vitvi02g00303	0.886318	2.00033	-1.17434	0.0209897	CYP86A2	0	0
VIT_10s0003g05480	Vitvi10g01035	107.345	241.32	-1.16869	0.0125377	SEC14 cytosolic factor	SEC14	0
VIT_13s0019g00760	Vitvi13g01964	50.397	113.014	-1.16509	0.00958929	Histone H4	0	0
VIT_15s0048g01860	Vitvi15g00826	3.54281	7.92438	-1.1614	0.0068758	No hit	0	0
VIT_06s0004g01710	Vitvi06g00178	38.8339	86.7152	-1.15897	0.00496533	Histone H3	0	0
VIT_18s0001g10360	Vitvi18g00775	60.1811	133.427	-1.14867	0.00496533	Unknown protein	0	0
VIT_18s0001g09870	Vitvi18g00727	1.49218	3.30561	-1.14749	0.037321	Carbohydrate esterase	0	0
VIT_07s0005g00590	Vitvi07g00333	82.2792	182.138	-1.14643	0.00496533	Deoxyribodipyrimidine photolyase	E4_1_99_3	0
VIT_18s0001g10830	Vitvi18g02692	35.8852	79.423	-1.14617	0.0015757	Patatin	0	0
VIT_02s0236g00090	Vitvi02g01463	23.3758	51.64	-1.14347	0.0117763	Unknown	0	0
VIT_18s0001g11950	Vitvi18g02730	3.49155	7.59236	-1.12068	0.0162563	Unknown protein	0	0
VIT_04s0044g00560	Vitvi04g02223	28.4422	61.6088	-1.1151	0.0117763	Histone H3	0	0
VIT_13s0064g01340	Vitvi13g01768	52.5058	113.455	-1.11157	0.00281005	Histone H3	0	0
VIT_06s0004g06820	Vitvi06g00665	23.4816	50.7295	-1.11129	0.00592715	Unknown protein	0	0
VIT_06s0004g00910	Vitvi06g00093	81.2702	174.619	-1.10341	0.00281005	Protease inhibitor/seed storage/lipid transfer protein (LTP)	0	0
VIT_05s0020g01900	Vitvi05g01860	5.57347	11.9744	-1.10331	0.0241457	No hit	0	0
VIT_01s0010g01390	Vitvi01g01404	15.6957	33.5981	-1.09801	0.00784105	Phototropic-responsive NPH3	0	0
VIT_11s0052g00750	Vitvi11g01222	14.5877	31.0697	-1.09076	0.0125377	Serine carboxypeptidase 1 precursor	0	0
VIT_18s0001g10070	Vitvi18g00747	1.82791	3.87783	-1.08505	0.0253451	Receptor kinase	0	0
VIT_13s0019g05370	Vitvi13g00706	76.3675	161.79	-1.08309	0.00281005	Histone H2B	0	0
VIT_06s0004g04370	Vitvi06g00433	124.661	263.476	-1.07966	0.00873171	Histone H4	0	0
VIT_02s0033g01210	Vitvi02g01158	4.53903	9.58689	-1.07868	0.00281005	Cyclops	0	0
VIT_16s0050g01600	Vitvi16g01143	5.02419	10.6024	-1.07743	0.0197933	UDP-glycosyltransferase 88A4	0	0
VIT_18s0001g09400	Vitvi18g00687	83.0328	174.715	-1.07325	0.00873171	Cytochrome b5 DIF-F	0	0
VIT_12s0035g00340	Vitvi12g01975	7.48992	15.7306	-1.07055	0.0132874	AAA-type ATPase	0	0
VIT_14s0068g00510	Vitvi14g02946	12.1785	25.5038	-1.06638	0.028231	Unknown	0	0
VIT_08s0007g07690	Vitvi08g01844	18.2488	38.1436	-1.06364	0.0104191	Polygalacturonase inhibiting protein PGIP1	PGIP	0
VIT_14s0006g02160	Vitvi14g01051	2.9951	6.24276	-1.05958	0.0221901	SAM dependent carboxyl methyltransferase Methyltransf_7	0	0
VIT_07s0031g00540	Vitvi07g01739	52.2875	108.154	-1.04855	0.0104191	Rapid ALkalinization Factor RALFL34	0	0
VIT_03s0091g00420	Vitvi03g00598	62.2464	128.493	-1.04563	0.0111875	No hit	0	0
VIT_03s0038g02910	Vitvi03g01414	4.97697	10.2538	-1.04282	0.0388829	F-box family protein	0	0
VIT_18s0041g00900	Vitvi18g02028	4.6876	9.65312	-1.04215	0.0253451	UDP-glycosyltransferase 88A4	0	0
VIT_10s0003g03250	Vitvi10g00774	11.1984	23.0308	-1.04027	0.00592715	Unknown protein	0	0
VIT_01s0011g02930	Vitvi01g00230	11.57	23.6888	-1.03382	0.0117763	DNA-binding protein, chloroplast nucleoid	0	0
VIT_05s0062g01190	Vitvi05g01357	37.8148	77.3686	-1.0328	0.0068758	Pirin	0	0
VIT_05s0049g00680	Vitvi05g01941	212.911	435.451	-1.03226	0.00873171	No hit	0	0
VIT_14s0083g01210	Vitvi14g01365	3.04968	6.21542	-1.02719	0.0258625	feronia receptor-like kinase	0	0
VIT_08s0105g00420	Vitvi08g02056	8.54247	17.3988	-1.02626	0.0125377	Unknown	0	0
VIT_16s0100g00570	Vitvi16g00964	6.10401	12.3217	-1.01337	0.00958929	Dehydration-responsive protein	0	0
VIT_08s0040g01140	Vitvi08g00970	13.8944	27.9997	-1.01091	0.00873171	Serine carboxypeptidase K10B2.2 precursor	0	0
VIT_19s0014g03780	Vitvi19g01915	2.58513	5.1974	-1.00755	0.0388829	Unknown protein	0	0
VIT_19s0014g03410	Vitvi19g00282	16.4728	32.8885	-0.997497	0.0253451	Late embryogenesis abundant protein	0	0
VIT_19s0014g03770	Vitvi19g01914	3.38811	6.75764	-0.996039	0.0305283	Retrotransposon	0	0
VIT_18s0001g05020	Vitvi18g02569	22.555	44.9527	-0.99496	0.0148702	Senescence-associated protein	0	0
VIT_15s0048g01050	Vitvi15g00753	2.36251	4.69943	-0.992165	0.0445505	Unknown	0	0
VIT_05s0077g00540	Vitvi05g00162	15.1302	30.0557	-0.990208	0.0221901	No hit	0	0
VIT_00s0682g00050	Vitvi07g01558	10.603	21.0615	-0.990136	0.0466214	Unknown	0	0
VIT_06s0080g01160	Vitvi06g01556	9.21196	18.2888	-0.98938	0.0111875	Aspartyl protease	E3_4_23_x	0
VIT_06s0004g00980	Vitvi06g01596	47.1669	93.5533	-0.988014	0.00873171	Dirigent protein pDIR9	0	0
VIT_03s0038g03980	Vitvi03g00251	24.5037	48.4328	-0.982985	0.0148702	Unknown protein	0	0
VIT_08s0007g08020	Vitvi08g02385	95.1542	187.881	-0.98148	0.0177403	No hit	0	0
VIT_14s0060g02360	Vitvi14g00189	24.0582	47.3993	-0.978337	0.0209897	Histone H2A.4 HTA12	H2A4	0
VIT_16s0050g00870	Vitvi16g01082	6.40972	12.5613	-0.970653	0.0305283	Acyltransferase	E2_3_1_x	0
VIT_05s0049g00610	Vitvi05g01938	14.4977	28.4049	-0.970316	0.0339782	No hit	0	0
VIT_12s0035g00330	Vitvi12g02698	2.92398	5.72317	-0.968881	0.0264839	AAA-type ATPase	0	0
VIT_05s0062g00820	Vitvi05g01314	18.2831	35.722	-0.966302	0.0162563	Unknown protein	0	0
VIT_06s0061g00590	Vitvi06g01334	6.15704	12.02	-0.965128	0.028231	Nodulin family protein	0	0
VIT_08s0058g01010	Vitvi08g02089	5.26383	10.2227	-0.957591	0.0221901	Unknown	0	0
VIT_12s0028g00040	Vitvi12g00037	13.1669	25.5462	-0.956193	0.0393331	Unknown protein	0	0
VIT_07s0151g01130	Vitvi07g02137	4.55078	8.82845	-0.956046	0.0388829	Patatin	0	0
VIT_09s0002g00450	Vitvi09g00030	11.8989	23.0088	-0.951358	0.0117763	Subtilase	0	0
VIT_11s0016g01530	Vitvi11g01349	12.9574	24.9231	-0.943707	0.0117763	Ankyrin repeat family protein	0	0
VIT_01s0011g04740	Vitvi01g00398	2.70542	5.19647	-0.941679	0.0333901	LPR1 (Low Phosphate Root1) multicopper oxidase	0	0
VIT_05s0062g01070	Vitvi05g01343	36.9127	70.4185	-0.931837	0.0209897	Receptor protein kinase	0	0
VIT_19s0135g00300	Vitvi19g02208	11.0956	21.0621	-0.924662	0.0471742	Ankyrin	K10380	0
VIT_13s0019g00780	Vitvi13g00276	55.7535	105.66	-0.922295	0.0419426	Histone H4	0	0
VIT_18s0001g05440	Vitvi18g00393	2.79415	5.28365	-0.919125	0.0234887	Methyltransferase type 11	0	0
VIT_13s0019g03610	Vitvi13g00536	22.2362	41.936	-0.915279	0.0388829	RNA recognition motif (RRM)-containing protein	0	0
VIT_03s0038g02190	Vitvi03g00126	3.83714	7.22866	-0.913697	0.0264839	Nodulin	0	0
VIT_16s0098g01290	Vitvi16g02074	29.1335	54.7754	-0.910849	0.028231	Major Facilitator Superfamily protein	0	0
VIT_18s0075g00250	Vitvi18g01735	46.529	87.3277	-0.908309	0.0155732	Unknown protein	0	0
VIT_07s0031g03220	Vitvi07g02006	48.7698	91.413	-0.906411	0.0408055	Patellin-1	0	0
VIT_18s0001g00040	Vitvi18g00109	13.7804	25.7889	-0.904132	0.0383671	Unknown protein	0	0
VIT_13s0019g05400	Vitvi13g00709	3.48424	6.51409	-0.90272	0.0258625	RPG related protein 1 RR1	0	0
VIT_04s0023g00080	Vitvi04g01116	1.48167	2.73233	-0.882908	0.0305283	CYP97B	0	0
VIT_12s0028g03930	Vitvi12g00327	10.2389	18.813	-0.877669	0.0445505	Retrotransposon protein, Unclassified	0	0
VIT_13s0019g00740	Vitvi13g00275	8.37768	15.3586	-0.874424	0.035028	Amino acid binding protein	0	0
VIT_01s0026g01780	Vitvi01g00944	19.7148	35.519	-0.849312	0.0327439	Leucine-rich repeat transmembrane	0	0
VIT_01s0011g04720	Vitvi01g00397	5.24702	9.43064	-0.845857	0.0429385	Multi copper oxidase type 1	0	0
VIT_14s0081g00700	Vitvi14g00560	91.9162	165.046	-0.844477	0.0408055	Peptidyl-prolyl cis-trans isomerase A (cyclophilin A)	K03767	0
VIT_05s0077g01730	Vitvi05g01750	1.18058	2.11865	-0.843649	0.0433818	Unknown	0	0
VIT_13s0106g00030	Vitvi13g00807	15.3403	27.4529	-0.839632	0.04034	Ankyrin repeat	0	0
VIT_10s0092g00150	Vitvi10g01107	14.9829	26.5989	-0.82805	0.0355441	Patatin protein 3	0	0
VIT_03s0091g00410	Vitvi03g00597	11.7824	20.9135	-0.827801	0.0451149	Unknown protein	0	0
VIT_17s0000g03990	Vitvi17g00350	39.7661	70.3203	-0.822402	0.0383671	Aspartyl protease	E3_4_23_x	0
VIT_00s0665g00030	Vitvi07g01378	8.63442	15.1926	-0.815198	0.0433818	Unknown protein	0	0
VIT_05s0077g01750	Vitvi05g00062	10.7009	18.8115	-0.813883	0.0466214	SAG101 (senescence-associated gene 101)	0	0
VIT_05s0077g01720	Vitvi05g01751	37.2594	65.4422	-0.812617	0.045643	SAG101 (senescence-associated gene 101)	0	0
VIT_03s0063g00810	Vitvi03g00481	48.9471	85.0231	-0.796631	0.0451149	Carboxyesterase 12; CXE12	E3_1_1_1	0
VIT_06s0004g05290	Vitvi06g01711	0	2.51105	na	0.0125377	No hit	0	0
VIT_04s0008g04000	Vitvi04g00345	0	0.864537	na	0.0015757	Dehydration-responsive protein (RD22)	RD22	0
VIT_16s0050g01820	Vitvi16g01956	0	na	na	No hit	0	0
VIT_18s0001g00140	Vitvi18g02495	0	na	na	No hit	Unknown protein	0
