# Supplementary material for: Transcriptomic response is more sensitive to water deficit in shoots than roots of Vitis riparia (Michx.)
Source: BMC Plant Biol. 2019 Feb 13;19:72. doi: 10.1186/s12870-019-1664-7 (PMC6375209; doi:10.1186/s12870-019-1664-7)
Supplement: Supplementary file 4 — Table S4. Differentially expressed genes in water defict shoot (WD shoot) and well-watered shoot (C shoot). Values are normalized RPKM for each treatment, fold change (FC) and test statistic and q-value. Genes highlighted in gray were up-regulated in WD shoot relative to C shoot. Genes in bold were differentially express in common in WD root and WD shoot relative to their respective C tissue. (XLSX 673 kb) [file 12870_2019_1664_MOESM4_ESM.xlsx]

## Sheet: Table S4
Table S4. Differentially expressed genes in water defict shoot (WD shoot) and well-watered shoot (C shoot). VValues are the mean of the normalized RPKM for three replicates of each treatment (WD shoot, C shoot), fold change (FC) and test statistic and q-value. Genes highlighted in gray were up-regulated in WD shoot relative to C shoot. Genes in bold were differentially express in common in WD roo…
Unique ID	VCOST.v3 Unique ID	WD shoot	C shoot	FC (log2)	q_value	Functional annotation	Briefname, EC or Kegg ID	VitisNet Network
VIT_18s0122g01340	Vitvi18g00096	54.6422	3.24446	4.07397	0.000299256	BTB/POZ domain-containing protein	BTBDOM_3	vv60093TRAF
VIT_02s0025g00880	Vitvi02g00078	28.2252	13.8553	1.02655	0.000563492	BTB/POZ domain-containing protein POB1	POB1_2	vv60093TRAF
VIT_18s0001g02680	Vitvi18g00267	29.9068	16.5011	0.857911	0.00270157	BTB/POZ domain-containing protein	BTBDOM_2	vv60093TRAF
VIT_15s0046g01510	Vitvi15g01031	51.8883	28.8274	0.847969	0.00490761	BTB/POZ domain-containing protein	BTBDOM_11	vv60093TRAF
VIT_19s0015g01430	Vitvi19g00782	18.7819	10.8049	0.797657	0.0131443	BTB/POZ domain-containing protein	BTBDOM_6	vv60093TRAF
VIT_05s0020g02520	Vitvi05g00408	7.84019	4.91769	0.672908	0.0233891	BTB-POZ and math Domain 2 ATBPM2	BPM2_2	vv60093TRAF
VIT_18s0001g12310	Vitvi18g00946	7.72628	2.40858	1.68159	0.00127213	Ovate family protein 7 OFP7	OFP7_2	vv60086OFP
VIT_08s0007g07160	Vitvi08g01791	7.40733	4.15665	0.833532	0.0149683	Transcriptional co-activator	TRANSCOAC_1	vv60084MED
VIT_14s0030g01430	Vitvi14g02643	1.97949	0.402241	2.299	0.000299256	GCN5 N-acetyltransferase (GNAT)	GCN5_27	vv60082GNAT
VIT_12s0059g00170	Vitvi12g00340	10.5079	3.98592	1.39849	0.000807538	GCN5 N-acetyltransferase (GNAT)	GCN5_16	vv60082GNAT
VIT_07s0151g00510		2.5052	1.2663	0.984307	0.00607814	GCN5 N-acetyltransferase (GNAT)	GCN5_22	vv60082GNAT
VIT_06s0009g01940	Vitvi06g01092	1.77942	1.06535	0.74008	0.0300777	GCN5 N-acetyltransferase (GNAT)	GCN5_26	vv60082GNAT
VIT_13s0019g04360	Vitvi13g00612	4.42727	2.84909	0.635916	0.0335119	GCN5 N-acetyltransferase (GNAT)	GCN5_6	vv60082GNAT
VIT_02s0025g01700	Vitvi02g00159	6.26527	3.73249	0.747238	0.026311	RNA polymerase II transcriptional coactivator KELP	KELP_1	vv60081COAP15
VIT_18s0001g00750	Vitvi18g00157	60.1413	17.8135	1.75539	0.000299256	Zinc finger (DNL type)	ZFDNL_2	vv60080Other_zf
VIT_01s0011g02510	Vitvi01g00202	6.94848	2.97099	1.22575	0.00231818	Zinc finger (DNL type)	ZFDNL_1	vv60080Other_zf
VIT_11s0016g05600	Vitvi11g00493	3.76049	1.72566	1.12377	0.000563492	Zinc finger (ubiquitin-hydrolase) domain-containing	ZFUBP_1	vv60080Other_zf
VIT_11s0016g00400	Vitvi11g00023	27.5415	12.8705	1.09754	0.000299256	Zinc finger (FYVE type)	ZFFYVE_2	vv60080Other_zf
VIT_02s0025g02330	Vitvi02g00204	11.7684	5.6312	1.0634	0.000807538	Zinc finger (HIT type)	ZFHIT_1	vv60080Other_zf
VIT_19s0014g00860	Vitvi19g00060	7.55716	4.21992	0.840629	0.00437118	Zinc finger (FYVE type)	ZFFYVE_3	vv60080Other_zf
VIT_17s0000g01920	Vitvi17g00161	19.3399	11.5399	0.74495	0.0103355	Nuclear transcription factor, X-box binding 1	NFXL1_2	vv60080Other_zf
VIT_14s0219g00040	Vitvi14g01614	50.137	4.14791	3.59542	0.000299256	Zinc finger (C3HC4-type ring finger)	ZFC3HC4_208	vv60078Other_zf-C3HC4
VIT_12s0057g01330	Vitvi12g00755	580.08	84.2109	2.78417	0.000299256	Zinc finger (C3HC4-type ring finger)	ZFC3HC4_219, XERICO	vv60078Other_zf-C3HC4
VIT_01s0026g02470	Vitvi01g01015	36.4492	5.73377	2.66833	0.000299256	Zinc finger (C3HC4-type ring finger)	ZFC3HC4_101	vv60078Other_zf-C3HC4
VIT_07s0005g01360	Vitvi07g00405	2.79551	0.552456	2.33918	0.000299256	Zinc finger (C3HC4-type ring finger)	ZFC3HC4_185	vv60078Other_zf-C3HC4
VIT_01s0011g04590	Vitvi01g00381	4.37259	0.896136	2.2867	0.000299256	Zinc finger (C3HC4-type ring finger)	ZFC3HC4_7	vv60078Other_zf-C3HC4
VIT_15s0046g01820	Vitvi15g01059	23.3775	5.73157	2.02812	0.000299256	Ring-H2 finger B1A	RHB1A	vv60078Other_zf-C3HC4
VIT_08s0058g01270	Vitvi08g00857	120.22	30.3871	1.98415	0.000299256	Zinc finger (C3HC4-type ring finger)	ZFC3HC4_94	vv60078Other_zf-C3HC4
VIT_06s0004g06530	Vitvi06g01748	10.9493	3.03733	1.84996	0.000299256	Zinc finger (C3HC4-type ring finger)	ZFC3HC4_26	vv60078Other_zf-C3HC4
VIT_01s0011g04310	Vitvi01g00354	57.3275	16.5597	1.79155	0.000299256	Zinc finger (C3HC4-type ring finger)	ZFC3HC4_165	vv60078Other_zf-C3HC4
VIT_10s0042g01070	Vitvi10g01359	68.6983	21.3906	1.6833	0.000299256	Zinc finger (C3HC4-type ring finger)	ZFC3HC4_68	vv60078Other_zf-C3HC4
VIT_01s0026g02540	Vitvi01g01023	60.0339	20.3112	1.5635	0.000299256	Zinc finger (C3HC4-type ring finger)	ZFC3HC4_54	vv60078Other_zf-C3HC4
VIT_15s0046g02070	Vitvi15g01082	25.5691	9.01432	1.50411	0.000299256	Zinc finger (C3HC4-type ring finger)	ZFC3HC4_27	vv60078Other_zf-C3HC4
VIT_17s0000g07550	Vitvi17g00730	40.003	15.5926	1.35925	0.000299256	Zinc finger (C3HC4-type ring finger)	ZFC3HC4_161	vv60078Other_zf-C3HC4
VIT_03s0017g00670	Vitvi03g01095	6.52659	2.56398	1.34794	0.000299256	Zinc finger (C3HC4-type ring finger)	ZFC3HC4_148	vv60078Other_zf-C3HC4
VIT_12s0028g03860	Vitvi12g00320	51.9498	21.0565	1.30285	0.000299256	Zinc finger (C3HC4-type ring finger) protein (RMA1)	RMA1_2	vv60078Other_zf-C3HC4
VIT_02s0025g00030	Vitvi02g00001	24.2957	10.6973	1.18345	0.000299256	Zinc finger (C3HC4-type ring finger)	ZFC3HC4_125	vv60078Other_zf-C3HC4
VIT_14s0066g02340	Vitvi14g01867	19.8336	8.83596	1.16649	0.000299256	Zinc finger (C3HC4-type ring finger)	ZFC3HC4_16	vv60078Other_zf-C3HC4
VIT_15s0048g02030	Vitvi15g00842	19.4504	8.82325	1.14042	0.000299256	Zinc finger (C3HC4-type ring finger)	ZFC3HC4_109	vv60078Other_zf-C3HC4
VIT_11s0118g00760	Vitvi11g00597	28.3903	13.0603	1.12021	0.000299256	Zinc finger (C3HC4-type ring finger)	ZFC3HC4_84	vv60078Other_zf-C3HC4
VIT_19s0015g01000	Vitvi19g00728	22.7392	10.6114	1.09957	0.00104412	Zinc finger (C3HC4-type ring finger)	ZFC3HC4_216	vv60078Other_zf-C3HC4
VIT_06s0004g02970	Vitvi06g00294	2.57105	1.32223	0.959385	0.0174243	Zinc finger (C3HC4-type ring finger)	ZFC3HC4_22	vv60078Other_zf-C3HC4
VIT_06s0004g08080	Vitvi06g00801	4.34759	2.25548	0.946781	0.0362493	Zinc finger (C3HC4-type ring finger)	ZFC3HC4_139	vv60078Other_zf-C3HC4
VIT_12s0028g01570	Vitvi12g00138	9.83915	5.11065	0.945027	0.0127041	Zinc finger (C3HC4-type ring finger)	ZFC3HC4_12	vv60078Other_zf-C3HC4
VIT_08s0040g02950	Vitvi08g01123	45.0657	23.6855	0.928026	0.00191183	Zinc finger (C3HC4-type ring finger)	ZFC3HC4_240	vv60078Other_zf-C3HC4
VIT_04s0008g02390	Vitvi04g00205	23.2737	12.3972	0.908686	0.0017048	Zinc finger (C3HC4-type ring finger)	ZFC3HC4_39	vv60078Other_zf-C3HC4
VIT_05s0049g01160	Vitvi05g00755	11.1164	6.15719	0.852346	0.00364588	Zinc finger (C3HC4-type ring finger)	ZFC3HC4_143, XBAT35	vv60078Other_zf-C3HC4
VIT_05s0051g00730	Vitvi05g02021	0.841812	0.472134	0.834302	0.023527	Zinc finger (C3HC4-type ring finger)	ZFC3HC4_79	vv60078Other_zf-C3HC4
VIT_07s0141g00610	Vitvi07g00031	7.10983	3.99078	0.833144	0.00419194	Zinc finger (C3HC4-type ring finger)	ZFC3HC4_217, DRIP1	vv60078Other_zf-C3HC4
VIT_08s0105g00290	Vitvi08g00641	7.79241	4.3924	0.82706	0.00574322	Zinc finger (C3HC4-type ring finger)	ZFC3HC4_75	vv60078Other_zf-C3HC4
VIT_08s0040g02160	Vitvi08g01054	46.7663	26.402	0.824822	0.00419194	Zinc finger (C3HC4-type ring finger)	ZFC3HC4_136	vv60078Other_zf-C3HC4
VIT_17s0000g06610	Vitvi17g00643	5.84109	3.31587	0.81685	0.0119659	Zinc finger (C3HC4-type ring finger)	ZFC3HC4_152	vv60078Other_zf-C3HC4
VIT_06s0004g06620	Vitvi06g00644	16.62	9.76974	0.766528	0.00689422	Zinc finger (C3HC4-type ring finger)	ZFC3HC4_100	vv60078Other_zf-C3HC4
VIT_01s0010g02200	Vitvi01g01503	7.52805	4.47862	0.749222	0.0412224	Zinc finger (C3HC4-type ring finger)	ZFC3HC4_67	vv60078Other_zf-C3HC4
VIT_17s0000g10070	Vitvi17g01013	7.75846	4.66226	0.734741	0.0466514	Zinc finger (C3HC4-type ring finger)	ZFC3HC4_28	vv60078Other_zf-C3HC4
VIT_10s0042g01130	Vitvi10g01351	34.5262	20.9981	0.717433	0.0134275	Zinc finger (C3HC4-type ring finger)	ZFC3HC4_114	vv60078Other_zf-C3HC4
VIT_17s0000g03440	Vitvi17g00299	2.96233	1.83521	0.690787	0.0233891	EMB2454 (embryo defective 2454)	EMB2454_1	vv60078Other_zf-C3HC4
VIT_07s0005g00280	Vitvi07g00313	16.6275	10.32	0.688128	0.025419	Zinc finger (c3hc4-type ring finger) nitrogen limitation adaptation	NLA	vv60078Other_zf-C3HC4
VIT_09s0002g01180	Vitvi09g00096	7.06044	4.38521	0.687112	0.0246803	Zinc finger (C3HC4-type ring finger)	ZFC3HC4_47	vv60078Other_zf-C3HC4
VIT_01s0011g03820	Vitvi01g00313	8.10283	5.0936	0.66974	0.0220528	EMB2454 (embryo defective 2454)	EMB2454_2	vv60078Other_zf-C3HC4
VIT_02s0025g03070	Vitvi02g00280	66.3386	41.7407	0.668394	0.0314253	Zinc finger (C3HC4-type ring finger)	ZFC3HC4_116	vv60078Other_zf-C3HC4
VIT_18s0122g00870	Vitvi18g00058	58.9821	37.3181	0.660402	0.0304567	Zinc finger (C3HC4-type ring finger)	ZFC3HC4_38	vv60078Other_zf-C3HC4
VIT_11s0016g04450	Vitvi11g00390	14.7444	9.36221	0.655246	0.0267	Zinc finger (C3HC4-type ring finger)	ZFC3HC4_218	vv60078Other_zf-C3HC4
VIT_18s0001g10370	Vitvi18g00776	10.475	6.6625	0.652815	0.0270782	S-ribonuclease binding protein SBP1	SBP1_3	vv60078Other_zf-C3HC4
VIT_06s0004g00950	Vitvi06g00097	5.60786	3.6231	0.630226	0.0313005	HUB2 (histone mono-ubiquitination 2)	HUB2	vv60078Other_zf-C3HC4
VIT_06s0009g03430	Vitvi06g01237	17.6668	11.4463	0.626159	0.0325557	Zinc finger (C3HC4-type ring finger)	ZFC3HC4_78	vv60078Other_zf-C3HC4
VIT_05s0020g01800	Vitvi05g00347	18.9451	12.3498	0.617337	0.0364794	Zinc finger (C3HC4-type ring finger)	ZFC3HC4_149	vv60078Other_zf-C3HC4
VIT_06s0009g02350	Vitvi06g01130	39.8242	26.5074	0.58725	0.0454832	Zinc finger (C3HC4-type ring finger)	ZFC3HC4_159	vv60078Other_zf-C3HC4
VIT_13s0064g01210	Vitvi13g01755	646.507	105.193	2.61963	0.000299256	Zf A20 and AN1 domain-containing stress-associated protein 2	SAP2_5	vv60077Other_zf-AN1
VIT_13s0064g01220	Vitvi13g01756	343.326	189.996	0.85361	0.00574322	Zf A20 and AN1 domain-containing stress-associated protein 5	SAP5_1	vv60077Other_zf-AN1
VIT_06s0004g01820	Vitvi06g00189	145.037	84.7492	0.775149	0.0104869	Zf A20 and AN1 domain-containing stress-associated protein 2	SAP2_3	vv60077Other_zf-AN1
VIT_14s0060g00570	Vitvi14g00050	5.35685	1.82855	1.55068	0.000299256	Global transcription factor group C 102	GTC102, SPT16	vv60076Other_GTF
VIT_11s0016g05890	Vitvi11g01454	1.78561	1.08757	0.715309	0.0211434	BSD domain-containing protein	BSDDOM_6	vv60075Other_BSD
VIT_07s0141g00810	Vitvi07g00017	28.0464	15.885	0.820151	0.00400833	Zinc finger, SWIM-type	ZFSWIM_9	vv60074Orphans_zf-SWIM
VIT_00s0347g00030	Vitvi10g02328	37.9526	3.46947	3.45141	0.000299256	Zinc finger (B-box type)	ZFBBOX_1	vv60073Orphans_zf-b_box
VIT_03s0038g00340	Vitvi03g00026	2.8555	0.282271	3.33859	0.000299256	Salt tolerance homolog2	STH2	vv60073Orphans_zf-b_box
VIT_00s0203g00210	Vitvi10g00353	10.6395	1.33555	2.99392	0.000299256	Zinc finger (B-box type)	ZFBBOX_12	vv60073Orphans_zf-b_box
VIT_12s0059g02510	Vitvi12g00543	321.656	47.669	2.7544	0.000299256	Zinc finger (B-box type)	ZFBBOX_6	vv60073Orphans_zf-b_box
VIT_09s0054g00530	Vitvi09g01361	82.9616	34.5998	1.26168	0.000299256	Zinc finger (B-box type)	ZFBBOX_13	vv60073Orphans_zf-b_box
VIT_12s0134g00400	Vitvi12g02441	73.2396	30.8664	1.24659	0.000299256	Zinc finger (B-box type)	ZFBBOX_10	vv60073Orphans_zf-b_box
VIT_04s0023g03030	Vitvi04g01423	43.1699	22.53	0.938178	0.000807538	Zinc finger (B-box type)	ZFBBOX_7	vv60073Orphans_zf-b_box
VIT_19s0014g03960	Vitvi19g00322	40.6877	23.2538	0.807126	0.00437118	Zinc finger (B-box type)	ZFBBOX_11	vv60073Orphans_zf-b_box
VIT_05s0102g00750	Vitvi05g01519	116.365	73.9546	0.653945	0.0356464	Zinc finger (B-box type)	ZFBBOX_2	vv60073Orphans_zf-b_box
VIT_03s0038g00690	Vitvi03g00049	34.5912	22.8999	0.595064	0.043711	Zinc finger (B-box type)	ZFBBOX_8	vv60073Orphans_zf-b_box
VIT_00s0174g00140	Vitvi07g02480	2.00639	1.10346	0.862568	0.0436216	far-red impaired responsive family protein	FRSFAM_4	vv60071Orphans_far-red
VIT_05s0102g00420	Vitvi05g01498	12.7003	7.26972	0.804891	0.0439285	far-red impaired responsive family protein	FRSFAM_12	vv60071Orphans_far-red
VIT_05s0102g00470	Vitvi05g02179	7.50079	4.80168	0.643503	0.0361257	far-red impaired response 1	FAR1_3	vv60071Orphans_far-red
VIT_09s0002g07400	Vitvi09g01677	12.7018	8.16147	0.638132	0.0364794	FAR1-related sequence 6	FRS6_2	vv60071Orphans_far-red
VIT_11s0103g00760	Vitvi11g01143	23.7718	10.8236	1.13507	0.000299256	CIA2 (chloroplast import apparatus 2)	CIA2	vv60070Orphans_CCT
VIT_01s0010g03630	Vitvi01g01650	32.4047	20.0487	0.692694	0.0175587	Zinc finger (MYND type)	ZFMYND_3	vv60067Zf-MYND
VIT_01s0010g03930	Vitvi01g01680	11.8011	0.713275	4.04832	0.000299256	WRKY DNA-binding protein 75	WRKY75_1	vv60066WRKY
VIT_17s0000g01280	Vitvi17g00102	22.3013	6.51283	1.77577	0.000299256	WRKY DNA-binding protein 75	WRKY75_3	vv60066WRKY
VIT_07s0005g02570	Vitvi07g00523	8.73524	3.2032	1.44733	0.000299256	WRKY DNA-binding protein 47	WRKY47	vv60066WRKY
VIT_05s0077g00730	Vitvi05g00145	6.59384	2.48621	1.40717	0.00127213	WRKY DNA-binding protein 48	WRKY48_1	vv60066WRKY
VIT_10s0003g01600	Vitvi10g00618	19.0309	8.46297	1.16911	0.000299256	WRKY DNA-binding protein 65	WRKY65_1	vv60066WRKY
VIT_11s0037g00150	Vitvi11g00694	10.2147	5.41595	0.915361	0.00104412	WRKY DNA-binding protein 32	WRKY32_2	vv60066WRKY
VIT_12s0057g00550	Vitvi12g00664	21.9844	12.2609	0.842415	0.00455211	WRKY DNA-binding protein 34	WRKY34_1	vv60066WRKY
VIT_14s0108g01280	Vitvi14g02007	53.0055	31.4417	0.753463	0.0125657	WRKY DNA-binding protein 4	WRKY4	vv60066WRKY
VIT_00s0463g00010	Vitvi10g00270	12.4068	8.0399	0.625882	0.0358891	WRKY DNA-binding protein 20	WRKY20	vv60066WRKY
VIT_08s0105g00400	Vitvi08g00658	2.54275	0.52638	2.27221	0.000299256	GT-1-like transcription factor	GT1L	vv60062Trihelix
VIT_08s0058g00200	Vitvi08g00730	50.1442	15.1073	1.73084	0.000299256	Transcription factor	TRIHELIXDOM_2	vv60062Trihelix
VIT_04s0044g00510	Vitvi04g01604	63.7558	20.4585	1.63986	0.000299256	GT2-like trihelix DNA-binding protein	GT2REL_4	vv60062Trihelix
VIT_17s0000g00270	Vitvi17g00029	7.1541	4.12306	0.795055	0.0323355	GT2-like trihelix DNA-binding protein	GT2REL_3	vv60062Trihelix
VIT_09s0002g00720	Vitvi09g01496	55.5218	33.3541	0.73519	0.0110696	Transcription factor	TRIHELIXDOM_4	vv60062Trihelix
VIT_08s0040g01600	Vitvi08g01011	6.88008	2.84287	1.27508	0.00382949	TCP family transcription factor TCP11	TCP11	vv60061TCP
VIT_14s0068g01690	Vitvi14g01519	94.1169	47.8741	0.975208	0.000299256	TCP family transcription factor TCP20	TCP20_2	vv60061TCP
VIT_17s0000g09790	Vitvi17g00975	17.193	4.61495	1.89743	0.000299256	BT1 (BTB and TAZ domain protein 1)	BT1	vv60060TAZ
VIT_05s0020g00940	Vitvi05g00265	1.35724	0.823644	0.720583	0.0353922	DNA helicase SNF2 domain-containing protein	SNF2HEL_10	vv60058SNF2
VIT_18s0072g00390	Vitvi18g01629	13.998	7.48893	0.902389	0.0116728	SET Domain group 41	SDG41	vv60056SET_PCG
VIT_12s0057g01250	Vitvi12g00746	9.36292	5.23945	0.837543	0.00817214	ribulose-1,5 bisphosphate carboxylase oxygenase large subunit N-methyltransferase	E2_1_1_127_4	vv60056SET_PCG
VIT_13s0067g03620	Vitvi13g00215	1.31541	0.76535	0.781321	0.0204808	SET domain-containing protein	SETDOM_4	vv60056SET_PCG
VIT_01s0010g03910	Vitvi01g01678	17.5196	9.91814	0.820828	0.00801436	Squamosa promoter-binding protein 13 (SPL13)	SPL13_2	vv60055SBP
VIT_05s0020g02160	Vitvi05g00376	15.8509	9.22905	0.780311	0.00737513	Squamosa promoter-binding protein 7 (SPL7)	SPL7	vv60055SBP
VIT_05s0094g00020	Vitvi05g01560	21.9322	10.7236	1.03226	0.000299256	RWP-RK domain-containing protein	RWPRKDOM_5	vv60052RWP-RK
VIT_18s0122g00320	Vitvi18g02472	60.8575	3.41283	4.15639	0.000299256	PLATZ transcription factor	PLATZFAM_5	vv60049PLATZ
VIT_02s0012g01400	Vitvi02g00704	164.169	47.4994	1.7892	0.000299256	PLATZ transcription factor	PLATZFAM_4	vv60049PLATZ
VIT_16s0039g01560	Vitvi16g00083	53.4566	28.8121	0.891693	0.000563492	PLATZ transcription factor	PLATZFAM_8	vv60049PLATZ
VIT_08s0040g03340	Vitvi08g01164	7.12743	3.73611	0.931845	0.00148849	PHD finger transcription factor	PHDFG_2	vv60048PHD
VIT_02s0012g01240	Vitvi02g00691	5.70417	3.0653	0.895989	0.00127213	PHD finger transcription factor	PHDFG_1	vv60048PHD
VIT_03s0038g00160	Vitvi03g00011	8.48287	4.84742	0.807335	0.00973969	Bromo-adjacenty (BAH) domain-containing protein	PHDBAH_2	vv60048PHD
VIT_05s0051g00350	Vitvi05g00925	4.57267	2.69169	0.764525	0.0199618	PHD finger transcription factor	PHDFG_6	vv60048PHD
VIT_14s0060g01560	Vitvi14g02481	18.9029	11.5106	0.715645	0.0139918	PHD finger transcription factor	PHDFG_28	vv60048PHD
VIT_13s0064g00640	Vitvi13g01709	28.2386	17.2837	0.708256	0.0372059	PHD finger transcription factor	PHDFG_19	vv60048PHD
VIT_07s0005g03610	Vitvi07g00619	6.56008	0.376538	4.12285	0.000299256	NAC domain-containing protein 74	NAC074	vv60046NAC
VIT_19s0027g00230	Vitvi19g01484	6.60659	0.427891	3.94859	0.000299256	NAC domain-containing protein 22	NAC022	vv60046NAC
VIT_00s0375g00040	Vitvi10g00437	2.54442	0.184834	3.78303	0.00148849	NAC domain-containing protein 25	NAC025_3	vv60046NAC
VIT_19s0014g03290	Vitvi19g00270	151.783	11.726	3.69423	0.000299256	NAC domain containing protein 19	NAC019_1	vv60046NAC
VIT_15s0048g02290	Vitvi15g01541	1.37213	0.125625	3.44922	0.00148849	No apical meristem cup-shaped cotyledon2	CUC2_5	vv60046NAC
VIT_14s0108g01070	Vitvi14g01985	10.8281	1.01341	3.41749	0.000299256	NAC domain containing protein 100	NAC092	vv60046NAC
VIT_08s0007g07670	Vitvi08g01843	2.21142	0.264622	3.06297	0.000563492	NAC domain containing protein 47	NAC047_1	vv60046NAC
VIT_04s0044g01500	Vitvi04g01714	6.19947	0.847293	2.87121	0.00127213	NAC domain containing protein 104	NAC104_1	vv60046NAC
VIT_17s0000g06400	Vitvi17g00622	15.4708	2.48952	2.63561	0.000299256	NAC domain containing protein 100	NAC100_1	vv60046NAC
VIT_01s0026g02710	Vitvi01g01038	73.526	16.5727	2.14945	0.000299256	NAC domain-containing protein 29	NAC029	vv60046NAC
VIT_08s0007g07640	Vitvi08g01841	5.44596	1.35901	2.00263	0.000299256	NAC domain-containing protein 87	NAC087	vv60046NAC
VIT_18s0001g02300	Vitvi18g00250	82.0196	24.5137	1.74238	0.000299256	NAC domain containing protein 2	NAC2_7	vv60046NAC
VIT_19s0014g03300	Vitvi19g00271	5.86828	1.81345	1.6942	0.000299256	NAC domain containing protein 2	NAC2_1	vv60046NAC
VIT_06s0080g00780	Vitvi06g01515	5.45696	1.96034	1.47699	0.00524549	NAC domain containing protein 90	NAC090_3	vv60046NAC
VIT_15s0048g02270	Vitvi15g01539	34.5073	18.7187	0.882421	0.00211617	No apical meristem cup-shaped cotyledon2	CUC2_1	vv60046NAC
VIT_15s0048g02300	Vitvi15g01542	13.5914	7.47236	0.863058	0.00558058	NAC transcription factor-like 9	NTL9_2	vv60046NAC
VIT_15s0048g02280	Vitvi15g01540	17.4325	10.6422	0.711983	0.0168609	NAC transcription factor-like 9	NTL9_3	vv60046NAC
VIT_17s0000g07510	Vitvi17g00726	478.911	145.818	1.71559	0.000299256	Myb family	MYBREL_1	vv60045MYBrelated
VIT_16s0050g01180	Vitvi16g01106	4.98942	2.34662	1.08829	0.000563492	Myb family	MYBREL_7	vv60045MYBrelated
VIT_00s0226g00110	Vitvi05g01557	2.84724	1.42456	0.999048	0.00785385	Myb family	MYBREL_8	vv60045MYBrelated
VIT_10s0116g01760	Vitvi10g01641	25.7706	13.1329	0.972541	0.0199618	Myb caprice CPC	CAPRICE_2	vv60045MYBrelated
VIT_00s0226g00040	Vitvi05g01551	1.73465	0.980312	0.823332	0.0110696	Myb family	MYBREL_19	vv60045MYBrelated
VIT_13s0156g00340	Vitvi13g02569	37.2943	21.5871	0.788786	0.00591925	DNA-binding bromodomain-containing protein	MYBBROMO	vv60045MYBrelated
VIT_06s0004g04940	Vitvi06g00488	17.1465	10.2649	0.740195	0.00848441	Telomere repeat binding factor like TRFL2	TRFL2_1	vv60045MYBrelated
VIT_12s0057g00920	Vitvi12g00709	6.77439	4.13663	0.711635	0.0208735	Transcriptional adapter ADA2a	ADA2A	vv60045MYBrelated
VIT_01s0011g00700	Vitvi01g00062	16.6795	10.2503	0.70241	0.0186683	Myb family transcription factor / ELM2 domain-containing	MYBELM2_1	vv60045MYBrelated
VIT_15s0046g02260	Vitvi15g01097	23.8472	15.2068	0.649103	0.0317784	Myb family	MYBREL_14	vv60045MYBrelated
VIT_07s0005g01950	Vitvi07g00455	9.30449	0.741518	3.64937	0.000299256	Myb domain protein 78	MYB78	vv60044MYB
VIT_06s0004g04140	Vitvi06g00414	39.208	3.28371	3.57775	0.000299256	Myb domain protein 59	MYB59_1	vv60044MYB
VIT_02s0033g00380	Vitvi02g01310	4.45526	0	2.15551	0.000299256	Myb VvMYBA1	VVMYBA1_2	vv60044MYB
VIT_17s0000g06190	Vitvi17g00598	138.613	32.28	2.10235	0.000299256	Myb domain protein 94	MYB94_2	vv60044MYB
VIT_00s0203g00070	Vitvi10g00329	20.5241	4.80382	2.09506	0.000299256	Myb domain protein 102	MYB102_4	vv60044MYB
VIT_05s0049g01020	Vitvi05g01733	2.73253	0.753076	1.85937	0.00148849	Myb domain protein 14	MYB14_3	vv60044MYB
VIT_05s0077g00500	Vitvi05g00166	4.70576	1.38432	1.76525	0.000807538	Myb domain protein 108	MYB108	vv60044MYB
VIT_05s0020g01100	Vitvi05g00275	4.65162	1.4776	1.65448	0.00591925	Myb domain protein 61	MYB61_3	vv60044MYB
VIT_14s0006g01290	Vitvi14g00930	31.2038	10.8788	1.5202	0.000299256	Myb domain protein 113	MYB113_2	vv60044MYB
VIT_19s0014g03820	Vitvi19g00306	3.21211	1.18754	1.43555	0.0155649	Myb domain protein 102	MYB102_2	vv60044MYB
VIT_19s0015g01280	Vitvi19g00758	1.84149	0.692824	1.41031	0.00364588	Myb domain protein 103	MYB103_2	vv60044MYB
VIT_13s0019g03200	Vitvi13g00494	1.04134	0.519829	1.00233	0.0338757	Myb domain protein 109	MYB109_1	vv60044MYB
VIT_07s0129g01050	Vitvi07g01676	291.887	150.746	0.95329	0.0017048	Myb domain protein 73	MYB73_2	vv60044MYB
VIT_00s0203g00170	Vitvi10g00345	6.27217	3.26327	0.942646	0.0119659	Myb domain protein 92	MYB92_1	vv60044MYB
VIT_08s0007g07230	Vitvi08g01797	72.6089	42.8519	0.760787	0.00753433	Myb domain protein 5	MYB5_2	vv60044MYB
VIT_15s0046g03370	Vitvi15g01171	0.683418	0.168757	2.01782	0.0273187	LIM domain containing protein	LIMDOM_3	vv60040LIM
VIT_04s0023g01040	Vitvi04g02092	17.8022	10.5697	0.752121	0.00911999	LIM domain containing protein	LIMUIM_3	vv60040LIM
VIT_04s0023g01030	Vitvi04g02091	17.5708	11.6451	0.593457	0.043519	LIM domain containing protein	LIMUIM_2	vv60040LIM
VIT_11s0016g03940	Vitvi11g00339	53.1412	5.15791	3.36497	0.000299256	Heat shock transcription factor C1	HSFC1	vv60037HSF
VIT_04s0008g01110	Vitvi04g00092	16.4996	4.83177	1.77181	0.000299256	Heat shock transcription factor A6B	HSFA6B_2	vv60037HSF
VIT_01s0011g05970	Vitvi01g00511	4.21072	1.55029	1.44153	0.000299256	Heat stress transcription factor A-8	HSFA8	vv60037HSF
VIT_12s0028g01410	Vitvi12g00121	16.0291	7.76854	1.04498	0.000807538	Heat shock transcription factor A4A	HSFA4A_3	vv60037HSF
VIT_02s0025g04170	Vitvi02g00387	39.2983	21.9604	0.839563	0.00382949	Heat shock transcription factor B2B	HSFB2B	vv60037HSF
VIT_13s0067g00640	Vitvi13g00031	37.9615	11.8653	1.67779	0.000299256	High-mobility group B 1	HMGB1	vv60035HMG
VIT_02s0025g05130	Vitvi02g00468	8.79061	3.89792	1.17326	0.000299256	High mobility group HMG-I and HMG-Y, DNA-binding	HMGIY_4	vv60035HMG
VIT_14s0108g00040	Vitvi14g01901	15.5597	8.45485	0.879963	0.00191183	Structure-specific recognition protein 1 SSRP1	K09272	vv60035HMG
VIT_04s0044g00110	Vitvi04g02203	89.8151	59.5421	0.593048	0.045028	High-mobility group B 2	HMGB2	vv60035HMG
VIT_16s0098g01170	Vitvi16g01362	229.158	16.7199	3.7767	0.000299256	Homeobox-leucine zipper protein HB-12	VVHB12_1	vv60034HB
VIT_15s0048g02870	Vitvi15g00912	183.906	25.8603	2.83016	0.000299256	Homeobox-leucine zipper protein HB-7	VVHB7_2	vv60034HB
VIT_01s0026g01550	Vitvi01g00918	154.516	24.4634	2.65906	0.000299256	Homeodomain leucine zipper protein HB-1	VVHB1_4	vv60034HB
VIT_08s0105g00230	Vitvi08g00633	323.764	102.583	1.65815	0.000299256	BLH1 (embryo sac development arrest 29)	BLH1_1	vv60034HB
VIT_02s0025g02590	Vitvi02g00228	86.5919	32.8013	1.40048	0.000299256	Homeobox-leucine zipper protein ATHB-12	VVHB12_2	vv60034HB
VIT_02s0025g00200	Vitvi02g00016	45.3356	17.3327	1.38715	0.000299256	BEL1 (BELL 1)	BEL1_2	vv60034HB
VIT_04s0023g01330	Vitvi04g01244	10.7111	5.14303	1.05842	0.0115274	Homeobox protein 5	VVHB5	vv60034HB
VIT_17s0000g05630	Vitvi17g00540	250.732	125.831	0.994659	0.00211617	Homeodomain leucine zipper protein HB-1	VVHB1_2	vv60034HB
VIT_06s0009g00410	Vitvi06g00918	78.8601	44.1248	0.837706	0.00927436	BLH1 (embryo sac development arrest 29)	BLH1_2	vv60034HB
VIT_04s0008g06130	Vitvi04g00546	19.8979	12.7722	0.639609	0.0350675	KNAT2 (knotted1-like homeobox gene 3)	KNAT3_1	vv60034HB
VIT_08s0007g06690	Vitvi08g02352	5.24863	2.41796	1.11815	0.00957268	Growth-regulating factor related	GRFREL_2	vv60033GRF
VIT_08s0058g00310	Vitvi08g01969	2.45363	0.0770299	4.99336	0.00270157	Scarecrow transcription factor family	SCLF_3	vv60032GRAS
VIT_13s0019g01710	Vitvi13g00312	7.54643	2.93308	1.36338	0.000299256	Scarecrow transcription factor 14 (SCL14)	SCL14_9	vv60032GRAS
VIT_16s0050g00950	Vitvi16g01086	64.9498	28.1982	1.20372	0.000299256	Scarecrow-like transcription factor 8 (SCL8)	SCL8	vv60032GRAS
VIT_13s0019g01220	Vitvi13g01556	22.0367	11.2691	0.967536	0.00211617	Scarecrow transcription factor 3 (SCL3)	SCL3_3	vv60032GRAS
VIT_06s0004g04980	Vitvi06g00491	27.4122	14.9231	0.877271	0.00364588	Scarecrow transcription factor 14 (SCL14)	SCL14_5	vv60032GRAS
VIT_18s0001g15270	Vitvi18g01210	33.5782	19.3375	0.796124	0.00346259	SCL1 (scarecrow-like 1)	SCL1_2	vv60032GRAS
VIT_13s0019g01810	Vitvi13g00314	14.5383	8.55305	0.765348	0.0116728	Scarecrow transcription factor 14 (SCL14)	SCL14_3	vv60032GRAS
VIT_15s0048g02770	Vitvi15g00903	23.1822	11.6069	0.998035	0.000299256	GIF3 (GRF1- interacting factor 3)	GIF3	vv60031GIF
VIT_08s0007g06310	Vitvi08g01723	9.49927	1.74689	2.44303	0.000299256	Myb family	MYBGE_10	vv60029G2-like
VIT_07s0197g00060	Vitvi07g01325	26.9379	6.68593	2.01044	0.000299256	Myb family	MYBGE_12	vv60029G2-like
VIT_08s0058g00240	Vitvi08g00736	8.81149	2.79145	1.65837	0.00104412	Myb family	MYBGE_28	vv60029G2-like
VIT_14s0036g01380	Vitvi14g00736	1.42539	0.5804	1.29624	0.00127213	PHR1 (phosphate starvation response 1)	PHR1_2	vv60029G2-like
VIT_01s0011g03110	Vitvi01g00249	34.3213	19.0636	0.848284	0.00308583	Myb family	MYBGE_23	vv60029G2-like
VIT_08s0007g07580	Vitvi08g01834	9.11761	5.51414	0.72552	0.0260406	MYR1 (MYB-related protein 1)	MYR1_1	vv60029G2-like
VIT_04s0023g02830	Vitvi04g01406	17.5167	6.67596	1.39168	0.000299256	forkhead-associated domain-containing protein	FHADOM_2	vv60028FHA
VIT_09s0002g01590	Vitvi09g00133	2.35658	0.549969	2.09927	0.000299256	Nuclear transcription factor Y subunit A-8	NFYA8	vv60021CCAAT
VIT_08s0007g08250	Vitvi08g01883	59.2192	18.4593	1.68172	0.000299256	Nuclear transcription factor Y subunit A-9	NFYA9	vv60021CCAAT
VIT_13s0064g00860	Vitvi13g01729	11.9077	4.61601	1.36718	0.000299256	Nuclear transcription factor Y subunit A-1	NFYA1_1	vv60021CCAAT
VIT_06s0009g02120	Vitvi06g01109	2.74214	1.21257	1.17723	0.00250636	Nuclear transcription factor Y subunit B related	NFYBREL_1	vv60021CCAAT
VIT_19s0015g00440	Vitvi19g00673	25.4613	12.2006	1.06135	0.00148849	Nuclear transcription factor Y subunit B-3	NFYB3_3	vv60021CCAAT
VIT_06s0004g02270	Vitvi06g00224	5.69825	2.73157	1.06079	0.000299256	Nuclear transcription factor Y subunit A-1	NFYA1_2	vv60021CCAAT
VIT_12s0057g01010	Vitvi12g00719	19.4628	10.49	0.891705	0.00326884	Nuclear transcription factor Y subunit B-3	NFYB3_2	vv60021CCAAT
VIT_05s0020g02790	Vitvi05g00435	28.8731	16.5261	0.80498	0.00524549	Nuclear transcription factor Y subunit C-9	NFYC9_2	vv60021CCAAT
VIT_19s0085g00520	Vitvi19g01705	90.5054	59.3128	0.60966	0.0391542	Nuclear transcription factor Y subunit C-2	NFYC2	vv60021CCAAT
VIT_11s0016g02790	Vitvi11g00229	317.763	134.925	1.23579	0.000299256	Zinc finger (CCCH-type) family protein	CCCHFAM_11	vv60018C3H
VIT_06s0004g06710	Vitvi06g00653	82.1466	45.1846	0.86237	0.00673692	Cys-3-His zinc finger protein	ZFAR1_2	vv60018C3H
VIT_04s0008g00610	Vitvi04g00047	156.641	91.5599	0.774674	0.00989049	Zinc finger (CCCH-type) family protein	CCCHFAM_38	vv60018C3H
VIT_08s0007g06400	Vitvi08g01732	17.461	10.4976	0.734077	0.0135745	KH domain and CCCH containing protein	KHCCCFAM_1	vv60018C3H
VIT_12s0057g00570	Vitvi12g00667	19.8115	13.1683	0.589269	0.0481937	Zinc finger (CCCH-type) family protein	CCCHFAM_30	vv60018C3H
VIT_13s0064g01090	Vitvi13g01750	15.5614	10.3958	0.581971	0.0499358	Zinc finger (CCCH-type) family protein	CCCHFAM_34	vv60018C3H
VIT_13s0019g00480	Vitvi13g00262	8.26766	1.19312	2.79274	0.000299256	Zinc finger (C2H2 type) family	C2H2FAM_22	vv60017C2H2
VIT_09s0054g01820	Vitvi09g01479	1.80991	0.525899	1.78306	0.00737513	Indeterminate(ID)-domain 2	IDD2_3	vv60017C2H2
VIT_06s0061g00760	Vitvi06g01350	33.4485	9.7728	1.7751	0.000299256	Zinc finger (C2H2 type) family	C2H2FAM_40	vv60017C2H2
VIT_03s0091g00690	Vitvi03g00630	38.2108	12.463	1.61633	0.000299256	Salt tolerance zinc finger	STZ_1	vv60017C2H2
VIT_12s0059g01100	Vitvi12g00411	12.6097	6.05397	1.05858	0.000563492	PRLI-interacting factor K	PRLIINTK	vv60017C2H2
VIT_07s0104g00400	Vitvi07g00171	3.70677	1.80177	1.04075	0.000563492	Exonuclease C2H2	EXONUCLEASE_C2H2	vv60017C2H2
VIT_03s0091g00260	Vitvi03g00582	21.9679	10.8038	1.02386	0.00437118	Zinc finger protein 4	ZFP4_1	vv60017C2H2
VIT_06s0004g04180	Vitvi06g01682	28.2065	14.3527	0.974706	0.00832371	Zinc finger (C2H2 type) protein (ZAT11)	ZAT11	vv60017C2H2
VIT_14s0060g02440	Vitvi14g00197	3.73237	2.061	0.856748	0.0294903	Indeterminate(ID)-domain 2	IDD2_5	vv60017C2H2
VIT_07s0141g00020		10.592	6.29433	0.75085	0.0149683	Sensitive to proton rhizotoxicity 1	STOP1_3	vv60017C2H2
VIT_18s0001g04100	Vitvi18g00333	3.48871	2.11869	0.719521	0.0134275	Histone acetyl transferase HAM1	HAM1	vv60017C2H2
VIT_01s0011g06200	Vitvi01g00529	15.2503	9.3856	0.700317	0.0198346	Zinc finger protein 4	ZFP4_2	vv60017C2H2
VIT_09s0002g02300	Vitvi09g00191	33.2549	22.1399	0.586918	0.0487047	Indeterminate(ID)-domain 7	IDD7_1	vv60017C2H2
VIT_03s0038g00490	Vitvi03g00037	30.1003	8.95809	1.74851	0.000299256	GATA transcription factor 12	GAT12	vv60016C2C2-GATA
VIT_11s0016g02210	Vitvi11g00180	79.9012	35.181	1.18342	0.000299256	GATA transcription factor 24	GAT24	vv60016C2C2-GATA
VIT_18s0001g07730	Vitvi18g00538	2.80255	1.80078	0.638118	0.0281456	TIFY2A	TIFY2A_1	vv60016C2C2-GATA
VIT_18s0001g15730	Vitvi18g01254	9.01979	3.41575	1.40089	0.000563492	Dof zinc finger protein DOF3.5	DOF1_5_2	vv60015C2C2-DOF
VIT_17s0000g06310	Vitvi17g00611	47.3769	27.0662	0.807691	0.00574322	Cycling DOF factor 2	CDF2_3	vv60015C2C2-DOF
VIT_01s0026g02580	Vitvi01g01026	44.5104	27.9426	0.671676	0.0284093	Cycling DOF factor 2	CDF2_1	vv60015C2C2-DOF
VIT_14s0108g00980	Vitvi14g01973	66.731	42.2385	0.659799	0.0347192	Cycling DOF factor 1	CDF1	vv60015C2C2-DOF
VIT_05s0077g01140	Vitvi05g00108	60.0067	5.17562	3.53532	0.000299256	BZIP transcription factor BZIP53	BZIP53_3	vv60012BZIP
VIT_06s0080g00360	Vitvi06g01480	1.27726	0.151213	3.0784	0.000299256	BZIP transcription factor	BZIPDOM_5	vv60012BZIP
VIT_00s0541g00020	Vitvi07g01552	24.8013	5.40866	2.19707	0.000299256	BZIP transcription factor BZIP6	BZIP6_2	vv60012BZIP
VIT_15s0046g01440	Vitvi15g01027	48.0037	13.4478	1.83578	0.000299256	BZip transcription factor G- box binding factor 3	GBF3_1	vv60012BZIP
VIT_13s0158g00380	Vitvi13g01609	71.221	26.0466	1.45121	0.000299256	BZIP transcription factor bZIP121	BZIP121	vv60012BZIP
VIT_18s0076g00330	Vitvi18g01305	15.8597	6.15419	1.36572	0.000299256	VirE2-interacting protein (VIP1)	VIP1	vv60012BZIP
VIT_12s0055g00420	Vitvi12g01667	1.42965	0.688919	1.05326	0.00104412	BZIP transcription factor	BZIPDOM_7	vv60012BZIP
VIT_04s0008g05210	Vitvi04g00464	7.10765	3.44859	1.04337	0.00455211	BZIP protein HY5 (HY5)	HY5_1	vv60012BZIP
VIT_14s0030g02200	Vitvi14g00473	21.3805	10.4138	1.0378	0.000563492	BZIP transcription factor BZO2H1	BZO2H1	vv60012BZIP
VIT_02s0025g01020	Vitvi02g00089	16.8373	8.29463	1.02141	0.000563492	BZip transcription factor G- box binding factor 3	GBF3_2	vv60012BZIP
VIT_08s0040g00870	Vitvi08g00950	84.6202	44.7722	0.918399	0.00308583	BZIP transcription factor BZIP28	BZIP28	vv60012BZIP
VIT_05s0020g01090	Vitvi05g00274	19.5694	12.8069	0.611678	0.0451286	BZIP protein HY5 (HY5)	HY5_2	vv60012BZIP
VIT_17s0000g08150	Vitvi17g00795	30.5208	4.8237	2.66158	0.000299256	Basic helix-loop-helix (bHLH) family	BHLHDOM_17	vv60011BHLH
VIT_18s0001g07410	Vitvi18g00513	8.16606	1.95825	2.06008	0.000299256	Basic helix-loop-helix (bHLH) family	BHLHDOM_65	vv60011BHLH
VIT_05s0020g04620	Vitvi05g00624	6.38575	1.93258	1.72433	0.000299256	Basic helix-loop-helix (bHLH) family	BHLHDOM_22	vv60011BHLH
VIT_07s0031g00450	Vitvi07g01729	1.3421	0.553362	1.2782	0.00490761	Basic helix-loop-helix protein SPATULA	SPATULA_2	vv60011BHLH
VIT_13s0064g01290	Vitvi13g01764	3.1475	1.3114	1.2631	0.0104869	Basic helix-loop-helix (bHLH) family	BHLHDOM_60	vv60011BHLH
VIT_15s0021g02690	Vitvi15g00642	48.8777	20.8842	1.22676	0.000299256	Unfertilized embryo sac 10 UNE10	UNE10_1	vv60011BHLH
VIT_08s0007g07810	Vitvi08g01852	26.4297	11.7795	1.16588	0.000299256	Basic helix-loop-helix (bHLH) family	BHLHDOM_11	vv60011BHLH
VIT_14s0060g01010	Vitvi14g02467	29.3709	14.1988	1.04862	0.00127213	Basic helix-loop-helix (bHLH) family	BHLHDOM_14	vv60011BHLH
VIT_12s0028g03550	Vitvi12g02307	6.0242	2.97287	1.01891	0.0247993	Basic helix-loop-helix (bHLH) family	BHLHDOM_64	vv60011BHLH
VIT_14s0108g00480	Vitvi14g03079	15.0758	7.76958	0.956326	0.00148849	Basic helix-loop-helix (bHLH) family	BHLHDOM_77	vv60011BHLH
VIT_18s0041g00690	Vitvi18g02008	9.08159	5.20563	0.802872	0.00607814	Basic helix-loop-helix (bHLH) family	BHLHDOM_41	vv60011BHLH
VIT_01s0244g00130	Vitvi01g01757	6.44676	3.90466	0.723377	0.0441454	Inducer of CBF expression 1 ICE1	ICE1_2	vv60011BHLH
VIT_17s0000g00330	Vitvi17g00037	9.58273	6.00823	0.673497	0.0397124	Inducer of CBF expression 1 ICE1	ICE1_3	vv60011BHLH
VIT_11s0016g00380	Vitvi11g00021	7.93298	5.09496	0.638792	0.0448263	Basic helix-loop-helix (bHLH) family	BHLHDOM_49	vv60011BHLH
VIT_11s0037g00040	Vitvi11g00680	19.6714	12.6372	0.638423	0.0315448	Basic helix-loop-helix (bHLH) family	BHLHDOM_66	vv60011BHLH
VIT_06s0004g07790	Vitvi06g00772	9.0341	0.855447	3.40063	0.000299256	Lateral organ boundaries Domain 15	LBD15_1	vv60007AS2
VIT_15s0046g00240	Vitvi15g01217	2.55781	0.399497	2.67865	0.00270157	Lateral organ boundaries protein 1	LBD1_2	vv60007AS2
VIT_13s0067g02380	Vitvi13g00144	4.50096	1.72217	1.38601	0.00705885	Lateral organ boundaries Domain 15	LBD15_2	vv60007AS2
VIT_07s0129g00330	Vitvi07g01610	99.5072	55.0489	0.854087	0.00437118	Lateral organ boundaries protein 39	LBD39	vv60007AS2
VIT_05s0029g00130	Vitvi05g01072	1.46398	0.738995	0.986259	0.013849	High mobility group (HMG1/2)	HMG1_2_2	vv60005ARID
VIT_18s0001g00660	Vitvi18g00150	16.0509	8.57883	0.903801	0.00911999	High mobility group (HMG1/2) family protein	HMG1_2_4	vv60005ARID
VIT_04s0044g01840	Vitvi04g01745	18.7806	12.3575	0.603856	0.0421299	ARID/BRIGHT DNA-binding domain-containing protein	ARID_2	vv60005ARID
VIT_02s0025g03000	Vitvi02g00275	30.8612	12.1952	1.33948	0.000299256	NGA1 (NGATHA1)	NGATHA1_1	vv60001ABI3VP1
VIT_13s0074g00660	Vitvi13g00779	6.83865	0.723615	3.24042	0.000299256	ABC transporter G member 22	ABCG22	vv52010ABC_transporters
VIT_13s0074g00700	Vitvi13g00786	2.4088	0.293759	3.03561	0.000299256	ABC transporter G member 22	ABCG22	vv52010ABC_transporters
VIT_03s0017g01300	Vitvi03g01185	4.51275	0.621196	2.86089	0.000299256	ABC transporter G member 7	ABCG7	vv52010ABC_transporters
VIT_13s0074g00680	Vitvi13g00783	1.4704	0.232459	2.66116	0.000299256	ABC transporter G member 22	ABCG22	vv52010ABC_transporters
VIT_13s0074g00690	Vitvi13g00784	16.1079	3.13584	2.36084	0.000299256	ABC transporter G member 22	ABCG22	vv52010ABC_transporters
VIT_06s0080g00770	Vitvi06g01514	1.27382	0.282065	2.17506	0.00848441	ABC transporter B member 14	ABCB14	vv52010ABC_transporters
VIT_08s0040g02840	Vitvi08g01112	1.49208	0.333186	2.16293	0.00326884	ABC transporter G member 29	ABCG29	vv52010ABC_transporters
VIT_10s0116g01910	Vitvi10g00111	94.0897	28.5344	1.72133	0.000299256	ABC transporter I member 15	ABCI15	vv52010ABC_transporters
VIT_01s0010g02440	Vitvi01g01536	10.4212	3.20545	1.70092	0.000299256	ABC transporter C member 9	K05033	vv52010ABC_transporters
VIT_19s0015g00020	Vitvi19g00636	11.013	3.39236	1.69885	0.000299256	ABC transporter C member 9	K05033	vv52010ABC_transporters
VIT_07s0005g00260	Vitvi07g00311	27.3653	8.83986	1.63025	0.000299256	Glutathione-conjugate transporter (MRP10)	MRP10	vv52010ABC_transporters
VIT_10s0116g01920	Vitvi10g00111	124.298	42.3186	1.55444	0.000299256	ABC transporter I member 15	ABCI15	vv52010ABC_transporters
VIT_06s0061g00410	Vitvi06g01313	329.312	112.259	1.55262	0.00308583	ABC transporter F member 2	ABCF2	vv52010ABC_transporters
VIT_19s0015g00040	Vitvi19g02051	0.779986	0.279082	1.48276	0.00705885	ABC transporter C member 9	K05033	vv52010ABC_transporters
VIT_19s0015g00050	Vitvi19g00641	8.08797	3.01353	1.42432	0.000299256	ABC transporter C member 9	K05033	vv52010ABC_transporters
VIT_00s0388g00070	Vitvi16g02094	1.20075	0.454494	1.4016	0.0267	ABC transporter B member 14	ABCB14	vv52010ABC_transporters
VIT_11s0052g00540	Vitvi11g01198	14.7386	5.89243	1.32266	0.000299256	ABC protein 3 ATNAP3 non-intrinsic	ABCNAP3	vv52010ABC_transporters
VIT_09s0002g03570	Vitvi09g00294	5.48779	2.23731	1.29446	0.00769069	ABC transporter G member 15	ABCG15	vv52010ABC_transporters
VIT_01s0011g04670	Vitvi01g00390	10.506	4.37089	1.26521	0.000299256	ABC transporter G member 2	K05681	vv52010ABC_transporters
VIT_16s0098g00570	Vitvi16g01307	0.565187	0.245167	1.20496	0.0274363	ABC transporter B member 16	ABCB16	vv52010ABC_transporters
VIT_17s0000g02200	Vitvi17g00187	1.04934	0.459584	1.19108	0.0301944	ABC transporter G member 11	ABCG11	vv52010ABC_transporters
VIT_16s0100g00350	Vitvi16g00936	6.44946	2.94272	1.13203	0.000299256	ABC transporter B member 8	K05655	vv52010ABC_transporters
VIT_19s0090g01870	Vitvi19g00631	6.44465	2.97058	1.11736	0.000299256	Multidrug resistance-associated protein 3	MRP3	vv52010ABC_transporters
VIT_19s0085g01190	Vitvi19g01774	6.6686	3.43572	0.956771	0.000807538	ABC transporter D member 2	K05676	vv52010ABC_transporters
VIT_09s0002g03640	Vitvi09g00303	2.77256	1.46739	0.917966	0.00591925	ABC transporter g family pleiotropic drug resistance 7 PDR7	ABCGPDR7	vv52010ABC_transporters
VIT_07s0031g01640	Vitvi07g01840	88.8036	49.7019	0.837317	0.0132849	ABC transporter F member 8	ABCF8	vv52010ABC_transporters
VIT_14s0171g00460	Vitvi14g01603	6.2671	3.83727	0.707718	0.0194506	Nucleotide binding nubp1	NUBP1	vv52010ABC_transporters
VIT_09s0002g02440	Vitvi09g00206	20.3113	12.5128	0.698878	0.0199618	ABC transporter C member 12	K05672	vv52010ABC_transporters
VIT_17s0000g05120	Vitvi17g00485	14.0301	9.02969	0.635777	0.0308244	ABC transporter B member 7	K05662	vv52010ABC_transporters
VIT_14s0108g00590	Vitvi14g01942	88.1126	0.729114	6.91706	0.000299256	FtsH protease	K03798	vv50133Primary_active_transporter_cat_A9_to_A18
VIT_01s0011g00410	Vitvi01g00037	21.9471	5.40533	2.02158	0.000299256	Nuclear transport factor 2 (NTF2)	NTF2	vv50133Primary_active_transporter_cat_A9_to_A18
VIT_04s0008g07020	Vitvi04g00633	204.512	54.1018	1.91844	0.000299256	Tic55 (translocon at the inner envelope membrane of chloroplasts 55)	TIC55	vv50133Primary_active_transporter_cat_A9_to_A18
VIT_00s0216g00060	Vitvi07g01120	23.6961	7.81215	1.60086	0.000299256	Nuclear transport factor 2 (NTF2)	NTF2	vv50133Primary_active_transporter_cat_A9_to_A18
VIT_18s0001g00190	Vitvi18g02496	211.113	77.3457	1.44862	0.000299256	Cell division protease FtsH	K03798	vv50133Primary_active_transporter_cat_A9_to_A18
VIT_06s0004g00610	Vitvi06g00063	104.475	38.7357	1.43142	0.000299256	Accelerated cell death 1 ACD1	ACD1	vv50133Primary_active_transporter_cat_A9_to_A18
VIT_14s0083g00530	Vitvi14g01286	23.0711	10.9424	1.07616	0.000299256	Cell division protein FtsH	K03798	vv50133Primary_active_transporter_cat_A9_to_A18
VIT_12s0028g01600	Vitvi12g00141	154.833	74.3664	1.05799	0.00250636	FtsH protease (VAR2)	K03798	vv50133Primary_active_transporter_cat_A9_to_A18
VIT_08s0040g01760	Vitvi08g01027	85.1069	46.803	0.862675	0.00455211	Ribonucleoprotein (CP-RBP31)	RBP31	vv50133Primary_active_transporter_cat_A9_to_A18
VIT_05s0062g00220	Vitvi05g01264	3.78831	2.14285	0.822024	0.0101935	Inner membrane import protein Tic22, Chloroplast	TIC22	vv50133Primary_active_transporter_cat_A9_to_A18
VIT_08s0032g01180	Vitvi08g00290	34.8084	21.3189	0.707303	0.0146897	CP33 (pigment defective 322)	CP33	vv50133Primary_active_transporter_cat_A9_to_A18
VIT_08s0040g02860	Vitvi08g01113	44.6668	28.2169	0.662643	0.0213974	RSZ33 (Arginine/serine-rich Zinc knuckle-containing protein 33)	RSZ33	vv50133Primary_active_transporter_cat_A9_to_A18
VIT_19s0090g00280	Vitvi19g00486	37.6704	24.0457	0.647652	0.0382461	RNA-binding protein 45 (RBP45)	RBP45	vv50133Primary_active_transporter_cat_A9_to_A18
VIT_14s0066g00140	Vitvi14g01655	32.294	21.3778	0.595153	0.0489857	RNA-binding protein RBP31	RBP31	vv50133Primary_active_transporter_cat_A9_to_A18
VIT_18s0041g01860	Vitvi18g02131	37.9829	25.2917	0.586686	0.0484767	Avirulence induced gene (AIG1)	AIG1	vv50133Primary_active_transporter_cat_A9_to_A18
VIT_14s0060g01490	Vitvi14g00119	49.9389	3.96861	3.65346	0.000299256	DnaJ homolog, subfamily A, member 5	K09506_1	vv50132Primary_active_transporter_cat_A5_to_A8 vv60017C2H2
VIT_10s0042g00960	Vitvi10g01384	1.42887	0.0807649	4.145	0.000563492	DNAJ heat shock N-terminal domain-containing protein	DNAJREL	vv50132Primary_active_transporter_cat_A5_to_A8
VIT_01s0011g04820	Vitvi01g00408	13.3679	1.93165	2.79087	0.000299256	Molecular chaperone DnaJ	K03686	vv50132Primary_active_transporter_cat_A5_to_A8
VIT_19s0015g01370	Vitvi19g00775	313.892	49.1884	2.67388	0.000299256	Molecular chaperone DnaJ	K03686	vv50132Primary_active_transporter_cat_A5_to_A8
VIT_04s0023g03470	Vitvi04g01466	171.375	39.6311	2.11245	0.000299256	DNAJ heat shock N-terminal domain-containing protein	DNAJREL	vv50132Primary_active_transporter_cat_A5_to_A8
VIT_03s0038g02110	Vitvi03g00119	114.689	28.2214	2.02287	0.000299256	Co-chaperone-curved DNA binding protein A	K05516	vv50132Primary_active_transporter_cat_A5_to_A8
VIT_05s0029g00500	Vitvi05g01118	55.3758	13.8569	1.99865	0.000299256	DnaJ homolog, subfamily A, member 2	K09503	vv50132Primary_active_transporter_cat_A5_to_A8
VIT_01s0010g03640	Vitvi01g01651	151.057	41.2235	1.87355	0.000299256	DnaJ homolog, subfamily A, member 3	K09504	vv50132Primary_active_transporter_cat_A5_to_A8
VIT_09s0018g00620	Vitvi09g01164	172.12	50.5072	1.76885	0.000299256	Co-chaperone-curved DNA binding protein A	K05516	vv50132Primary_active_transporter_cat_A5_to_A8
VIT_19s0177g00280	Vitvi19g02002	8.18697	2.55044	1.68258	0.000299256	DNAJ heat shock N-terminal domain-containing	DNAJREL	vv50132Primary_active_transporter_cat_A5_to_A8
VIT_13s0175g00210	Vitvi13g01091	10.2123	3.21767	1.66622	0.000299256	NLI interacting factor (NIF)	NIF	vv50132Primary_active_transporter_cat_A5_to_A8
VIT_12s0028g01740	Vitvi12g00151	21.1253	8.15001	1.3741	0.000299256	DNAJ heat shock N-terminal domain-containing protein	DNAJREL	vv50132Primary_active_transporter_cat_A5_to_A8
VIT_18s0001g07260	Vitvi18g00501	1.6616	0.664357	1.32254	0.00507997	Chaperone protein dnaJ	K03686	vv50132Primary_active_transporter_cat_A5_to_A8
VIT_18s0117g00260	Vitvi18g03051	21.6497	8.75511	1.30615	0.000299256	Co-chaperone-curved DNA binding protein A	K05516	vv50132Primary_active_transporter_cat_A5_to_A8
VIT_18s0001g04440	Vitvi18g00345	3.47139	1.4569	1.25261	0.000299256	Co-chaperone protein DnaJ	K05516	vv50132Primary_active_transporter_cat_A5_to_A8
VIT_08s0007g07380	Vitvi08g01810	22.1575	10.368	1.09566	0.000299256	Molecular chaperone DnaJ	K03686	vv50132Primary_active_transporter_cat_A5_to_A8
VIT_07s0005g02770	Vitvi07g00540	16.2221	7.81827	1.05304	0.0118265	DNAJ heat shock N-terminal domain-containing	DNAJREL	vv50132Primary_active_transporter_cat_A5_to_A8
VIT_09s0002g00690	Vitvi09g00049	15.1637	7.45641	1.02407	0.000807538	DnaJ homolog, subfamily B, member 6	K09512	vv50132Primary_active_transporter_cat_A5_to_A8
VIT_08s0217g00090	Vitvi08g00689	7.30239	3.5931	1.02314	0.00211617	DnaJ homolog, subfamily B, member 9	K09515	vv50132Primary_active_transporter_cat_A5_to_A8
VIT_10s0003g00260	Vitvi10g00496	55.1878	29.0072	0.927938	0.00148849	DnaJ homolog, subfamily B, member 4	K09510	vv50132Primary_active_transporter_cat_A5_to_A8
VIT_14s0128g00490	Vitvi14g00244	5.45925	3.10814	0.812651	0.0275627	DnaJ homolog, subfamily B, member 5	K09511	vv50132Primary_active_transporter_cat_A5_to_A8
VIT_08s0007g01660	Vitvi08g01309	12.1329	6.93311	0.80735	0.00558058	Chaperone protein dnaJ-related	K03686	vv50132Primary_active_transporter_cat_A5_to_A8
VIT_08s0007g03000	Vitvi08g01429	5.69223	3.34191	0.768321	0.0253143	Chaperone protein dnaJ-related	DNAJREL	vv50132Primary_active_transporter_cat_A5_to_A8
VIT_18s0072g01080	Vitvi18g01687	3.60628	2.24934	0.68101	0.0279316	DnaJ homolog, subfamily C, member 8	K09528	vv50132Primary_active_transporter_cat_A5_to_A8
VIT_01s0010g03760	Vitvi01g01664	14.5847	9.1749	0.668691	0.0287685	DNAJ heat shock N-terminal domain-containing protein	DNAJREL	vv50132Primary_active_transporter_cat_A5_to_A8
VIT_18s0001g04800	Vitvi18g02559	39.7739	0.375603	6.72647	0.00250636	Hyperosmotically inducible periplasmic protein	K04065	vv50131Primary_active_transporter_cat_A2_to_A4
VIT_02s0025g04830	Vitvi02g00444	8.08776	2.41479	1.74384	0.000299256	Copper chaperone for superoxide dismutase	K04569	vv50131Primary_active_transporter_cat_A2_to_A4
VIT_13s0019g04590	Vitvi13g00637	7.0427	2.91588	1.2722	0.000299256	Arsenite-transporting ATPase (ArsA)	K01551	vv50131Primary_active_transporter_cat_A2_to_A4
VIT_17s0000g04450	Vitvi17g00403	11.088	5.69729	0.960651	0.000807538	Phospholipid-transporting ATPase	K01530	vv50131Primary_active_transporter_cat_A2_to_A4
VIT_01s0011g02480	Vitvi01g00199	2.67431	1.55365	0.783505	0.0240115	Phospholipid-transporting ATPase	K01530	vv50131Primary_active_transporter_cat_A2_to_A4
VIT_02s0025g05110	Vitvi02g00466	7.84941	1.25583	2.64394	0.000299256	MATE efflux family protein	MATE	vv50125Porters_cat_66_to_94
VIT_15s0046g00130	Vitvi15g00934	0.610511	0.127212	2.26278	0.0162915	Aluminum activated malate transporter 1	ALMT1	vv50125Porters_cat_66_to_94
VIT_10s0116g01860	Vitvi10g00107	12.5891	3.29305	1.93468	0.000299256	MATE efflux family protein	MATE	vv50125Porters_cat_66_to_94
VIT_16s0050g00930	Vitvi16g01915	26.956	7.14809	1.91498	0.000299256	AnthoMATE1, anthocyanin permease AM1	ANTHOMATE1	vv50125Porters_cat_66_to_94
VIT_00s0125g00190	Vitvi10g01219	3.44228	1.20344	1.5162	0.000299256	Potassium transporter (KUP1)	KUP1	vv50125Porters_cat_66_to_94
VIT_14s0066g01580	Vitvi14g01798	38.8623	14.5018	1.42214	0.000299256	K+ uptake permease 6	KUP6	vv50125Porters_cat_66_to_94
VIT_01s0011g06560	Vitvi01g00563	46.0125	17.6435	1.38289	0.000299256	Potassium transporter (KUP1)	KUP1	vv50125Porters_cat_66_to_94
VIT_06s0004g02140	Vitvi06g00216	13.5576	5.27358	1.36225	0.000299256	MATE efflux family protein	MATE	vv50125Porters_cat_66_to_94
VIT_00s0477g00030	Vitvi07g01470	14.4055	5.65596	1.34878	0.000299256	MATE efflux family protein ripening responsive	MATE	vv50125Porters_cat_66_to_94
VIT_02s0025g00700	Vitvi02g00066	1.01274	0.412926	1.29431	0.0237739	Aluminum-activated malate transporter 9	ALMT9	vv50125Porters_cat_66_to_94
VIT_11s0016g05330	Vitvi11g00466	16.7551	6.9016	1.2796	0.000299256	SPX2 (SYG1/Pho81/XPR1) domain-containing protein SPX2	SPX2	vv50125Porters_cat_66_to_94
VIT_14s0068g00850	Vitvi14g01440	126.47	52.142	1.27828	0.000299256	Potassium transporter (KUP3)	KUP3	vv50125Porters_cat_66_to_94
VIT_19s0014g02450	Vitvi19g01864	8.50855	3.51222	1.27653	0.000299256	ALF5 (Aberrant lateral root formation 5)	ALF5	vv50125Porters_cat_66_to_94
VIT_01s0011g04450	Vitvi01g01962	17.0736	7.94751	1.10319	0.000299256	MATE efflux family protein	MATE	vv50125Porters_cat_66_to_94
VIT_14s0108g01120	Vitvi14g01991	15.9223	7.74504	1.0397	0.00191183	SPX (SYG1/Pho81/XPR1) domain-containing protein	SPX	vv50125Porters_cat_66_to_94
VIT_18s0001g08200	Vitvi18g00583	3.28944	1.74763	0.912442	0.0325557	MATE efflux family protein ZF14	ZF14	vv50125Porters_cat_66_to_94
VIT_02s0025g02500	Vitvi02g01365	41.8551	23.0263	0.862121	0.00270157	Metal-nicotianamine transporter YSL1	YSL1	vv50125Porters_cat_66_to_94
VIT_19s0015g00870	Vitvi19g00717	3.36767	1.87315	0.846284	0.0421299	Oligopeptide transporter 1	OPT1	vv50125Porters_cat_66_to_94
VIT_17s0000g02970	Vitvi17g00256	7.17758	4.02727	0.833695	0.0168609	MATE efflux family protein	MATE	vv50125Porters_cat_66_to_94
VIT_15s0048g01090	Vitvi15g00759	3.88706	2.20673	0.816769	0.0487796	SPX (SYG1/Pho81/XPR1) domain-containing protein	SPX	vv50125Porters_cat_66_to_94
VIT_02s0012g01030	Vitvi02g00671	6.61851	3.88653	0.768024	0.0112192	AL-activated malate transporter 1	ALMT1	vv50125Porters_cat_66_to_94
VIT_18s0001g02050	Vitvi18g00238	96.5481	58.13	0.731965	0.0155649	TolB protein-related	K03641	vv50125Porters_cat_66_to_94
VIT_01s0011g03290	Vitvi01g00266	13.1881	8.31717	0.665072	0.0231246	Aluminum-activated malate transporter 9	ALMT9	vv50125Porters_cat_66_to_94
VIT_02s0025g03310	Vitvi02g00301	3.04244	0.227045	3.74418	0.000299256	Arsenite transport protein (ArsB)	ARSB	vv50124Porters_cat_30_to_64
VIT_03s0038g04260	Vitvi03g00275	11.9685	4.756	1.33142	0.000299256	Chloride channel protein CLC-e	K05393_CLCE	vv50124Porters_cat_30_to_64
VIT_08s0007g00020	Vitvi08g01172	0.755241	0.303874	1.31346	0.0128489	Cation/hydrogen exchanger 20 (CHX20)	CHX20	vv50124Porters_cat_30_to_64
VIT_13s0019g04220	Vitvi13g00600	11.2425	4.60734	1.28696	0.000299256	Tryptophan/tyrosine permease family	TRYTYRPERM	vv50124Porters_cat_30_to_64
VIT_15s0046g03390	Vitvi15g01172	4.53918	2.31491	0.971476	0.000807538	K+ efflux antiporter (KEA1)	KEA1	vv50124Porters_cat_30_to_64
VIT_09s0002g04780	Vitvi09g00399	3.42258	1.82795	0.904858	0.0148265	Sulfate transporter 3.4	SULTR3_4	vv50124Porters_cat_30_to_64
VIT_00s0218g00100	Vitvi07g01407	3.68634	1.98505	0.893014	0.0249179	Metal transporter Nramp6	NRAMP6	vv50124Porters_cat_30_to_64
VIT_18s0001g11260	Vitvi18g00851	21.4887	12.079	0.831077	0.00524549	Nucleobase-ascorbate transporter 3 (NAT3)	NAT3	vv50124Porters_cat_30_to_64
VIT_05s0020g01960	Vitvi05g00359	17.1426	10.2243	0.745584	0.0101935	Na+/H+ antiporter isoform 2	NHX2	vv50124Porters_cat_30_to_64
VIT_07s0129g00620	Vitvi07g01642	43.0223	25.9	0.732133	0.0112192	Metal transporter Nramp3	NRAMP3	vv50124Porters_cat_30_to_64
VIT_08s0058g00450	Vitvi08g00766	32.8857	2.99309	3.45775	0.000299256	Substrate carrier, Mitochondrial	K03454	vv50123Porters_cat_18_to_29
VIT_07s0141g00640	Vitvi07g00029	0.816004	0.16648	2.29323	0.00689422	ProT1 (PROLINE transporter 1)	PROT1	vv50123Porters_cat_18_to_29
VIT_14s0108g00690	Vitvi14g01951	1.72998	0.389221	2.15209	0.00308583	Amino acid permease	AAPREL	vv50123Porters_cat_18_to_29
VIT_06s0061g00570	Vitvi06g01331	1.53705	0.355795	2.11105	0.0285339	Amino acid permease	AAPREL	vv50123Porters_cat_18_to_29
VIT_11s0016g02470	Vitvi11g00201	11.4141	2.78757	2.03374	0.000299256	Carrier protein, Mitochondrial	K03454	vv50123Porters_cat_18_to_29
VIT_19s0015g01300	Vitvi19g00760	18.8625	4.86103	1.95619	0.000299256	Amino acid permease 7	AAP7	vv50123Porters_cat_18_to_29
VIT_08s0007g05210	Vitvi08g01641	17.4188	4.57962	1.92735	0.000299256	Amino acid permease	AAPREL	vv50123Porters_cat_18_to_29
VIT_06s0004g06220	Vitvi06g00606	12.0007	3.18292	1.9147	0.000299256	Na+/Pi transporter	K03306	vv50123Porters_cat_18_to_29
VIT_14s0108g00630	Vitvi14g01946	5.08359	1.45588	1.80396	0.000563492	Amino acid permease	AAPREL	vv50123Porters_cat_18_to_29
VIT_07s0141g00620	#N/A	23.0271	7.33043	1.65136	0.000299256	Bile acid:sodium symporter	K03453	vv50123Porters_cat_18_to_29
VIT_18s0001g07320	Vitvi18g00508	125.074	41.8058	1.58101	0.000299256	2-oxoglutarate/malate carrier protein, Mitochondrial	OXMACP	vv50123Porters_cat_18_to_29
VIT_02s0025g01230	Vitvi02g00109	2.74659	0.983521	1.48161	0.000299256	Amino acid permease	AAPREL	vv50123Porters_cat_18_to_29
VIT_11s0016g00910	Vitvi11g00067	23.5624	8.44753	1.47989	0.000299256	Cation exchanger (CAX9)	K07300_CAX9	vv50123Porters_cat_18_to_29
VIT_02s0033g01370	Vitvi02g01179	41.6885	16.4786	1.33906	0.000299256	Sodium:solute symporter family protein	SSF	vv50123Porters_cat_18_to_29
VIT_18s0001g02020	Vitvi18g00237	61.7358	27.6513	1.15876	0.000299256	Amino acid permease 3	AAP3	vv50123Porters_cat_18_to_29
VIT_06s0004g00790	Vitvi06g00079	21.1029	9.65858	1.12756	0.000807538	Amino acid permease	AAPREL	vv50123Porters_cat_18_to_29
VIT_14s0171g00400	Vitvi14g01596	6.71666	3.15843	1.08854	0.00148849	Lysine histidine transporter 1	LHT1	vv50123Porters_cat_18_to_29
VIT_03s0038g03950	Vitvi03g00248	3.10152	1.47517	1.07209	0.0229978	Phosphate carrier protein	MPHOSPTR	vv50123Porters_cat_18_to_29
VIT_02s0025g01180	Vitvi02g00103	18.6266	9.31385	0.999915	0.000299256	Carrier protein, Mitochondrial	K03454	vv50123Porters_cat_18_to_29
VIT_15s0046g01370	Vitvi15g01020	2.48996	1.30279	0.934518	0.0228669	Carrier protein, Mitochondrial	K03454	vv50123Porters_cat_18_to_29
VIT_09s0002g04500	Vitvi09g00377	6.91935	3.67027	0.91475	0.0106396	Carnitine/acylcarnitine carrier, Mitochondrial	MBAC2	vv50123Porters_cat_18_to_29
VIT_03s0038g03530	Vitvi03g00213	26.3369	14.2924	0.881837	0.00250636	LYS/HIS transporter 7	LHT7	vv50123Porters_cat_18_to_29
VIT_03s0038g02290	Vitvi03g00134	21.0659	11.9467	0.818297	0.00737513	Amino acid permease 3	AAP3	vv50123Porters_cat_18_to_29
VIT_19s0015g01290	Vitvi19g00759	12.6566	7.35393	0.783303	0.0119659	Amino acid permease 7	AAP7	vv50123Porters_cat_18_to_29
VIT_05s0077g00810	Vitvi05g01776	95.3561	58.4016	0.707317	0.0139918	Sodium-inducible calcium-binding protein (ACP1)	ACP1	vv50123Porters_cat_18_to_29
VIT_17s0000g00030	Vitvi17g00012	6.88063	4.32478	0.669914	0.0319958	Substrate carrier family mitochondrial	K03454	vv50123Porters_cat_18_to_29
VIT_07s0005g03970	Vitvi07g00657	1.50782	0.147469	3.35398	0.000563492	Peptide transporter protein 3	PTR3	vv50122Porters_cat_7_to_17
VIT_01s0026g01570	Vitvi01g00921	30.5961	3.80043	3.00911	0.000299256	Nitrate transporter 1:2	NRT1_2	vv50122Porters_cat_7_to_17
VIT_02s0087g00580	Vitvi02g01251	9.40275	1.27317	2.88466	0.000299256	Nitrate transporter	NTP3	vv50122Porters_cat_7_to_17
VIT_12s0059g01240	Vitvi12g00429	760.317	120.735	2.65476	0.000299256	Nitrate transporter (NTP3)	NTP3	vv50122Porters_cat_7_to_17
VIT_01s0150g00170	Vitvi01g01777	16.9954	3.90169	2.12297	0.000299256	SEC14 cytosolic factor	SEC14	vv50122Porters_cat_7_to_17
VIT_01s0026g00360	Vitvi01g00803	45.7927	14.064	1.70311	0.000299256	Nodulin MtN21 family	MTN21	vv50122Porters_cat_7_to_17
VIT_02s0025g04490	Vitvi02g00410	9.80484	3.43241	1.51427	0.000299256	UDP-galactose transporter 2 ATUTR2/UTR2	UTR2	vv50122Porters_cat_7_to_17
VIT_04s0023g01720	Vitvi04g01287	2.74185	1.07907	1.34536	0.00270157	SEC14 cytosolic factor, putative	SEC14	vv50122Porters_cat_7_to_17
VIT_02s0154g00260	Vitvi02g00529	74.8927	30.6814	1.28746	0.000299256	Nitrate transporter	NRT1_1	vv50122Porters_cat_7_to_17
VIT_04s0008g06890	Vitvi04g00620	12.5439	5.36666	1.22489	0.000299256	Solute carrier family 35	SCF35	vv50122Porters_cat_7_to_17
VIT_01s0011g05050	Vitvi01g00432	12.568	5.99565	1.06777	0.000299256	Drug/metabolite transporter DMT family transporter	DMT	vv50122Porters_cat_7_to_17
VIT_18s0089g01410	Vitvi18g02433	6.67373	3.21046	1.05571	0.0176991	Purine permease 4 PUP4	PUP4	vv50122Porters_cat_7_to_17
VIT_18s0041g00490	Vitvi18g01981	1.84135	0.926192	0.991381	0.0341228	Proton-dependent oligopeptide transport (POT) family protein	POT	vv50122Porters_cat_7_to_17
VIT_09s0002g05710	Vitvi09g00489	33.5793	17.0257	0.979858	0.0017048	ATP:ADP antiporter	K03301	vv50122Porters_cat_7_to_17
VIT_01s0026g00520	Vitvi01g00812	27.5732	14.1454	0.962934	0.00472554	Nodulin MtN21 family	MTN21	vv50122Porters_cat_7_to_17
VIT_06s0004g03530	Vitvi06g01667	3.79859	2.11332	0.845953	0.0414524	Nitrate excretion transporter1	NAXT1	vv50122Porters_cat_7_to_17
VIT_19s0015g00760	Vitvi19g00706	15.6712	8.8765	0.820053	0.00437118	SEC14 cytosolic factor	SEC14	vv50122Porters_cat_7_to_17
VIT_06s0004g04070	Vitvi06g01681	1.60308	0.936938	0.774821	0.0246803	UDP-galactose transporter 5	UTR5	vv50122Porters_cat_7_to_17
VIT_08s0007g01690	Vitvi08g01312	4.31293	2.62468	0.716527	0.0438133	Phosphate translocator protein2, Plastidic	PTL2	vv50122Porters_cat_7_to_17
VIT_04s0069g01000	Vitvi04g00762	6.94278	4.39993	0.658033	0.0416631	Drug/metabolite transporter DMT family transporter	DMT	vv50122Porters_cat_7_to_17
VIT_06s0009g03650	Vitvi06g01253	7.14683	4.59136	0.638382	0.0377594	Permease nonimprinted in Prader-Willi/Angelman	NIPA	vv50122Porters_cat_7_to_17
VIT_01s0011g03400	Vitvi01g00277	43.2918	27.8269	0.637614	0.0280525	Proton-dependent oligopeptide transport (POT) family protein	POT	vv50122Porters_cat_7_to_17
VIT_10s0405g00050	Vitvi10g00288	3.86954	0.743377	2.38	0.000299256	Inositol transporter 4	INT4	vv50121Porters_cat_1_to_6
VIT_13s0019g00020	Vitvi13g00244	31.0857	8.50023	1.87068	0.000299256	Cation efflux MTP11	MTP11	vv50121Porters_cat_1_to_6
VIT_05s0049g00930	Vitvi05g00734	1.73305	0.539473	1.68369	0.000299256	Inorganic phosphate transporter 1-4	PHT1_4	vv50121Porters_cat_1_to_6
VIT_13s0067g02500	Vitvi13g00150	15.4819	4.96665	1.64024	0.000299256	Xanthine/uracil permease	K06901	vv50121Porters_cat_1_to_6
VIT_16s0039g02170	Vitvi16g01538	5.97367	1.91983	1.63764	0.000299256	D-xylose-proton symporter-like 2	XYLL2	vv50121Porters_cat_1_to_6
VIT_18s0001g00800	Vitvi18g00161	3.30757	1.1496	1.52464	0.000299256	Tetracycline transporter protein	TETRACYCTR	vv50121Porters_cat_1_to_6
VIT_06s0004g01110	Vitvi06g00106	5.8828	2.08802	1.49437	0.000299256	Cation efflux family protein MTPc3	MTPC3	vv50121Porters_cat_1_to_6
VIT_03s0038g03940	Vitvi03g00247	6.59553	2.38161	1.46955	0.000299256	Tonoplast monosaccharide transporter2	TMT2	vv50121Porters_cat_1_to_6
VIT_03s0038g02930	Vitvi03g00186	19.0491	7.08226	1.42744	0.000299256	Tetracycline transporter protein	TETRACYCTR	vv50121Porters_cat_1_to_6
VIT_16s0098g00690	Vitvi16g01320	12.0898	5.23721	1.20692	0.000299256	Major Facilitator Superfamily	MFS	vv50121Porters_cat_1_to_6
VIT_17s0119g00080	Vitvi17g01101	8.44329	3.86824	1.12613	0.00127213	Organic cation transport protein OCT1	VVOCT1	vv50121Porters_cat_1_to_6
VIT_18s0001g05420	Vitvi18g00392	7.01928	3.25605	1.1082	0.000807538	UNE2 (unfertilized embryo sac 2); carbohydrate transporter	UNE2	vv50121Porters_cat_1_to_6
VIT_14s0066g00850	Vitvi14g01720	15.485	7.23088	1.09863	0.000807538	Nitrate transporter2.5	NRT2_5	vv50121Porters_cat_1_to_6
VIT_11s0016g03400	Vitvi11g00290	20.057	9.69271	1.04913	0.000299256	MSS1 (sugar transport protein 13)	MSS1	vv50121Porters_cat_1_to_6
VIT_17s0000g09470	Vitvi17g00936	27.6936	13.3964	1.04771	0.000807538	Nitrate transporter3.1	NRT3_1	vv50121Porters_cat_1_to_6
VIT_11s0118g00410	Vitvi11g00567	2.50858	1.22741	1.03125	0.000563492	ANTR2 (anion transporter 2	ANTR2	vv50121Porters_cat_1_to_6
VIT_18s0001g08210	Vitvi18g00584	26.7673	14.2209	0.912459	0.00211617	SUT4 (sucrose transporter 4)	SUT4	vv50121Porters_cat_1_to_6
VIT_05s0049g00940	Vitvi05g01956	117.273	65.9723	0.829939	0.00326884	Inorganic phosphate transporter 1-4	PHT1_4	vv50121Porters_cat_1_to_6
VIT_07s0104g00830	Vitvi07g00207	3.57174	2.09633	0.768761	0.0421299	Sugar transporter ERD6-like 7	ERD6L7	vv50121Porters_cat_1_to_6
VIT_18s0001g12560	Vitvi18g00970	9.82753	5.87813	0.741472	0.0162915	Sugar transporter ERD6-like 6	ERD6L6	vv50121Porters_cat_1_to_6
VIT_03s0063g02250	Vitvi03g00359	77.2376	46.869	0.720669	0.0134275	Polyol transporter 5	PLT5	vv50121Porters_cat_1_to_6
VIT_03s0038g03730	Vitvi03g00233	1.26915	0.770161	0.720631	0.0161475	Niemann-Pick C1 protein precursor	NPC1	vv50121Porters_cat_1_to_6
VIT_15s0046g02390	Vitvi15g01107	25.4332	15.5909	0.706009	0.0203516	ANTR2 (anion transporter 2)	ANTR2	vv50121Porters_cat_1_to_6
VIT_15s0021g01840	Vitvi15g00573	9.1488	5.69853	0.682993	0.0211434	Cationic amino acid transporter 9	CAT9	vv50121Porters_cat_1_to_6
VIT_07s0205g00120	Vitvi07g01536	3.20197	2.07972	0.62257	0.0374336	Major facilitator superfamily protein (MFS) Spinster	SPINSTER	vv50121Porters_cat_1_to_6
VIT_08s0007g00930	Vitvi08g02205	74.8053	17.0066	2.13705	0.000299256	Regulator of chromosome condensation (RCC1)	RCC1	vv50112Nuclear_pore_complex
VIT_14s0006g03240	Vitvi14g01227	3.80776	2.308	0.722299	0.0242805	Regulator of chromosome condensation (RCC1)	RCC1	vv50112Nuclear_pore_complex
VIT_15s0021g02790	Vitvi15g00653	20.5629	7.50993	1.45317	0.000299256	ATELC/ELC	VPS23	vv50111Tethering_factors
VIT_08s0007g04750	Vitvi08g01597	2.95054	1.08169	1.44769	0.0017048	RAB GTPase ARA3	SEC4	vv50111Tethering_factors
VIT_08s0040g02730	Vitvi08g01101	2.82919	1.0776	1.39257	0.0017048	Exocyst subunit EXO70 H4	EXO70H4	vv50111Tethering_factors
VIT_01s0127g00710	Vitvi01g00733	5.15737	2.06929	1.3175	0.000299256	Mov34 STAM-binding protein	K11866	vv50111Tethering_factors
VIT_09s0002g02750	Vitvi09g01550	13.5213	6.36203	1.08767	0.000299256	SNF7.1	SNF7_1	vv50111Tethering_factors
VIT_17s0000g07350	Vitvi17g00713	18.413	9.78993	0.911354	0.00400833	Exocyst subunit EXO70 E2	EXO70E2	vv50111Tethering_factors
VIT_08s0058g00880	Vitvi08g00812	43.8855	23.3584	0.909803	0.00270157	Class E vacuolar protein-sorting machinery protein HSE1	HSE1	vv50111Tethering_factors
VIT_08s0007g04470	Vitvi08g01568	13.3417	7.57988	0.815696	0.00607814	Vacuolar protein sorting 37C	VPS37C	vv50111Tethering_factors
VIT_06s0061g00540	Vitvi06g01328	6.82937	4.19217	0.704055	0.0198346	VPS24.1 SNF7	VPS24_1	vv50111Tethering_factors
VIT_11s0016g01440	Vitvi11g00105	26.4435	16.5937	0.672278	0.0198346	VPS2.1 SNF7	VPS2_1	vv50111Tethering_factors
VIT_11s0016g02720	Vitvi11g01381	14.3682	9.02465	0.670936	0.026435	SNF7.1	SNF7_1	vv50111Tethering_factors
VIT_18s0001g01180	Vitvi18g00192	14.0316	9.3391	0.587324	0.0485802	Vacuolar sorting-associated protein (Vps27)	VPS27	vv50111Tethering_factors
VIT_06s0004g04590	Vitvi06g00455	2.00535	0.48579	2.04545	0.00104412	Epsin N-terminal homology (ENTH) domain-containing	ENTH	vv50110Protein_coat
VIT_00s0404g00040	Vitvi10g00391	1.82545	0.62696	1.54181	0.000299256	ARF GTPase activator, ARF-GAP Domain 5	AGD5	vv50110Protein_coat
VIT_18s0001g06760	Vitvi18g00469	30.4915	10.5357	1.53312	0.000299256	Clathrin assembly protein 16	CAP16	vv50110Protein_coat
VIT_09s0018g01790	Vitvi09g01281	4.66183	1.76224	1.40349	0.0137159	Integral membrane Yip1 family protein	YIP1	vv50110Protein_coat
VIT_08s0007g03460	Vitvi08g01474	2.19299	1.00564	1.12479	0.00673692	YIP1	YIP1	vv50110Protein_coat
VIT_03s0038g04070	Vitvi03g00259	13.8671	6.90591	1.00576	0.00326884	Vacuolar protein sorting 9 (VPS9)	VPS9	vv50110Protein_coat
VIT_14s0066g01080	Vitvi14g01748	17.2332	8.67014	0.991063	0.000299256	ADP-ribosylation factor A1B	ARFA1B	vv50110Protein_coat
VIT_00s0477g00040	Vitvi07g01471	52.9855	29.3695	0.851279	0.00270157	Clathrin assembly protein 16	CAP16	vv50110Protein_coat
VIT_06s0061g00940	Vitvi06g01364	4.314	2.60938	0.725319	0.0122658	Vacuolar protein sorting 41 (VPS41)	VPS41	vv50110Protein_coat
VIT_13s0019g00350	Vitvi13g01463	9.3274	6.17296	0.595513	0.0468484	ARF GTPase activator, ARF-GAP Domain 13	AGD13	vv50110Protein_coat
VIT_07s0005g00140	Vitvi07g00298	10.652	0.773849	3.78293	0.000299256	Peripheral-type benzodiazepine receptor	K05770	vv50109Incompletely_characterized_transport_systems
VIT_00s0246g00170	Vitvi09g02100	9.04075	1.5559	2.53869	0.000299256	C-type cytochrome synthesis protein	CCSA	vv50109Incompletely_characterized_transport_systems
VIT_14s0108g01500	Vitvi14g02026	47.1022	13.2276	1.83224	0.000299256	APG6/CLPB-P/CLPB3	K03695	vv50109Incompletely_characterized_transport_systems
VIT_13s0019g03650	Vitvi13g02046	428.021	134.337	1.67182	0.000299256	RARE-cold-inducible 2A	RCI2A	vv50109Incompletely_characterized_transport_systems
VIT_13s0019g04450	Vitvi13g00621	7.40653	2.62848	1.49457	0.000299256	ATSYTA/NTMC2T1.1/NTMC2TYPE1.1/SYTA	NTMC2T1_1, SYT3	vv50109Incompletely_characterized_transport_systems
VIT_12s0059g02430	Vitvi12g02416	8.14064	3.1593	1.36554	0.0017048	Chloroplast envelope membrane protein [Vitis vinifera]	CEMA	vv50109Incompletely_characterized_transport_systems
VIT_00s0287g00080	Vitvi02g01798	14.1035	5.51648	1.35423	0.000299256	Vesicle-associated membrane protein	VAMPREL	vv50109Incompletely_characterized_transport_systems
VIT_08s0058g00740	Vitvi08g02084	0.910819	0.395356	1.20401	0.0468484	Iron-responsive transporter	FERROPORTINREL	vv50109Incompletely_characterized_transport_systems
VIT_19s0014g03740	Vitvi19g00304	40.8182	17.903	1.18901	0.000299256	Membrane-associated mannitol-induced	MAMI	vv50109Incompletely_characterized_transport_systems
VIT_14s0060g00280	Vitvi14g02439	165.947	74.3273	1.15876	0.000299256	RARE-cold-inducible 2B	RCI2B	vv50109Incompletely_characterized_transport_systems
VIT_19s0138g00140	Vitvi19g01284	61.8104	30.3926	1.02413	0.00127213	ATSYTE/NTMC2T6.1/NTMC2TYPE6.1/SYTE	NTMC2T6_1	vv50109Incompletely_characterized_transport_systems
VIT_17s0000g00340	Vitvi17g00038	144.501	74.8007	0.949956	0.0244085	ATP-dependent Clp protease ATP-binding subunit (CD4B)	K03694	vv50109Incompletely_characterized_transport_systems
VIT_07s0151g00280	Vitvi07g00087	10.955	6.46406	0.761077	0.0233891	Bax inhibitor	VVBI1	vv50109Incompletely_characterized_transport_systems
VIT_03s0038g02470	Vitvi03g00151	40.1383	24.0707	0.737701	0.00832371	Nickel ion transporter	NICO	vv50109Incompletely_characterized_transport_systems
VIT_18s0001g14630	Vitvi18g01147	32.4859	20.7894	0.643966	0.0332792	ATSYTB/NTMC2T1.2/NTMC2TYPE1.2/SYTB	NTMC2T1_2	vv50109Incompletely_characterized_transport_systems
VIT_19s0014g01660	Vitvi19g00139	7.06085	4.55799	0.631444	0.0382461	Stage III sporulation protein AA	K06390	vv50109Incompletely_characterized_transport_systems
VIT_04s0023g02040	Vitvi04g01323	36.6262	23.9698	0.611658	0.038003	Endoplasmatic reticulum retrieval protein 1B	RER1B	vv50109Incompletely_characterized_transport_systems
VIT_14s0060g01080	Vitvi14g00086	8.41558	5.5293	0.605966	0.0497103	ferroportin	FERROPORTIN	vv50109Incompletely_characterized_transport_systems
VIT_01s0026g01640	Vitvi01g00929	23.2566	6.38357	1.8652	0.000299256	Band 7 family	BAND7	vv50108Accessory_factors_involved_in_transport
VIT_08s0040g02760	Vitvi08g01104	36.0157	12.6089	1.51418	0.000299256	Ankyrin repeat	K10380	vv50108Accessory_factors_involved_in_transport
VIT_05s0062g00890	Vitvi05g01324	8.96438	3.3406	1.4241	0.000299256	Alpha-glucan water dikinase isoform 3, Chloroplast	E2_7_9_4	vv50108Accessory_factors_involved_in_transport
VIT_13s0067g01670	Vitvi13g00099	17.056	7.27922	1.22842	0.000299256	Ankyrin repeat protein	K10380	vv50108Accessory_factors_involved_in_transport
VIT_14s0066g01750	Vitvi14g01817	3.07587	1.42538	1.10965	0.00722527	EMB506 ankyrin repeat protein	K10380	vv50108Accessory_factors_involved_in_transport
VIT_08s0040g00790	Vitvi08g00941	4.43337	2.13865	1.0517	0.00524549	FK506-binding protein 4/5	K09571	vv50108Accessory_factors_involved_in_transport
VIT_16s0022g01690	Vitvi16g00817	5.62312	2.84187	0.98453	0.00289502	Band 7 family	BAND7	vv50108Accessory_factors_involved_in_transport
VIT_00s0264g00130	Vitvi04g01526	8.49057	4.31047	0.978016	0.000563492	Ankyrin repeat protein, chloroplast precursor (AKRP)	K10380	vv50108Accessory_factors_involved_in_transport
VIT_01s0127g00060	Vitvi01g00681	11.6124	6.36284	0.867923	0.00308583	Alpha-glucan water dikinase, chloroplast precursor	E2_7_9_4	vv50108Accessory_factors_involved_in_transport
VIT_05s0094g01320	Vitvi05g01682	32.4684	17.8469	0.863363	0.00270157	Ankyrin repeat	K10380	vv50108Accessory_factors_involved_in_transport
VIT_05s0062g00900	Vitvi05g01324	3.37654	1.99008	0.762719	0.0299606	Alpha-glucan water dikinase isoform 3, Chloroplast	E2_7_9_4	vv50108Accessory_factors_involved_in_transport
VIT_02s0087g00100	Vitvi02g01193	5.06385	3.10882	0.703868	0.0148265	Ankyrin repeat family	K10380	vv50108Accessory_factors_involved_in_transport
VIT_06s0004g04550	Vitvi06g00451	24.3805	15.3292	0.669445	0.0353922	Ankyrin repeat	K10380	vv50108Accessory_factors_involved_in_transport
VIT_13s0067g03880	Vitvi13g00229	20.8268	13.8048	0.593271	0.0417619	Ankyrin repeat	K10380	vv50108Accessory_factors_involved_in_transport
VIT_19s0014g03530	Vitvi19g00292	16.6861	7.80479	1.09622	0.000299256	Cytochrome c biogenesis protein family	K06196	vv50105Transport_electron_carriers
VIT_16s0050g00980	Vitvi16g01090	1.61054	0.836322	0.945414	0.0429394	ferric reduction oxidase 2	FRO2	vv50105Transport_electron_carriers
VIT_16s0050g00090	Vitvi16g01019	78.4673	47.7532	0.716494	0.0132849	Cytochrome B561	K08360	vv50105Transport_electron_carriers
VIT_05s0077g01190	Vitvi05g00102	5.97265	0.594985	3.32745	0.000299256	Outer envelope protein 16	OEP16	vv50101Channels_and_pores
VIT_04s0069g00540	Vitvi04g01968	1.04288	0.112985	3.20637	0.000299256	Glutamate receptor protein	GLR2_7	vv50101Channels_and_pores
VIT_06s0004g04700	Vitvi06g00465	17.6919	4.20042	2.07448	0.000299256	Outer envelope protein 16	OEP16	vv50101Channels_and_pores
VIT_18s0001g07500	Vitvi18g02610	18.7016	5.16889	1.85524	0.000299256	Mechanosensitive ion channel MSCS-like 2	MSL2	vv50101Channels_and_pores
VIT_12s0028g03650	Vitvi12g00306	1.3405	0.510025	1.39413	0.000299256	Two-pore calcium channel (TPC1)	TPC1	vv50101Channels_and_pores
VIT_04s0069g00730	Vitvi04g00726	6.2268	2.44969	1.34589	0.0062431	Glutamate receptor protein	GLR2_7	vv50101Channels_and_pores
VIT_04s0069g00740	Vitvi04g00726	1.85359	0.732639	1.33915	0.0376374	Glutamate receptor 2.8	GLR2_8	vv50101Channels_and_pores
VIT_03s0038g04210	Vitvi03g00272	66.8275	27.7394	1.26851	0.000299256	Phototropin-2	K08282	vv50101Channels_and_pores
VIT_07s0031g02170	Vitvi07g01890	93.6802	41.7052	1.16752	0.000299256	Glutamate receptor GLR3.6	GLR3_6	vv50101Channels_and_pores
VIT_04s0069g00720	Vitvi04g00726	2.3152	1.03633	1.15965	0.0109321	Glutamate receptor protein	GLR2_7	vv50101Channels_and_pores
VIT_16s0098g00950	Vitvi16g01343	3.22959	1.551	1.05815	0.00289502	Subtilase	SBT3_5	vv50101Channels_and_pores
VIT_12s0034g02240	Vitvi12g01906	37.654	18.0891	1.05768	0.000299256	Potassium channel AKT2/3	AKT2	vv50101Channels_and_pores
VIT_04s0069g00610	Vitvi04g01969	3.4764	1.69187	1.03898	0.00737513	Glutamate receptor protein	GLR2_7	vv50101Channels_and_pores
VIT_02s0025g02880	Vitvi02g00260	31.1145	20.0039	0.637306	0.0441454	Subtilase	SBT3_3	vv50101Channels_and_pores
VIT_07s0031g02200	Vitvi07g01893	76.6257	44.4004	0.787256	0.0107831	Auxin efflux carrier	AUXEFF	vv50004Auxin_transport vv50125Porters_cat_66_to_94
VIT_01s0011g04640	Vitvi01g00386	51.6161	30.5667	0.75586	0.0100424	Auxin Efflux Carrier	AUXEFF	vv50004Auxin_transport vv50125Porters_cat_66_to_94
VIT_08s0056g00310	Vitvi08g00027	10.2787	6.85043	0.585391	0.0484767	Auxin efflux carrier	AUXEFF	vv50004Auxin_transport vv50125Porters_cat_66_to_94
VIT_01s0137g00460	Vitvi01g00614	1.20573	0.322125	1.90421	0.000563492	RGLG2 (ring Domain LIGASE2)	RGLG2	vv50004Auxin_transport
VIT_09s0002g04280	Vitvi09g00355	151.317	20.9674	2.85135	0.000299256	Dynein light chain LC6, flagellar outer arm	K10418	vv44810Regulation_of_actin_cytoskeleton
VIT_00s0194g00260	Vitvi10g00231	8.42305	2.11342	1.99476	0.000299256	Microtubule associated protein (MAP70-5)	MAP705	vv44810Regulation_of_actin_cytoskeleton
VIT_07s0005g03310	Vitvi07g00595	25.9173	8.89947	1.54212	0.000299256	Cofilin	K05765	vv44810Regulation_of_actin_cytoskeleton
VIT_15s0048g00860	Vitvi15g00739	0.707274	0.261064	1.43787	0.0112192	Microtubule associated protein (MAP65/ASE1) pleiade	PLEIADE	vv44810Regulation_of_actin_cytoskeleton
VIT_01s0011g02860	Vitvi01g00224	111.529	41.935	1.41119	0.000563492	CHUP1 (chloroplast unusual positioning 1)	CHUP1	vv44810Regulation_of_actin_cytoskeleton
VIT_10s0116g00600	Vitvi10g01609	20.6099	8.61439	1.25852	0.000299256	RIC10 (ROP-Interactive crib motif-containing)	RIC10	vv44810Regulation_of_actin_cytoskeleton
VIT_07s0031g02720	Vitvi07g01949	7.23438	3.35263	1.10958	0.000299256	Myosin heavy chain	K10352	vv44810Regulation_of_actin_cytoskeleton
VIT_09s0002g03170	Vitvi09g01561	39.8084	19.5274	1.02757	0.000299256	CHUP1 (chloroplast unusual positioning 1)	CHUP1	vv44810Regulation_of_actin_cytoskeleton
VIT_11s0016g00770	Vitvi11g00056	14.1106	7.06641	0.99773	0.00326884	Actin beta/gamma 1	K05692	vv44810Regulation_of_actin_cytoskeleton
VIT_11s0016g02950	Vitvi11g00248	79.0995	44.4538	0.831362	0.00326884	Profilin 1 (PRO1) (PFN1) (PRF1) / allergen Ara t 8	K05759	vv44810Regulation_of_actin_cytoskeleton
VIT_11s0118g00300	Vitvi11g00554	7.0025	3.99264	0.810527	0.00927436	ARP2/3 complex 21 kDa subunit	K05758	vv44810Regulation_of_actin_cytoskeleton
VIT_11s0016g01120	Vitvi11g00079	3.15117	1.83259	0.782004	0.0333956	Tubulin-tyrosine ligase	TUBULINTL	vv44810Regulation_of_actin_cytoskeleton
VIT_17s0000g04220	Vitvi17g00380	13.1619	7.70131	0.773192	0.0219313	CHUP1 (chloroplast unusual positioning 1)	CHUP1	vv44810Regulation_of_actin_cytoskeleton
VIT_19s0015g01740	Vitvi19g00907	2.16876	1.27676	0.764383	0.0291257	Actin-related protein 8	ARP8	vv44810Regulation_of_actin_cytoskeleton
VIT_03s0063g00890	Vitvi03g00472	12.3206	7.58903	0.699085	0.0190562	formin-binding protein	FORMINBIND	vv44810Regulation_of_actin_cytoskeleton
VIT_13s0064g00730	Vitvi13g02492	3.92639	2.55112	0.622073	0.0389429	Actin-related protein 7	ARP7	vv44810Regulation_of_actin_cytoskeleton
VIT_04s0008g01760	Vitvi04g00150	6.64597	4.06259	0.71008	0.0225964	PEX10 (peroxin 10)	PEX10	vv44146Peroxisome vv50133Primary_active_transporter_cat_A9_to_A18
VIT_18s0122g00010	Vitvi18g00001	1.73944	1.12566	0.627852	0.0400224	Peroxisomal membrane protein (PMP36)	PMP36	vv44146Peroxisome vv50123Porters_cat_18_to_29
VIT_02s0154g00610	Vitvi02g00554	2.08147	0.739304	1.49336	0.000299256	Pex19 protein	PEX19_2	vv44146Peroxisome vv50109Incompletely_characterized_transport_systems
VIT_15s0048g01140	Vitvi15g00764	5.32679	2.89008	0.882157	0.00689422	Pex16 shrunken seed protein (SSE1)	SSE1	vv44146Peroxisome vv50109Incompletely_characterized_transport_systems
VIT_19s0015g01540	Vitvi19g00794	2.42731	0.31536	2.94429	0.0185271	2-hydroxyacyl-CoA lyase 1	K12261	vv44146Peroxisome
VIT_06s0061g00750	Vitvi06g01349	22.4321	11.1047	1.01439	0.000563492	Superoxide dismutase [Cu-Zn], chloroplast precursor	K04565	vv44146Peroxisome
VIT_18s0001g08300	Vitvi18g00596	5.18468	0.600328	3.11043	0.000299256	Tubulin alpha-6 chain	K07374	vv44145Phagosome vv44810Regulation_of_actin_cytoskeleton
VIT_17s0000g02450	Vitvi17g00214	2.50361	0.938671	1.41532	0.00400833	Tubulin beta-6	K07375	vv44145Phagosome vv44810Regulation_of_actin_cytoskeleton
VIT_03s0088g00400	Vitvi03g01639	37.8945	15.6279	1.27786	0.000299256	Tubulin alpha-6 chain	K07374	vv44145Phagosome vv44810Regulation_of_actin_cytoskeleton
VIT_11s0016g04020	Vitvi11g00347	15.1815	8.54996	0.828325	0.0062431	Ras-related protein Rab-5A	K07887	vv44145Phagosome
VIT_02s0154g00390	Vitvi02g00535	8.84157	4.80591	0.879493	0.0107831	Autophagy 8f (APG8f)	K08341	vv44140Regulation_of_autophagy vv50101Channels_and_pores
VIT_19s0090g00580	Vitvi19g02021	8.64933	4.76224	0.860948	0.0134275	Autophagy-related protein 8C precursor ATG8C	K08341	vv44140Regulation_of_autophagy vv50101Channels_and_pores
VIT_15s0048g00660	Vitvi15g00718	4.91183	2.96197	0.729704	0.0313005	Autophagy 8f (APG8f)	K08341	vv44140Regulation_of_autophagy vv50101Channels_and_pores
VIT_12s0059g00660	Vitvi12g00370	21.5577	14.0254	0.620161	0.046539	Autophagy 8d (APG8d)	K08341	vv44140Regulation_of_autophagy vv50101Channels_and_pores
VIT_14s0068g00840	Vitvi14g01439	4.49815	0.446629	3.33218	0.000299256	RBR1 (retinoblastoma-related 1)	RBR1_1	vv44110Cell_cycle vv60051RB
VIT_04s0008g01840	Vitvi04g00158	3.26288	0.885226	1.88203	0.00769069	TT2 (transparent testa 2)	TT2_1	vv44110Cell_cycle vv60044MYB
VIT_08s0040g01300	Vitvi08g00987	22.7252	13.969	0.702064	0.0292585	DPB-1 transcription factor (DPB)	DPB1_3	vv44110Cell_cycle vv60026E2F-DP
VIT_06s0004g06120	Vitvi06g00595	9.36544	5.28438	0.825613	0.00270157	Cell division protein FtsZ	K03531	vv44110Cell_cycle vv50133Primary_active_transporter_cat_A9_to_A18
VIT_08s0007g07120	Vitvi08g01787	268.85	84.1163	1.67634	0.000299256	Kelch-like protein 18	K10455	vv44110Cell_cycle
VIT_13s0067g01660	Vitvi13g00098	0.824659	0.327869	1.33068	0.0113747	Sister chromatid cohesion 1 protein 1 DIF1/SYN1	SYN1	vv44110Cell_cycle
VIT_05s0029g00040	Vitvi05g01061	28.176	12.0234	1.22862	0.000299256	Cyclin-dependent kinase inhibitor (KIP-related protein 4)	KRP4	vv44110Cell_cycle
VIT_04s0008g05610	Vitvi04g00498	41.4583	17.7179	1.22645	0.000299256	Centromeric protein	CENTROMEREREL	vv44110Cell_cycle
VIT_07s0104g00380	Vitvi07g00168	5.09006	2.2436	1.18187	0.00231818	Pale cress protein (PAC)	PALECRESS	vv44110Cell_cycle
VIT_04s0044g01510	Vitvi04g01715	1.14375	0.523166	1.12843	0.000299256	Histone deacetylase HDA14	HDA14	vv44110Cell_cycle
VIT_05s0020g03070	Vitvi05g00462	178.943	83.3704	1.10189	0.000807538	Cyclin-T1-4	CYCT1_4	vv44110Cell_cycle
VIT_12s0142g00100	Vitvi12g00033	23.9592	12.2707	0.965362	0.00104412	AML5 (arabidopsis mei2-like protein 5)	AML5	vv44110Cell_cycle
VIT_04s0008g00910	Vitvi04g00077	3.14557	1.67347	0.910479	0.0134275	Histone deacetylase protein (HDA2)	HDA2	vv44110Cell_cycle
VIT_04s0044g01290	Vitvi04g01691	27.8916	15.2306	0.872858	0.00270157	MAP3Ka	MAP3KA	vv44110Cell_cycle
VIT_06s0080g00210	Vitvi06g01465	7.98067	4.50987	0.823424	0.00737513	Histone deacetylase protein (HDA8)	HDA08	vv44110Cell_cycle
VIT_07s0005g06340	Vitvi07g00907	11.6918	6.61497	0.821691	0.00865123	Cyclin dependent kinase inhibitor KIP-related protein 3	KRP3	vv44110Cell_cycle
VIT_07s0104g01070	Vitvi07g00227	6.94899	4.23268	0.715232	0.0144063	Cohesin complex subunit SCC3	K06671	vv44110Cell_cycle
VIT_06s0004g08170	Vitvi06g00805	8.64691	5.54172	0.641851	0.0336439	CENP-E like kinetochore protein	CENPE	vv44110Cell_cycle
VIT_02s0025g00430	Vitvi02g00040	2.29207	0.0297204	6.26905	0.0236446	Cellulase	E3_2_1_4	vv40006Cell_wall
VIT_13s0064g00750	Vitvi13g02493	6.40309	0.128788	5.6357	0.000299256	Polygalacturonase GH28	E3_2_1_15	vv40006Cell_wall
VIT_12s0059g00990	Vitvi12g02373	1.28785	0.0654253	4.29897	0.000299256	Cellulose synthase CSLB04	E2_4_1_12_CSLB04	vv40006Cell_wall
VIT_00s0414g00020	Vitvi10g02283	1.00533	0.0527673	4.25188	0.000563492	Cellulose synthase CSLE1	E2_4_1_12_CSLE1	vv40006Cell_wall
VIT_02s0012g02220	Vitvi02g00792	11.0747	0.882689	3.64922	0.000299256	Xyloglucan endotransglucosylase/hydrolase 30	E2_4_1_207	vv40006Cell_wall
VIT_01s0011g05380	Vitvi01g00456	16.0728	1.31366	3.61296	0.000299256	Pectinesterase family	E3_1_1_11	vv40006Cell_wall
VIT_05s0049g00040	Vitvi05g00681	3.21411	0.283191	3.50457	0.000807538	Cellulose synthase CSLG2	E2_4_1_12_CSLG2	vv40006Cell_wall
VIT_05s0049g00050	Vitvi05g00681	1.25003	0.149503	3.06372	0.000299256	Cellulose synthase CSLG2	E2_4_1_12_CSLG3	vv40006Cell_wall
VIT_12s0059g00960	Vitvi12g02371	3.553	0.428572	3.05143	0.000299256	Cellulose synthase CSLB04	E2_4_1_12_CSLB04	vv40006Cell_wall
VIT_00s0323g00060	Vitvi02g00500	66.2421	8.6304	2.94025	0.000299256	Invertase/pectin methylesterase inhibitor	PMEI	vv40006Cell_wall
VIT_00s0414g00050	Vitvi10g02288	2.69697	0.391817	2.78309	0.00191183	Cellulose synthase CSLE1	E2_4_1_12_CSLE1	vv40006Cell_wall
VIT_07s0005g00480	Vitvi07g00324	26.5524	5.9511	2.15761	0.000299256	Pectinesterase inhibitor	PMEI	vv40006Cell_wall
VIT_00s0340g00050	Vitvi07g02990	1.77525	0.451604	1.97489	0.00231818	Endo-1,4-beta-glucanase korrigan (KOR)	E3_2_1_4	vv40006Cell_wall
VIT_19s0014g02870	Vitvi19g00237	9.2241	2.46049	1.90646	0.000299256	Cellulase	E3_2_1_4	vv40006Cell_wall
VIT_00s0414g00030	Vitvi10g02284	4.30317	1.15775	1.89408	0.000299256	Cellulose synthase CSLE1	E2_4_1_12_CSLE1	vv40006Cell_wall
VIT_00s0469g00050	Vitvi10g02276	5.37293	1.46165	1.87811	0.000299256	Cellulose synthase CSLE1	E2_4_1_12_CSLE1	vv40006Cell_wall
VIT_02s0025g01840	Vitvi02g01347	2.49746	0.68018	1.87647	0.000563492	Cellulose synthase CSLG3	E2_4_1_12_CSLG3	vv40006Cell_wall
VIT_02s0025g01850	Vitvi02g01348	24.6711	6.764	1.86687	0.000299256	Cellulose synthase CSLG3	E2_4_1_12_CSLG3	vv40006Cell_wall
VIT_01s0011g06250	Vitvi01g00533	143.777	40.2318	1.83742	0.000299256	Xyloglucan endotransglycosylase	E2_4_1_207	vv40006Cell_wall
VIT_05s0049g00010	Vitvi05g00676	9.67373	3.29885	1.55211	0.000299256	Cellulose synthase CSLG2	E2_4_1_12_CSLG2	vv40006Cell_wall
VIT_00s0414g00060	Vitvi10g02288	1.05145	0.393566	1.4177	0.014134	Cellulose synthase CSLE1	E2_4_1_12_CSLE1	vv40006Cell_wall
VIT_16s0022g00830	Vitvi16g00731	53.82	20.7358	1.37602	0.000299256	Pectin methylesterase inhibitor	PMEI	vv40006Cell_wall
VIT_02s0025g03290	Vitvi02g00297	21.0728	8.14894	1.3707	0.000299256	Hydroxyproline-rich glycoprotein	HRGP	vv40006Cell_wall
VIT_01s0011g01980	Vitvi01g01888	1.02888	0.398137	1.36974	0.0487796	fasciclin arabinogalactan-protein (FLA21)	FLA21	vv40006Cell_wall
VIT_17s0000g05660	Vitvi17g00544	5.74917	2.29616	1.32413	0.00127213	Polygalacturonase GH28	E3_2_1_15	vv40006Cell_wall
VIT_19s0014g02860	Vitvi19g01878	10.4961	4.50405	1.22056	0.000299256	Cellulase	E3_2_1_4	vv40006Cell_wall
VIT_16s0022g00860	Vitvi16g00733	15.5353	6.70543	1.21215	0.00211617	Invertase/pectin methylesterase inhibitor	PMEI	vv40006Cell_wall
VIT_16s0022g00840	Vitvi16g00732	104.317	45.7411	1.18941	0.000299256	Invertase/pectin methylesterase inhibitor	PMEI	vv40006Cell_wall
VIT_05s0020g00920	Vitvi05g00264	12.1385	5.91691	1.03667	0.000807538	Hydroxyproline-rich glycoprotein	HRGP	vv40006Cell_wall
VIT_02s0012g02190	Vitvi02g00790	1.18438	0.577349	1.03662	0.0259289	Cellulose synthase CSLD2	E2_4_1_12_CSLD2	vv40006Cell_wall
VIT_19s0014g05190	Vitvi19g01985	25.5697	13.0477	0.97064	0.000807538	Cellulase precursor	E3_2_1_4	vv40006Cell_wall
VIT_19s0015g00710	Vitvi19g00697	10.3929	5.47494	0.924683	0.00326884	Cellulose synthase CSLE1	E2_4_1_12_CSLE1	vv40006Cell_wall
VIT_16s0050g01110	Vitvi16g01920	3.44533	1.90364	0.855881	0.00737513	Polygalacturonase GH28	E3_2_1_15	vv40006Cell_wall
VIT_15s0021g00540	Vitvi15g00459	13.2322	7.3577	0.846726	0.0481937	Invertase/pectin methylesterase inhibitor	PMEI	vv40006Cell_wall
VIT_12s0059g01000	Vitvi12g02374	4.58552	2.65174	0.790146	0.0158526	Cellulose synthase CSLB04	E2_4_1_12_CSLB04	vv40006Cell_wall
VIT_12s0034g01420	Vitvi12g01840	3.74187	2.20437	0.763393	0.0146897	Hydroxyproline-rich glycoprotein	HRGP	vv40006Cell_wall
VIT_18s0001g07660	Vitvi18g02613	16.1959	9.59388	0.755442	0.0106396	Hydroxyproline-rich glycoprotein	HRGP	vv40006Cell_wall
VIT_01s0011g04830	Vitvi01g01971	171.479	105.694	0.698138	0.0169969	Extensin	EXTENSIN	vv40006Cell_wall
VIT_13s0139g00110	Vitvi13g01481	6.32422	3.97995	0.668137	0.0460297	Polygalacturonase GH28	E3_2_1_15	vv40006Cell_wall
VIT_01s0011g06470	Vitvi01g00557	17.0707	10.7674	0.664852	0.0439285	Galacturonic acid reductase	E1_1_1_203	vv40006Cell_wall
VIT_01s0146g00330	Vitvi01g01726	5.79807	3.7375	0.633499	0.0359963	Hydroxyproline-rich glycoprotein family protein	HRGP	vv40006Cell_wall
VIT_12s0028g03730	Vitvi12g00309	84.1319	54.3573	0.630179	0.0278058	Hydroxyproline-rich glycoprotein	HRGP	vv40006Cell_wall
VIT_17s0000g06570	Vitvi17g00640	34.8281	18.9216	0.880218	0.00364588	Timing of CAB expression 1 protein	TOC1_2	vv34710Circadian_rhythm vv60050PseudoARR-B
VIT_04s0079g00410	Vitvi04g00845	108.078	55.3528	0.965345	0.00346259	CIR1/RVE1 (circadian 1)	CIR1, RVE1	vv34710Circadian_rhythm vv60045MYBrelated
VIT_01s0011g05810	Vitvi01g00499	5.83703	0.713809	3.03162	0.000299256	Adagio protein 3	FKF1, ADO3	vv34710Circadian_rhythm
VIT_18s0157g00020	Vitvi18g01553	12.853	3.62155	1.82743	0.000299256	GIGANTEA protein	GI	vv34710Circadian_rhythm
VIT_05s0049g00960	Vitvi05g00737	22.307	10.8451	1.04045	0.000299256	Cryptochrome 2	CRY2	vv34710Circadian_rhythm
VIT_11s0052g00730	Vitvi11g01220	43.1567	24.7776	0.800548	0.00507997	Adagio protein 1	ZTL	vv34710Circadian_rhythm
VIT_13s0084g00060	Vitvi13g02319	1.39566	0.282988	2.30213	0.00104412	R protein MLA10	K13475	vv34627R_proteins_from_Plant-pathogen_interaction
VIT_18s0075g00480	Vitvi18g03018	1.60038	0.357661	2.16175	0.000807538	R protein L6	K13477	vv34627R_proteins_from_Plant-pathogen_interaction
VIT_12s0034g01490	Vitvi12g02646	1.11254	0.364908	1.60825	0.00541705	R protein MLA10	K13475	vv34627R_proteins_from_Plant-pathogen_interaction
VIT_13s0067g00790	Vitvi13g01890	4.41337	1.64267	1.42584	0.000299256	R protein PRF disease resistance protein	K13453	vv34627R_proteins_from_Plant-pathogen_interaction
VIT_13s0067g02580	Vitvi13g01327	5.2145	1.96975	1.40452	0.000299256	R protein MLA10	K13475	vv34627R_proteins_from_Plant-pathogen_interaction
VIT_18s0041g00270	Vitvi18g03098	2.17978	0.884523	1.30121	0.00400833	R protein PRF disease resistance protein	K13453	vv34627R_proteins_from_Plant-pathogen_interaction
VIT_13s0067g01310	Vitvi13g01276	10.2606	4.72804	1.1178	0.00127213	R protein disease resistance protein	RPROT	vv34627R_proteins_from_Plant-pathogen_interaction
VIT_13s0067g02430	Vitvi13g01323	3.96507	2.0837	0.928199	0.00737513	R protein MLA10	K13475	vv34627R_proteins_from_Plant-pathogen_interaction
VIT_13s0067g00910	Vitvi13g02272	4.5914	2.5137	0.869122	0.0065766	R protein MLA10	K13475	vv34627R_proteins_from_Plant-pathogen_interaction
VIT_18s0001g11250	Vitvi18g00850	76.6667	49.1291	0.642022	0.0436216	R protein MLA10	K13475	vv34627R_proteins_from_Plant-pathogen_interaction
VIT_06s0004g07500	Vitvi06g00741	48.316	15.5199	1.63838	0.000299256	WRKY DNA-binding protein 33	WRKY33_1	vv34626Plant-pathogen_interaction vv60066WRKY
VIT_14s0060g02320	Vitvi14g00183	0.995535	0.366545	1.44148	0.00472554	Respiratory burst oxidase protein B (ATRBOHB)	RBOHB	vv34626Plant-pathogen_interaction vv50105Transport_electron_carriers
VIT_16s0050g02560	Vitvi16g01218	17.9226	8.97941	0.997087	0.000563492	Cyclic nucleotide-regulated ion channel 1	K05391_CNGC1	vv34626Plant-pathogen_interaction vv50101Channels_and_pores
VIT_14s0108g01420	Vitvi14g02018	58.5195	30.302	0.949504	0.0017048	DEFENSE NO death 1	K05391_DND1	vv34626Plant-pathogen_interaction vv50101Channels_and_pores
VIT_19s0014g03700	Vitvi19g00300	22.566	12.3373	0.871124	0.00211617	Cyclic nucleotide-regulated ion channel 4	K05391_CNGC4	vv34626Plant-pathogen_interaction vv50101Channels_and_pores
VIT_15s0046g00980	Vitvi15g00990	11.945	7.51126	0.66928	0.0225964	Cyclic nucleotide-regulated ion channel 1	K05391_CNGC1	vv34626Plant-pathogen_interaction vv50101Channels_and_pores
VIT_08s0032g01220	Vitvi08g00298	2.68771	0.764724	1.81337	0.000299256	Calcium dependent protein kinase 1	CPK1	vv34626Plant-pathogen_interaction
VIT_18s0001g01630	Vitvi18g00214	30.1071	11.0998	1.43957	0.000299256	Calcium-binding protein CML	K13448	vv34626Plant-pathogen_interaction
VIT_11s0037g00690	Vitvi11g00766	0.780251	0.297769	1.38974	0.0257867	CF5	K13471	vv34626Plant-pathogen_interaction
VIT_15s0048g00790	Vitvi15g01499	97.2429	38.3219	1.34342	0.000299256	TCH2 (touch 2)	K13448_TCH2	vv34626Plant-pathogen_interaction
VIT_13s0067g01100	Vitvi13g02267	6.82998	2.69419	1.34203	0.000299256	RPM1 (resistance to p. syringae pv maculicola 1)	K13457	vv34626Plant-pathogen_interaction
VIT_07s0129g00960	Vitvi07g01670	35.9656	16.2735	1.14409	0.000299256	Protein kinase pto	K13435	vv34626Plant-pathogen_interaction
VIT_00s0252g00130	Vitvi08g01955	72.0853	39.5209	0.867089	0.00346259	Calcium-binding protein CML	K13448	vv34626Plant-pathogen_interaction
VIT_10s0116g00920	Vitvi10g01613	4.94148	2.81716	0.810702	0.0204808	CERK1 (chitin elicitor receptor kinase 1)	K13429	vv34626Plant-pathogen_interaction
VIT_09s0018g01080	Vitvi09g01214	4.79276	2.77736	0.787143	0.0278058	EFR (EF-TU receptor)	K13428	vv34626Plant-pathogen_interaction
VIT_19s0015g01200	Vitvi19g00745	27.4053	16.0064	0.775806	0.00705885	Calcium-binding protein CML	K13448	vv34626Plant-pathogen_interaction
VIT_19s0090g00410	Vitvi19g00497	35.1293	23.2533	0.595239	0.0443618	Calcium-dependent protein kinase 9 CPK9	CPK9	vv34626Plant-pathogen_interaction
VIT_17s0000g07520	Vitvi17g00727	15.0118	6.52254	1.20259	0.000299256	Ribosomal-protein S6 kinase p70	K04688	vv34150mTOR_signaling_pathway
VIT_11s0052g00320	Vitvi11g01176	5.36648	2.85728	0.909334	0.00231818	Ca2+-ATPase 10 ACA10, plasma membrane	K01537	vv34020Calcium_signaling_pathway vv50131Primary_active_transporter_cat_A2_to_A4
VIT_03s0063g00530	Vitvi03g00496	17.3712	4.67548	1.89351	0.000299256	Calmodulin	K02183	vv34020Calcium_signaling_pathway vv34626Plant-pathogen_interaction
VIT_18s0122g00180	Vitvi18g02468	37.0246	19.5772	0.91931	0.0101935	Calmodulin CML37	K02183	vv34020Calcium_signaling_pathway vv34626Plant-pathogen_interaction
VIT_15s0048g00230	Vitvi15g00678	2.48551	1.28727	0.949227	0.0319958	Calmodulin	K02183	vv34020Calcium_signaling_pathway
VIT_11s0016g01990	Vitvi11g00158	19.5929	11.7691	0.735327	0.0134275	Regulatory protein NPR1 (Nonexpresser of PR genes 1)	NPR1	vv30011Jasmonate_signaling vv60093TRAF
VIT_04s0008g05190	Vitvi04g00463	2.20706	1.06268	1.05442	0.00346259	Overexpressor of cationic peroxidase 3 (OCP3)	OCP3	vv30011Jasmonate_signaling vv60034HB
VIT_07s0031g01320	Vitvi07g01807	1.33749	0.6299	1.08633	0.02414	TGA-type basic leucine zipper protein TGA1.1	TGA1	vv30011Jasmonate_signaling vv60012BZIP
VIT_08s0007g05170	Vitvi08g01638	11.9815	7.18395	0.737959	0.0110696	TGA-type basic leucine zipper protein AHBP-1b	AHBP1B_3	vv30011Jasmonate_signaling vv60012BZIP
VIT_18s0001g04470	Vitvi18g00346	9.3863	5.71523	0.715745	0.0213974	TGACG MOTIF-binding factor 4	TGA4	vv30011Jasmonate_signaling vv60012BZIP
VIT_17s0000g09070	Vitvi17g00894	2.4642	1.5268	0.690608	0.0339967	Histone deacetylase HDA6	K06067_HDAC6	vv30011Jasmonate_signaling vv44110Cell_cycle
VIT_07s0005g02470	Vitvi07g00513	36.578	17.9732	1.02513	0.000299256	Cellulose synthase CESA3	E2_4_1_12_CESA3	vv30011Jasmonate_signaling vv40006Cell_wall
VIT_18s0001g05680	Vitvi18g00407	72.6343	45.6515	0.669989	0.0388341	Cryptochrome 1	CRY1	vv30011Jasmonate_signaling vv34710Circadian_rhythm
VIT_02s0012g01320	Vitvi02g00698	92.6221	58.0849	0.673193	0.0344844	MYC jasmonic acid 3	MYC2_1	vv30011Jasmonate_signaling vv34626Plant-pathogen_interaction vv60011BHLH
VIT_11s0052g01650	Vitvi11g01295	798.159	286.304	1.47913	0.000299256	Pathogenesis-related protein 1 precursor (PRP 1)	PRP1	vv30011Jasmonate_signaling vv34626Plant-pathogen_interaction
VIT_00s0684g00030	Vitvi04g01540	25.5566	4.97129	2.362	0.000299256	SEN1 (dark inducible 1)	SEN1	vv30011Jasmonate_signaling
VIT_17s0000g07560	Vitvi17g01523	13.6483	5.89228	1.21182	0.000299256	EDS1 (Enhanced disease susceptibility 1)	EDS1	vv30011Jasmonate_signaling
VIT_16s0098g00330	Vitvi16g01285	7.83508	3.71903	1.07502	0.00104412	ORG1 (OBP3-responsive gene 1)	ORG1	vv30011Jasmonate_signaling
VIT_14s0006g00640	Vitvi14g00841	325.279	126.805	1.35907	0.000299256	DELLA protein RGL1 (RGA-like protein 1)	RGL1_1	vv30010Gibberellin_signaling vv60032GRAS
VIT_19s0014g04940	Vitvi19g00392	17.7754	9.0349	0.976301	0.00127213	Chitin-inducible gibberellin-responsive protein 1	CIGR1	vv30010Gibberellin_signaling vv60032GRAS
VIT_18s0001g14270	Vitvi18g02797	125.296	28.9932	2.11155	0.000299256	Gibberellin-regulated protein 1 (GASA1)	GASA1	vv30010Gibberellin_signaling
VIT_07s0104g00930	Vitvi07g00217	191.649	48.3291	1.9875	0.000299256	Gibberellin receptor GID1L2	GID1B	vv30010Gibberellin_signaling
VIT_14s0030g00440	Vitvi14g00322	106.866	39.7986	1.42501	0.000299256	Gibberellin receptor GID1L1	GID1A	vv30010Gibberellin_signaling
VIT_06s0004g03180	Vitvi06g00315	11.1578	7.01356	0.669834	0.0240115	Zinc finger (FYVE type)	SIZ1_1	vv30009Flower_development vv60048PHD
VIT_07s0005g02730	Vitvi07g02253	6.77798	2.69045	1.33301	0.000807538	Myb Radialis	RADIALIS_2	vv30009Flower_development vv60045MYBrelated
VIT_06s0080g00790	Vitvi06g01516	22.2847	2.44886	3.18587	0.000299256	MYB divaricata	DIVARICATA_2	vv30009Flower_development vv60044MYB
VIT_03s0063g02680	Vitvi03g01495	26.4061	9.06343	1.54274	0.000299256	Radialis-like protein 5	RADL5	vv30009Flower_development vv60044MYB
VIT_09s0002g03540	Vitvi09g00293	43.9282	19.318	1.1852	0.000299256	MYB divaricata	DIVARICATA_15	vv30009Flower_development vv60044MYB
VIT_09s0002g03610	Vitvi09g00300	25.924	14.7359	0.814953	0.00558058	MYB divaricata	DIVARICATA_16	vv30009Flower_development vv60044MYB
VIT_14s0068g01800	Vitvi14g01526	9.77321	0.74402	3.71542	0.000299256	SEPALLATA3	SEPALLATA3_1	vv30009Flower_development vv60042MADS
VIT_03s0017g02160	Vitvi03g01287	11.3456	7.31187	0.633821	0.0306988	Suppressor of FRIGIDA4	SUF4_1	vv30009Flower_development vv60017C2H2
VIT_15s0024g00930	Vitvi15g01244	2.92617	1.6623	0.815833	0.0497103	VRN1 (reduced vernalization response 1)	VRN1_3	vv30009Flower_development vv60001ABI3VP1
VIT_14s0068g01380	Vitvi14g01487	4.6124	2.0729	1.15387	0.00364588	Constans-like 14	COL14_2	vv30009Flower_development vv34710Circadian_rhythm vv60014C2C2-CO
VIT_14s0083g00640	Vitvi14g01296	251.489	123.702	1.02363	0.00250636	Constans 2 (CO)	CO	vv30009Flower_development vv34710Circadian_rhythm vv60014C2C2-CO
VIT_04s0008g07340	Vitvi04g00665	512.858	290.909	0.817991	0.0274363	Constans-like 3	COL3	vv30009Flower_development vv34710Circadian_rhythm vv60014C2C2-CO
VIT_07s0104g01360	Vitvi07g00252	45.4651	30.4159	0.579934	0.0495274	Constans-like 13	COL13	vv30009Flower_development vv34710Circadian_rhythm vv60014C2C2-CO
VIT_02s0025g04390	Vitvi02g00399	0.638391	0.221066	1.52996	0.00231818	SEU1 protein	SEUSS	vv30009Flower_development
VIT_04s0044g01260	Vitvi04g01687	7.19994	3.75439	0.939406	0.00148849	SEU3B protein	SEUSS	vv30009Flower_development
VIT_01s0011g03170	Vitvi01g00252	55.1155	29.845	0.884969	0.00640782	PFT1 (phytochrome and flowering time 1) MED25	PFT1	vv30009Flower_development
VIT_05s0077g00710	Vitvi05g00147	7.64278	4.43923	0.783788	0.00574322	flowering time control protein FCA	FCA	vv30009Flower_development
VIT_17s0000g05450	Vitvi17g00515	7.76086	4.95835	0.646356	0.0281456	ELF5 (early flowering 5)	ELF5	vv30009Flower_development
VIT_04s0008g02610	Vitvi04g00226	1.08735	0	0.120816	0.000299256	FPF1 (flowering promoting factor 1)	FPF1	vv30009Flower_development
VIT_11s0016g04080	Vitvi11g00351	201.317	32.1102	2.64837	0.000299256	Multiprotein-bridging factor 1c MBF1C	MBF1C_1	vv30008Ethylene_signaling vv60043MBF1
VIT_18s0001g10150	Vitvi18g02437	241.902	23.8115	3.34469	0.000299256	Ethylene-responsive transcription factor ERF011	ERF011	vv30008Ethylene_signaling vv60017C2H2
VIT_13s0067g01960	Vitvi13g00116	4.7662	0.687574	2.79325	0.000299256	Dehydration-responsive element-binding protein 2C	DREB2C	vv30008Ethylene_signaling vv60003AP2_EREBP
VIT_10s0003g00590	Vitvi10g00522	0.818269	0.132224	2.62959	0.0440305	Ethylene-responsive transcription factor ERF091	ERF091	vv30008Ethylene_signaling vv60003AP2_EREBP
VIT_06s0004g00490	Vitvi06g00052	1.98529	0.394863	2.32993	0.00558058	Ethylene-responsive transcription factor related to APETALA2 11	RAP2_11_4	vv30008Ethylene_signaling vv60003AP2_EREBP
VIT_16s0100g00400	Vitvi16g00942	14.9137	3.97991	1.90583	0.000299256	Ethylene-responsive transcription factor ERF025	ERF025	vv30008Ethylene_signaling vv60003AP2_EREBP
VIT_09s0002g09140	Vitvi09g00837	3.88049	1.07037	1.85813	0.00941648	Ethylene-responsive transcription factor ERF003	ERF003_3	vv30008Ethylene_signaling vv60003AP2_EREBP
VIT_17s0000g04480	Vitvi17g00406	1.90464	0.567629	1.7465	0.0255447	Ethylene-responsive transcription factor related to APETALA2 11	RAP2_11_2	vv30008Ethylene_signaling vv60003AP2_EREBP
VIT_11s0016g00670	Vitvi11g00046	5.29242	1.69496	1.64268	0.014134	AP2 domain-containing transcription factor	AP2_5	vv30008Ethylene_signaling vv60003AP2_EREBP
VIT_19s0014g03180	Vitvi19g00260	4.67744	1.70076	1.45954	0.00289502	Ethylene response factor	RAP2_4_3	vv30008Ethylene_signaling vv60003AP2_EREBP
VIT_00s0662g00040	Vitvi07g03030	51.1437	22.2663	1.19969	0.000299256	Ethylene-responsive transcription factor related to APETALA2 4	RAP2_4_4	vv30008Ethylene_signaling vv60003AP2_EREBP
VIT_02s0025g04460	Vitvi02g00407	18.5956	8.4273	1.14182	0.00308583	DWARF and delayed flowering 2	DDF2	vv30008Ethylene_signaling vv60003AP2_EREBP
VIT_00s0662g00030	Vitvi07g03029	16.9802	7.70581	1.13983	0.000807538	Ethylene-responsive transcription factor related to APETALA2 4	RAP2_4_5	vv30008Ethylene_signaling vv60003AP2_EREBP
VIT_16s0013g01080	Vitvi16g01444	109.782	52.9115	1.05299	0.00104412	Ethylene-responsive transcription factor ERF105	ERF105_9	vv30008Ethylene_signaling vv60003AP2_EREBP
VIT_11s0037g00010	Vitvi11g00678	31.5062	15.7608	0.999295	0.00127213	RAV1-like ethylene-responsive transcription factor	RAV1_1	vv30008Ethylene_signaling vv60003AP2_EREBP
VIT_12s0028g03270	Vitvi12g00274	219.434	128.319	0.774052	0.0169969	Ethylene-responsive transcription factor 9	ERF9_1	vv30008Ethylene_signaling vv60003AP2_EREBP
VIT_10s0003g00580	Vitvi10g00521	15.0695	2.26368	2.73489	0.000299256	ERF/AP2 transcription factor sub B-3 (ATERF-2)	ERF1_5	vv30008Ethylene_signaling vv30011Jasmonate_signaling vv60003AP2_EREBP
VIT_07s0005g00870	Vitvi07g00361	418.053	74.3723	2.49085	0.000299256	Erg-1	ERG1	vv30008Ethylene_signaling vv30011Jasmonate_signaling
VIT_05s0049g00420	Vitvi05g00706	18.1786	4.84823	1.90671	0.000299256	E8 protein	E8	vv30008Ethylene_signaling
VIT_01s0011g02790	Vitvi01g01924	7.62878	2.72176	1.48691	0.00881379	IDA (inflorescence deficient in abscission)	IDA	vv30008Ethylene_signaling
VIT_05s0049g00270	Vitvi05g01922	6.97024	2.91344	1.25848	0.00250636	E8 protein	E8	vv30008Ethylene_signaling
VIT_01s0011g03680	Vitvi01g01942	27.3545	12.4173	1.13943	0.000299256	ER6 protein universal stress protein (USP) family	USPER6	vv30008Ethylene_signaling
VIT_01s0011g03690	Vitvi01g01943	9.43571	4.56176	1.04854	0.00832371	ER6 protein universal stress protein (USP) family	USPER6	vv30008Ethylene_signaling
VIT_05s0049g00390	Vitvi05g01928	50.2595	29.0198	0.792359	0.00472554	E8 protein	E8	vv30008Ethylene_signaling
VIT_05s0049g00310	Vitvi05g00699	14.4072	8.36199	0.784872	0.0164322	E8 protein	E8	vv30008Ethylene_signaling
VIT_13s0067g03510	Vitvi13g02328	4.43662	1.57853	1.49088	0.0103355	ARR9 typeA	ARR9_2	vv30007Cytokinin_signaling vv60072Orphans_Response_reg
VIT_13s0067g03070	Vitvi13g00183	4.83907	2.02377	1.25768	0.00308583	ARR17 typeA	ARR17	vv30007Cytokinin_signaling vv60072Orphans_Response_reg
VIT_15s0048g02540	Vitvi15g00879	17.4781	3.3596	2.37919	0.000299256	Pseudo-response regulator 9 (APRR9)	APRR9	vv30007Cytokinin_signaling vv60050PseudoARR-B
VIT_06s0004g05120	Vitvi06g00505	0.851993	0.288181	1.56387	0.00689422	ARR1 typeB	ARR1_3	vv30007Cytokinin_signaling vv60006ARR-B
VIT_01s0010g02230	Vitvi01g01506	3.9201	1.7385	1.17305	0.000299256	Response regulator ARR11 Type-B	ARR11_2	vv30007Cytokinin_signaling vv60006ARR-B
VIT_05s0077g01480	Vitvi05g00075	33.7563	22.5932	0.579268	0.0479857	ARR1 typeB	ARR1_2	vv30007Cytokinin_signaling vv60006ARR-B
VIT_16s0098g00900	Vitvi16g01340	3.76722	1.91841	0.973589	0.00455211	Pseudo-response regulator 5 (APRR5)	APRR5_1	vv30007Cytokinin_signaling vv34710Circadian_rhythm vv60050PseudoARR-B
VIT_06s0004g03660	Vitvi06g00368	83.5915	45.4169	0.880127	0.00270157	Pseudo-response regulator 7 (APRR3)	APRR3	vv30007Cytokinin_signaling vv34710Circadian_rhythm vv60050PseudoARR-B
VIT_13s0067g03390	Vitvi13g00203	3.99471	2.57456	0.633765	0.0287685	Pseudo-response regulator 3 (APRR3)	APRR3	vv30007Cytokinin_signaling vv34710Circadian_rhythm vv60050PseudoARR-B
VIT_06s0004g08190	Vitvi06g00810	6.47871	3.7384	0.793286	0.0416631	Ethylene-responsive transcription factor cytokinin response factor 1	CRF1	vv30007Cytokinin_signaling vv30008Ethylene_signaling vv60003AP2_EREBP
VIT_14s0068g01160	Vitvi14g01469	5.99099	0.374094	4.00132	0.000299256	Cytokinin-repressed protein CR9	CR9	vv30007Cytokinin_signaling
VIT_04s0008g00210	Vitvi04g00012	1.39097	0.137429	3.33933	0.000299256	Histidine-containing phosphotransferase	AHP4	vv30007Cytokinin_signaling
VIT_11s0016g03170	Vitvi11g01392	52.5814	12.7486	2.04421	0.000299256	Arabidopsis histidine phosphotransfer AHP4	AHP4	vv30007Cytokinin_signaling
VIT_01s0244g00170	Vitvi01g02296	209.008	54.4991	1.93925	0.000299256	Cytokinin-repressed protein CR9	CR9	vv30007Cytokinin_signaling
VIT_04s0008g03460	Vitvi04g00304	60.5626	23.0366	1.3945	0.000299256	Histidine kinase 1 AHK3	AHK3	vv30007Cytokinin_signaling
VIT_14s0030g00410	Vitvi14g00318	67.3673	27.6087	1.28693	0.000299256	Arabidopsis histidine phosphotransfer AHP1	AHP1	vv30007Cytokinin_signaling
VIT_01s0010g03780	Vitvi01g01666	95.38	40.3062	1.24269	0.000299256	Histidine kinase (AHK3)	AHK3	vv30007Cytokinin_signaling
VIT_07s0104g00880	Vitvi07g00211	12.8968	7.21516	0.83791	0.00574322	Arabidopsis histidine phosphotransfer AHP1	AHP1	vv30007Cytokinin_signaling
VIT_00s1963g00010	Vitvi00g01239	3.11329	0.480602	2.69553	0.0284093	Serine/threonine-protein phosphatase BSL3	BSL3	vv30005Brassinosteroids_signaling
VIT_18s0041g00170	Vitvi18g03092	23.0705	5.27486	2.12884	0.000299256	Brassinosteroid insensitive 1-associated receptor kinase 1	BAK1	vv30005Brassinosteroids_signaling
VIT_18s0001g10690	Vitvi18g02690	98.2021	24.4909	2.00351	0.000299256	BKI1 (BRI1 kinase inhibitor 1)	BKI1	vv30005Brassinosteroids_signaling
VIT_00s1197g00010	Vitvi13g02594	697.066	261.484	1.41457	0.000299256	Serine/threonine-protein phosphatase BSL3	BSL3	vv30005Brassinosteroids_signaling
VIT_17s0000g00320	Vitvi17g00036	100.603	44.6217	1.17286	0.000563492	Auxin response factor 2	ARF2_1	vv30003Auxin_signaling vv60004ARF
VIT_04s0008g05250	Vitvi04g00467	13.1753	0.378251	5.12235	0.0104869	Expansin family protein (EXPR3)	EXPR3	vv30003Auxin_signaling
VIT_00s0309g00090	Vitvi02g01784	3.86074	0.19097	4.33746	0.0017048	EXPANSIN-like B1	EXPB1	vv30003Auxin_signaling
VIT_09s0002g00670	Vitvi09g01495	10.212	0.873626	3.54711	0.00104412	Auxin responsive SAUR protein	SAUR	vv30003Auxin_signaling
VIT_09s0002g00700	Vitvi09g00050	126.33	11.5155	3.45555	0.000299256	Dormancy/auxin associated protein	DRM3	vv30003Auxin_signaling
VIT_14s0030g01980	Vitvi14g02659	7.07215	1.8339	1.94723	0.000299256	Auxin-induced protein PCNT115	AUXREG	vv30003Auxin_signaling
VIT_02s0154g00010	Vitvi02g00507	37.5543	11.6787	1.6851	0.000299256	Auxin-responsive SAUR11	SAUR11	vv30003Auxin_signaling
VIT_08s0040g01390	Vitvi08g02133	5.24657	1.76425	1.57232	0.0179851	Auxin-responsive family protein	AUXREG	vv30003Auxin_signaling
VIT_14s0060g01720	Vitvi14g00142	149.594	51.0196	1.55193	0.000299256	Dormancy/auxin associated protein	DRM3	vv30003Auxin_signaling
VIT_10s0003g00090	Vitvi10g00485	492.018	167.887	1.55122	0.000299256	DRM1 dormancy/auxin associated	DRM1	vv30003Auxin_signaling
VIT_15s0048g02860	Vitvi15g00910	274.491	104.42	1.39436	0.000299256	Auxin-responsive SAUR29	SAUR29	vv30003Auxin_signaling
VIT_15s0048g00530	Vitvi15g00706	58.9732	23.2682	1.3417	0.000299256	Auxin-responsive SAUR11	SAUR11	vv30003Auxin_signaling
VIT_18s0001g14000	Vitvi18g01094	6.09737	2.43741	1.32284	0.0440305	Auxin-induced SAUR	SAUR	vv30003Auxin_signaling
VIT_16s0050g00720	Vitvi16g01068	10.2495	4.13077	1.31107	0.000299256	Ubiquitin-protein ligase ASK21	ASK21	vv30003Auxin_signaling
VIT_04s0023g00580	Vitvi04g02075	105.734	42.9706	1.29902	0.000299256	Auxin-responsive SAUR32	SAUR32	vv30003Auxin_signaling
VIT_12s0028g00690	Vitvi12g02202	2.01577	0	1.01133	0.00326884	Auxin responsive SAUR protein	SAUR	vv30003Auxin_signaling
VIT_09s0002g00680	Vitvi09g00047	2.08938	1.0692	0.966543	0.029613	Auxin-induced protein	AUXREG	vv30003Auxin_signaling
VIT_02s0012g00830	Vitvi02g00653	10.5534	5.59322	0.915957	0.0089665	Expansin-like B1	EXPB1	vv30003Auxin_signaling
VIT_09s0002g07020	Vitvi09g00620	5.29404	2.80948	0.914066	0.00191183	TPR4/WSIP2 (topless-related 4)	TPR4	vv30003Auxin_signaling
VIT_12s0057g00420	Vitvi12g00649	13.6947	8.35139	0.713529	0.034364	Auxin-responsive protein AIR12	AIR12	vv30003Auxin_signaling
VIT_11s0016g05620	Vitvi11g00495	9.6583	6.41188	0.591022	0.0464265	TPR4/WSIP2 (topless-related 4)	TPR4	vv30003Auxin_signaling
VIT_06s0004g05460	Vitvi06g00533	256.719	39.3904	2.70427	0.000299256	Protein phosphatase 2C DBP	DBPPP2C_6	vv30001ABA_signaling vv60024DBP
VIT_18s0001g10450	Vitvi18g00784	47.0436	13.7606	1.77346	0.000299256	ABA-responsive element-binding protein 2 (ABF2)	ABF2	vv30001ABA_signaling vv60012BZIP
VIT_08s0007g03420	Vitvi08g01470	0.597192	0.197027	1.5998	0.00673692	ABI5 (ABA insensitive 5)	ABI5_1	vv30001ABA_signaling vv60012BZIP
VIT_03s0063g00310	Vitvi03g01574	83.1095	48.8017	0.768082	0.00957268	ABA-responsive element-binding protein ABF3	ABF3	vv30001ABA_signaling vv60012BZIP
VIT_02s0025g00510	Vitvi02g00048	3.46777	1.4024	1.30611	0.000299256	Respiratory burst oxidase protein F (RBOHF)	RBOHF	vv30001ABA_signaling vv34626Plant-pathogen_interaction vv50105Transport_electron_carriers
VIT_11s0016g03180	Vitvi11g00270	49.7488	15.7493	1.65937	0.000299256	ABI1 (ABA insensitive 1)	ABI1	vv30001ABA_signaling vv34020Calcium_signaling_pathway
VIT_03s0063g01080	Vitvi03g00452	13.8342	7.49054	0.885098	0.00308583	OST1 (open stomata 1) AAPK	SnRK2.6	vv30001ABA_signaling vv34020Calcium_signaling_pathway
VIT_05s0049g02240	Vitvi05g00857	63.717	1.62986	5.28886	0.000299256	AWPM-19	AWPM19	vv30001ABA_signaling
VIT_02s0236g00130	Vitvi02g00580	18.9081	5.88591	1.68367	0.000299256	SNF1-related protein kinase SRK2F	SnRK2.2	vv30001ABA_signaling
VIT_17s0000g01080	Vitvi17g00085	11.1004	3.6332	1.6113	0.000299256	HVA22E (HVA22-like protein E)	HVA22E	vv30001ABA_signaling
VIT_09s0002g07110	Vitvi09g00627	13.5891	4.74848	1.51691	0.000299256	KEG (keep on going)	KEG	vv30001ABA_signaling
VIT_13s0019g02200	Vitvi13g00344	113.389	41.515	1.44958	0.000299256	Protein phosphatase 2CA AHG3 PP2CA	AHG3	vv30001ABA_signaling
VIT_09s0002g01850	Vitvi09g00156	79.4408	30.2037	1.39515	0.000299256	HAB1 (homology toABI1)	HAB1	vv30001ABA_signaling
VIT_04s0008g05600	Vitvi04g00497	8.0285	3.4519	1.21774	0.000299256	KEG (keep on going)	KEG	vv30001ABA_signaling
VIT_08s0058g01040	Vitvi08g00828	149.933	65.9531	1.18481	0.000299256	SOS2 (salt overly sensitive 2)	SOS2	vv30001ABA_signaling
VIT_16s0050g02620	Vitvi16g01226	58.5577	27.626	1.08383	0.000299256	Abscisic acid receptor PYL8 RCAR3	RCAR3	vv30001ABA_signaling
VIT_03s0132g00070	Vitvi03g01724	12.3471	5.98099	1.04572	0.000563492	ATHVA22A (Arabidopsis thaliana HVA22 homologue A)	HVA22A	vv30001ABA_signaling
VIT_14s0030g00690	Vitvi14g00343	3.98823	1.97235	1.01583	0.00848441	ABI3-interacting protein 2	AIP2	vv30001ABA_signaling
VIT_08s0007g05880	Vitvi08g01688	239.87	125.431	0.935359	0.00308583	Dehydration-induced protein (ERD15)	ERD15	vv30001ABA_signaling
VIT_13s0067g02130	Vitvi13g01900	238.116	130.406	0.868654	0.00673692	Dehydration-induced protein (ERD15)	ERD15	vv30001ABA_signaling
VIT_16s0050g01150	Vitvi16g01103	12.5518	2.21692	2.50127	0.000299256	Heat shock protein 90-1	K04079	vv24141Protein_processing_in_endoplasmic_reticulum vv34626Plant-pathogen_interaction
VIT_18s0089g01270	Vitvi18g02423	24.5274	0.393632	5.9614	0.00250636	Heat shock protein precursor 22.0 kDa class IV	K13993	vv24141Protein_processing_in_endoplasmic_reticulum
VIT_13s0019g02840	Vitvi13g00409	3.15957	0.24771	3.673	0.00941648	Heat shock protein 18.2 kDa class I	K13993	vv24141Protein_processing_in_endoplasmic_reticulum
VIT_12s0035g01910	Vitvi12g02138	7.28188	0.624529	3.54347	0.000299256	Heat shock protein 18.2 kDa class II	K13993	vv24141Protein_processing_in_endoplasmic_reticulum
VIT_04s0008g01590	Vitvi04g00135	111.206	10.3127	3.43074	0.000299256	Heat shock protein 17.6 kDa class II	K13993	vv24141Protein_processing_in_endoplasmic_reticulum
VIT_13s0019g02770	Vitvi13g02017	2.94434	0.333195	3.14351	0.00211617	Heat shock protein 17.6 kDa class I	K13993	vv24141Protein_processing_in_endoplasmic_reticulum
VIT_13s0019g03000	Vitvi13g00451	130.934	18.4364	2.82821	0.000299256	Heat shock protein 17.6 kDa class I	K13993	vv24141Protein_processing_in_endoplasmic_reticulum
VIT_13s0019g02930	Vitvi13g02024	198.588	30.4298	2.70622	0.000299256	Heat shock protein 17.6 kDa class I	K13993	vv24141Protein_processing_in_endoplasmic_reticulum
VIT_13s0019g02850	Vitvi13g00410	4.09282	0.675989	2.59802	0.00127213	Heat shock protein 17.6 kDa class I	K13993	vv24141Protein_processing_in_endoplasmic_reticulum
VIT_13s0019g03090	Vitvi13g00471	8.91396	1.90281	2.22793	0.000299256	Heat shock protein class I (HSP17.8-CI)	K13993	vv24141Protein_processing_in_endoplasmic_reticulum
VIT_13s0019g03160	Vitvi13g00490	25.3592	6.41747	1.98243	0.000299256	Heat shock protein 17.6 kDa class I	K13993	vv24141Protein_processing_in_endoplasmic_reticulum
VIT_19s0085g01050	Vitvi19g01760	7.90405	2.16685	1.86699	0.00127213	Heat shock protein 17.6 kDa class I	K13993	vv24141Protein_processing_in_endoplasmic_reticulum
VIT_13s0019g02780	Vitvi13g02018	64.0725	22.4138	1.51532	0.000299256	Heat shock protein 17.6 kDa class I	K13993	vv24141Protein_processing_in_endoplasmic_reticulum
VIT_13s0019g02820	Vitvi13g00405	2.63972	0.944423	1.48288	0.0270782	Heat shock protein 18.2 kDa class I	K13993	vv24141Protein_processing_in_endoplasmic_reticulum
VIT_02s0154g00480	Vitvi02g01446	9.21264	3.75443	1.29502	0.0017048	Heat shock protein MTSHP	K13993	vv24141Protein_processing_in_endoplasmic_reticulum
VIT_10s0116g00210	Vitvi10g00125	11.9212	7.5819	0.652898	0.0279316	UBX domain-containing protein 1	K14012	vv24141Protein_processing_in_endoplasmic_reticulum
VIT_13s0101g00410	Vitvi13g00954	12.0635	6.39485	0.915666	0.00127213	Vesicle-associated membrane protein 72	K08511	vv24130SNARE_interactions_in_vesicular_transport vv50101Channels_and_pores
VIT_17s0000g06860	Vitvi17g01490	47.9885	23.8344	1.00964	0.000299256	SNAP25ous protein SNAP30	K08509	vv24130SNARE_interactions_in_vesicular_transport
VIT_03s0038g00020	Vitvi03g00002	8.51451	4.7675	0.836691	0.0281456	Vacuolar protein sorting 45	VPS45	vv24130SNARE_interactions_in_vesicular_transport
VIT_05s0077g01100	Vitvi05g00112	64.8006	32.2219	1.00797	0.000299256	Ubiquitin-conjugating enzyme E2 J1	K10578	vv24120Ubiquitin_mediated_proteolysis vv24141Protein_processing_in_endoplasmic_reticulum
VIT_19s0015g01190	Vitvi19g00744	57.7703	29.0249	0.993037	0.000299256	Ubiquitin-conjugating enzyme E2 D/E	K06689	vv24120Ubiquitin_mediated_proteolysis vv24141Protein_processing_in_endoplasmic_reticulum
VIT_02s0025g01050	Vitvi02g00092	66.404	34.1344	0.960044	0.00211617	Ubiquitin-conjugating enzyme E2 D/E	K06689	vv24120Ubiquitin_mediated_proteolysis vv24141Protein_processing_in_endoplasmic_reticulum
VIT_08s0007g00120	Vitvi08g01180	38.8604	22.6458	0.779057	0.0113747	Ubiquitin-conjugating enzyme 13 (UBC13), E2	K10575	vv24120Ubiquitin_mediated_proteolysis vv24141Protein_processing_in_endoplasmic_reticulum
VIT_13s0019g00910	Vitvi13g00280	4.84526	2.99293	0.695016	0.0423699	Ubiquitin-conjugating enzyme 13 (UBC13), E2	K10575	vv24120Ubiquitin_mediated_proteolysis vv24141Protein_processing_in_endoplasmic_reticulum
VIT_08s0040g00040	Vitvi08g00880	21.1696	13.1161	0.690655	0.0158526	Ubiquitin-conjugating enzyme E2 D/E	K06689	vv24120Ubiquitin_mediated_proteolysis vv24141Protein_processing_in_endoplasmic_reticulum
VIT_06s0004g01130	Vitvi06g00108	6.84984	2.43079	1.49465	0.00191183	Seven in absentia SINA2	K04506	vv24120Ubiquitin_mediated_proteolysis
VIT_18s0001g15010	Vitvi18g01180	43.2508	15.8935	1.44429	0.000299256	F-box and leucine-rich repeat protein 1	K03875	vv24120Ubiquitin_mediated_proteolysis
VIT_15s0046g02280	Vitvi15g01099	17.4847	7.67977	1.18696	0.000299256	Ubiquitin-conjugating enzyme E2 H	K10576	vv24120Ubiquitin_mediated_proteolysis
VIT_14s0006g01870	Vitvi14g01005	2.69421	1.41285	0.931254	0.00911999	E3 ubiquitin-protein ligase SIAH2	K08742	vv24120Ubiquitin_mediated_proteolysis
VIT_13s0019g04090	Vitvi13g00584	11.9803	6.57052	0.866585	0.00308583	Ubiquitin-conjugating enzyme E2 C	K06688	vv24120Ubiquitin_mediated_proteolysis
VIT_14s0108g00490	Vitvi14g01934	24.0409	13.5201	0.830385	0.00364588	Cullin 3a	K03869	vv24120Ubiquitin_mediated_proteolysis
VIT_18s0001g13180	Vitvi18g01017	11.948	7.45232	0.681008	0.0273187	Ubiquitin-conjugating enzyme E2 W	K10688	vv24120Ubiquitin_mediated_proteolysis
VIT_14s0108g00140	Vitvi14g01909	31.2494	19.4921	0.680939	0.0187791	Ubiquitin-conjugating enzyme E2 A	K10573	vv24120Ubiquitin_mediated_proteolysis
VIT_12s0059g01420	Vitvi12g00447	2.67809	1.6916	0.662816	0.0481937	Photoregulatory zinc-finger protein COP1	K10143	vv24120Ubiquitin_mediated_proteolysis
VIT_18s0041g00370	Vitvi18g03100	258.31	13.8399	4.2222	0.000299256	Double strand break repair protein (XRCC4)	K10886	vv23450Non_homologous_end_joining
VIT_19s0014g03680	Vitvi19g01910	0.977454	0.566811	0.786161	0.0363673	Meiotic recombination 11 MRE11	K10865	vv23440Homologous_recombination vv23450Non_homologous_end_joining
VIT_16s0098g00680	Vitvi16g01316	1.68366	0.96113	0.808797	0.0298338	DNA mismatch repair protein MutS2	K07456	vv23430Mismatch_repair
VIT_16s0050g00020	Vitvi16g01011	2.06709	1.20269	0.781336	0.0330665	Cullin-4	K10609	vv23420Nucleotide_excision_repair vv24120Ubiquitin_mediated_proteolysis
VIT_14s0128g00150	Vitvi14g00274	5.31926	3.30217	0.687811	0.0298338	DNA excision repair protein ERCC-1	K10849	vv23420Nucleotide_excision_repair
VIT_08s0007g02200	Vitvi08g02244	10.5615	3.91779	1.4307	0.000299256	High mobility group protein B1	K10802	vv23410Base_excision_repair vv60035HMG
VIT_06s0004g04460	Vitvi06g00442	21.1644	11.3234	0.902332	0.00211617	ALB3 (ALBINO 3)	K03217	vv23060Protein_export vv50122Porters_cat_7_to_17
VIT_01s0137g00220	Vitvi01g00590	6.89289	4.43801	0.635196	0.0321041	ALB4 (ALBINA 4)	K03217	vv23060Protein_export vv50122Porters_cat_7_to_17
VIT_18s0001g01930	Vitvi18g00231	4.44226	2.01759	1.13866	0.00191183	Preprotein translocase secA	K03070	vv23060Protein_export vv50113Thylakoid_targeting_pathway vv50132Primary_active_transporter_cat_A5_to_A8
VIT_07s0104g00040	Vitvi07g00135	3.68323	1.98715	0.890271	0.00250636	SecY	K03076	vv23060Protein_export vv50113Thylakoid_targeting_pathway vv50132Primary_active_transporter_cat_A5_to_A8
VIT_01s0011g04410	Vitvi01g00368	30.1579	16.4754	0.872222	0.00250636	APG2 (albino and pale green 2)	K03118	vv23060Protein_export vv50113Thylakoid_targeting_pathway vv50124Porters_cat_30_to_64
VIT_08s0007g01340	Vitvi08g01280	4.62266	2.23265	1.04997	0.00191183	Proteasome inhibitor subunit 1 (PI31)	K06700	vv23050Proteasome
VIT_18s0001g01120	Vitvi18g00188	9.2669	5.92059	0.646346	0.0347192	Proteasome 26S regulatory subunit S3 (RPN3)	K03033	vv23050Proteasome
VIT_10s0003g04000	Vitvi10g00845	13.0225	6.15925	1.08018	0.000299256	ATP-dependent RNA helicase DDX51	DDX51	vv23040Spliceosome vv50133Primary_active_transporter_cat_A9_to_A18
VIT_14s0060g00060	Vitvi14g00003	49.9392	26.1881	0.931261	0.00127213	EMB1138 (embryo defective 1138)	EMB1138	vv23040Spliceosome vv50133Primary_active_transporter_cat_A9_to_A18
VIT_14s0068g00710	Vitvi14g01427	3.23868	1.72575	0.908182	0.0113747	DEAD/DEAH box helicase	DEADBOX	vv23040Spliceosome vv50133Primary_active_transporter_cat_A9_to_A18
VIT_16s0098g01020	Vitvi16g01348	7.13345	3.89937	0.871359	0.00865123	Splicing factor, arginine/serine-rich 1/9	K12890	vv23040Spliceosome vv50133Primary_active_transporter_cat_A9_to_A18
VIT_11s0016g00630	Vitvi11g00042	3.1598	1.9068	0.72868	0.038003	DEAD-box ATP-dependent RNA helicase 17	RH17	vv23040Spliceosome vv50133Primary_active_transporter_cat_A9_to_A18
VIT_05s0020g00470	Vitvi05g00217	24.9505	15.2217	0.712939	0.0179851	DEAD box RNA helicase 1	DRH1	vv23040Spliceosome vv50133Primary_active_transporter_cat_A9_to_A18
VIT_14s0066g01020	Vitvi14g01741	41.1803	26.7992	0.619764	0.0488756	DEAD box RNA helicase 1	DRH1	vv23040Spliceosome vv50133Primary_active_transporter_cat_A9_to_A18
VIT_03s0038g04130	Vitvi03g00265	46.9202	30.8189	0.606394	0.0480898	DEAD box RNA helicase	DEADBOX	vv23040Spliceosome vv50133Primary_active_transporter_cat_A9_to_A18
VIT_17s0000g09120	Vitvi17g01557	54.4259	27.845	0.966875	0.00148849	Ethylene-responsive DEAD box RNA helicase (RH30)	RH30	vv23040Spliceosome vv30008Ethylene_signaling vv50133Primary_active_transporter_cat_A9_to_A18
VIT_05s0020g03330	Vitvi05g00486	35.1478	2.4543	3.84005	0.000299256	Heat shock protein 70	K03283	vv23040Spliceosome vv24141Protein_processing_in_endoplasmic_reticulum vv50101Channels_and_pores
VIT_11s0037g00510	Vitvi11g00724	105.539	7.47679	3.81921	0.000299256	Heat shock protein 70	K03283	vv23040Spliceosome vv24141Protein_processing_in_endoplasmic_reticulum vv50101Channels_and_pores
VIT_06s0004g04470	Vitvi06g00443	174.861	30.9172	2.49973	0.000299256	Heat shock protein 70	K03283	vv23040Spliceosome vv24141Protein_processing_in_endoplasmic_reticulum vv50101Channels_and_pores
VIT_14s0060g02340	Vitvi14g00185	1.46913	0.521471	1.4943	0.00382949	Heat shock protein 70	K03283	vv23040Spliceosome vv24141Protein_processing_in_endoplasmic_reticulum vv50101Channels_and_pores
VIT_18s0041g01230	Vitvi18g02066	6.90279	2.81838	1.29231	0.000299256	Heat shock protein 70	K03283	vv23040Spliceosome vv24141Protein_processing_in_endoplasmic_reticulum vv50101Channels_and_pores
VIT_12s0142g00110	Vitvi12g00913	0.779123	0.235342	1.72709	0.00104412	Splicing factor, arginine/serine-rich 2	K12891	vv23040Spliceosome
VIT_05s0049g01590	Vitvi05g01972	5.97204	2.12251	1.49245	0.000299256	Small nuclear ribonucleoprotein D3	K11088	vv23040Spliceosome
VIT_05s0102g00560	Vitvi05g01507	9.62404	5.09531	0.917473	0.018402	Peptidyl-prolyl cis-trans isomerase E	K09564	vv23040Spliceosome
VIT_01s0026g00230	Vitvi01g00788	11.5095	6.13691	0.907241	0.00191183	U4/U6 small nuclear ribonucleoprotein PRP31	K12844	vv23040Spliceosome
VIT_15s0048g01780	Vitvi15g00819	4.52783	2.4147	0.906976	0.022189	Peptidyl-prolyl cis-trans isomerase-like 3	K12734	vv23040Spliceosome
VIT_03s0038g02530	Vitvi03g00156	20.8129	11.2698	0.885016	0.00382949	Pre-mRNA-splicing factor SYF2	K12868	vv23040Spliceosome
VIT_17s0000g03030	Vitvi17g00262	1.11989	0.608579	0.879841	0.00364588	DEAH (Asp-Glu-Ala-His) box polypeptide 36	DHX36	vv23040Spliceosome
VIT_19s0015g00980	Vitvi19g00727	40.5695	22.2693	0.865339	0.00231818	Protein CWC15	K12863	vv23040Spliceosome
VIT_14s0060g01660	Vitvi14g00135	20.2025	11.3805	0.82797	0.00308583	Pre-mRNA-splicing factor 38A	K12849	vv23040Spliceosome
VIT_14s0060g02290	Vitvi14g02509	3.36235	1.95016	0.785877	0.0107831	Splicing factor, arginine/serine-rich 1/9	K12890	vv23040Spliceosome
VIT_01s0150g00590	Vitvi01g01815	3.23263	1.9662	0.717298	0.0119659	U2 small nuclear ribonucleoprotein A'	K11092	vv23040Spliceosome
VIT_08s0040g00570	Vitvi08g00922	1.67585	1.05061	0.673666	0.0468484	Polyglutamine-binding protein 1	K12865	vv23040Spliceosome
VIT_16s0098g00320	Vitvi16g01284	2.82744	1.79487	0.655617	0.0301944	Splicing factor 3A subunit 3	K12827	vv23040Spliceosome
VIT_05s0049g01040	Vitvi05g00746	6.39134	4.11635	0.634753	0.0294903	Pre-mRNA-processing factor SLU7	K12819	vv23040Spliceosome
VIT_12s0035g01830	Vitvi12g02126	3.87249	2.50757	0.626972	0.0351814	Survival of motor neuron-related-splicing factor 30	K12839	vv23040Spliceosome
VIT_03s0091g00200	Vitvi03g00577	1.12959	0.448562	1.33242	0.000299256	DNA repair protein REV1	K03515	vv23030DNA_replication
VIT_03s0091g00860	Vitvi03g00650	2.88228	1.18084	1.2874	0.000299256	DNA polymerase kappa subunit	K03511	vv23030DNA_replication
VIT_13s0067g03170	Vitvi13g00191	4.81718	1.82791	1.39799	0.00289502	Transcription elongation factor S-II	K03145	vv23022Basal_transcription_factors
VIT_04s0008g04290	Vitvi04g00373	16.3803	9.20158	0.832008	0.00364588	Transcription elongation factor S-II	K03145	vv23022Basal_transcription_factors
VIT_17s0000g04200	Vitvi17g00376	1.25552	0.786423	0.674908	0.0193218	Transcription initiation factor TFIID subunit D2	K03128	vv23022Basal_transcription_factors
VIT_04s0023g01530	Vitvi04g01266	3.85615	2.46207	0.647289	0.0442603	Transcription initiation factor TFIIB	K03124	vv23022Basal_transcription_factors
VIT_16s0050g02520	Vitvi16g01214	86.2939	27.8434	1.63192	0.000299256	RNA polymerase sigma subunit SigE (sigE)	K03093_2	vv23020RNA_polymerase vv60057Sigma70-like
VIT_13s0064g00190	Vitvi13g01653	8.13919	3.39135	1.26303	0.000563492	RNA polymerase sigma subunit SigD	SIGD	vv23020RNA_polymerase vv60057Sigma70-like
VIT_16s0039g00660	Vitvi16g00031	37.2433	21.9088	0.76547	0.00989049	RNA polymerase nonessential primary-like sigma factor SIGA	K03087	vv23020RNA_polymerase vv60057Sigma70-like
VIT_15s0024g01960	Vitvi15g00209	13.8331	1.9147	2.85293	0.000299256	DNA-directed RNA polymerase subunit beta'	K03046	vv23020RNA_polymerase
VIT_16s0013g02140	Vitvi16g00527	2.19219	1.33531	0.715198	0.0428424	DNA-directed RNA polymerase III subunit C4	K03026	vv23020RNA_polymerase
VIT_08s0007g02570	Vitvi08g01393	26.477	17.0692	0.633344	0.0383675	CCR4-NOT transcription complex subunit 7	CNOT7_1	vv23018RNA_degradation vv60086OFP
VIT_03s0097g00530	Vitvi03g00845	43.0152	26.1339	0.718924	0.013849	Molecular chaperone DnaK	K04043	vv23018RNA_degradation vv50101Channels_and_pores
VIT_01s0010g00920	Vitvi01g01339	5.41104	3.00127	0.850333	0.0100424	Chaperonin GroEL	K04077	vv23018RNA_degradation
VIT_06s0004g05000	Vitvi06g00493	5.86121	3.52137	0.735062	0.0249179	M-phase phosphoprotein 6	K12593	vv23018RNA_degradation
VIT_17s0000g08730	Vitvi17g00856	1.80898	0.651749	1.47279	0.000299256	Protein phosphatase 2 regulatory subunit B	K04354	vv23015mRNA_surveillance_pathway vv34020Calcium_signaling_pathway
VIT_00s0640g00020	Vitvi10g01765	65.414	12.0086	2.44553	0.000299256	Cig3	K14409	vv23015mRNA_surveillance_pathway vv30007Cytokinin_signaling
VIT_00s0527g00010	Vitvi10g02259	15.6522	5.00975	1.64355	0.000299256	Cig3	K14409	vv23015mRNA_surveillance_pathway vv30007Cytokinin_signaling
VIT_18s0072g01010	Vitvi18g01678	4.08872	0.744569	2.45717	0.000299256	Peptide chain release factor eRF subunit 1	K03265	vv23015mRNA_surveillance_pathway
VIT_01s0011g04320	Vitvi01g00355	4.04916	1.01729	1.99289	0.000299256	Poly(A) polymerase	K14376	vv23015mRNA_surveillance_pathway
VIT_08s0007g04850	Vitvi08g01609	18.9578	9.07635	1.06261	0.000563492	Protein phosphatase 2 (formerly 2A), regulatory subunit B'	K11584	vv23015mRNA_surveillance_pathway
VIT_11s0016g01760	Vitvi11g00135	9.5516	5.07709	0.911741	0.00832371	Cleavage and polyadenylation specificity factor 5	K14397	vv23015mRNA_surveillance_pathway
VIT_05s0077g00650	Vitvi05g00151	4.94211	2.83007	0.804289	0.00785385	Poly(A) polymerase	K14376	vv23015mRNA_surveillance_pathway
VIT_18s0041g00730	Vitvi18g02013	70.6898	40.6305	0.798939	0.00607814	Peptide chain release factor eRF subunit 1	K03265	vv23015mRNA_surveillance_pathway
VIT_18s0001g08130	Vitvi18g00576	12.7808	7.37267	0.793719	0.00737513	Enhanced silencing phenotype 4 ESP4 symplekin	K06100	vv23015mRNA_surveillance_pathway
VIT_14s0066g02630	Vitvi14g01896	5.46916	3.39187	0.689238	0.0309549	Polyribonucleotide 5'-hydroxyl-kinase	K14399	vv23015mRNA_surveillance_pathway
VIT_08s0007g07290	Vitvi08g01803	17.4223	8.41363	1.05013	0.000563492	Translation initiation factor eIF-4E	K03259	vv23013RNA_transport vv34150mTOR_signaling_pathway
VIT_00s0361g00080	Vitvi10g02178	11.5053	6.46428	0.831737	0.00507997	Translation initiation factor eIF-4B	K03258	vv23013RNA_transport vv34150mTOR_signaling_pathway
VIT_19s0015g01220	Vitvi19g00749	5.68555	2.95376	0.944747	0.00507997	THO complex subunit 3	K12880	vv23013RNA_transport vv23040Spliceosome
VIT_18s0001g04770	Vitvi18g00359	27.9035	18.0278	0.630223	0.0325557	Apoptotic chromatin condensation inducer 1 ACIN1	K12875	vv23013RNA_transport vv23015mRNA_surveillance_pathway vv23040Spliceosome vv50133Primary_active_transporter_cat_A9_to_A18
VIT_15s0046g01500	Vitvi15g01632	261.288	116.029	1.17116	0.000299256	Translation initiation factor eIF-1A	K03236	vv23013RNA_transport
VIT_19s0177g00100	Vitvi19g00436	326.508	152.596	1.0974	0.000299256	Translation initiation factor eIF-1	K03113	vv23013RNA_transport
VIT_12s0059g02370	Vitvi12g00528	90.7665	47.8681	0.923095	0.000299256	Translation initiation factor eIF-1	K03113	vv23013RNA_transport
VIT_01s0244g00020	Vitvi01g01747	1.61353	0.899439	0.843123	0.0311955	TRNA nucleotidyltransferase (CCA-adding enzyme)	K00974	vv23013RNA_transport
VIT_17s0000g04230	Vitvi17g00381	8.70242	5.4841	0.666162	0.0260406	Translation initiation factor eIF-2B delta subunit	K03680	vv23013RNA_transport
VIT_12s0035g02010	Vitvi12g02149	13.8508	3.81904	1.85869	0.000299256	Ribosomal RNA 23S	K01980	vv23010Ribosome
VIT_17s0000g02150	Vitvi17g00179	17.314	4.94634	1.80751	0.000299256	Ribosomal protein L19	K02884	vv23010Ribosome
VIT_06s0004g00820	Vitvi06g00084	0.568621	0.186803	1.60595	0.00705885	Ribosomal protein S2; Squalene/phytoene synthase	K02967	vv23010Ribosome
VIT_13s0064g00170	Vitvi13g01650	69.599	30.4449	1.19287	0.000299256	Ribosomal protein L1	K02863	vv23010Ribosome
VIT_16s0039g00380	Vitvi16g00221	20.3272	9.46211	1.10318	0.0253143	Ribosomal protein S14 30S	K02954	vv23010Ribosome
VIT_10s0003g03160	Vitvi10g00761	4.4516	2.22885	0.998024	0.00326884	Ribosomal protein L18A 60S	K02882	vv23010Ribosome
VIT_05s0062g00830	Vitvi05g01317	14.2523	7.88653	0.853732	0.00507997	Ribosomal protein S1	K02945	vv23010Ribosome
VIT_06s0061g00430	Vitvi06g01314	4.56214	2.5926	0.815311	0.0285339	Ribosomal protein L18	K02881	vv23010Ribosome
VIT_16s0050g00860	Vitvi16g01081	50.8887	29.6469	0.779464	0.0272098	Ribosomal protein L31	K02909	vv23010Ribosome
VIT_18s0001g12850	Vitvi18g02759	86.8477	53.5692	0.697084	0.0196031	Ribosomal protein L31	K02909	vv23010Ribosome
VIT_11s0037g01180	Vitvi11g00831	1.21533	0.15417	2.97875	0.000299256	23S ribosomal RNA	K01982	vv23008Ribosome_biogenesis_in_Eukaryotes vv23010Ribosome
VIT_01s0010g01260	Vitvi01g01388	2625.39	358.289	2.87334	0.000563492	23S ribosomal RNA	K01982	vv23008Ribosome_biogenesis_in_Eukaryotes vv23010Ribosome
VIT_06s0009g00250	Vitvi06g00897	9.06403	5.72369	0.663207	0.0236446	Large subunit GTPase 1	K14539	vv23008Ribosome_biogenesis_in_Eukaryotes
VIT_05s0094g00650	Vitvi05g01613	0.921774	0.0374091	4.62295	0.000299256	Stearoyl-acyl-carrier protein desaturase	E1_14_19_2	vv11040Biosynthesis_of_unsaturated_fatty_acids
VIT_05s0094g00580	Vitvi05g01605	7.42625	0.412399	4.17052	0.000299256	Stearoyl-CoA 9-desaturase	E1_14_19_1	vv11040Biosynthesis_of_unsaturated_fatty_acids
VIT_00s0341g00040	Vitvi02g01732	5.08953	2.77926	0.872832	0.0104869	Exostosin family protein	K02366	vv11030Glycan_structures-biosynthesis1
VIT_17s0000g08410	Vitvi17g00817	26.3771	15.1294	0.801931	0.00507997	Peroxisomal protein (PEX14)	PEX14	vv11012Iba_metabolism vv44146Peroxisome
VIT_12s0059g02650	Vitvi12g00556	28.2025	18.3109	0.62312	0.0358891	Basic helix-loop-helix ILR3	ILR3_2	vv11002Auxin_biosynthesis vv60011BHLH
VIT_06s0004g07230	Vitvi06g01762	18.9669	0.155956	6.9262	0.000299256	Indole-3-acetate beta-glucosyltransferase	E2_4_1_121	vv11002Auxin_biosynthesis
VIT_13s0019g03040	Vitvi13g02026	51.8083	13.1938	1.97332	0.000299256	Indole-3-acetate beta-glucosyltransferase	E2_4_1_121	vv11002Auxin_biosynthesis
VIT_03s0180g00280	Vitvi03g00566	9.48689	4.37068	1.11808	0.00191183	Indole-3-acetate beta-glucosyltransferase	E2_4_1_121	vv11002Auxin_biosynthesis
VIT_08s0040g01520	Vitvi08g01006	4.5763	2.19187	1.06202	0.0100424	Indole-3-acetate beta-glucosyltransferase	E2_4_1_121	vv11002Auxin_biosynthesis
VIT_18s0041g02430	Vitvi18g02171	0.838857	0.420662	0.995763	0.0229978	Aldehyde oxidase 1	E1_2_3_7	vv11002Auxin_biosynthesis
VIT_12s0059g01870	Vitvi12g00480	25.31	15.6489	0.693646	0.0194506	GH3-like protein	AUXINBIOSYNTHESIS_GH3	vv11002Auxin_biosynthesis
VIT_18s0122g00690	Vitvi18g02906	1.17525	0.0268564	5.45156	0.000299256	Laccase	E1_10_3_2	vv11000Single_reactions vv50109Incompletely_characterized_transport_systems
VIT_15s0046g00190	Vitvi15g00941	10.6593	5.66591	0.911733	0.00753433	Laccase	E1_10_3_2	vv11000Single_reactions vv50109Incompletely_characterized_transport_systems
VIT_15s0046g00490	Vitvi15g00960	101.198	25.0048	2.0169	0.000299256	Wax synthase	E2_3_1_75	vv11000Single_reactions
VIT_13s0084g00250	Vitvi13g01378	2.20973	0.56012	1.98006	0.0062431	Steroid sulfotransferase	E2_8_2_15	vv11000Single_reactions
VIT_03s0063g00120	Vitvi03g00527	22.5995	6.53779	1.78942	0.000299256	Wax synthase	E2_3_1_75	vv11000Single_reactions
VIT_15s0046g00480	Vitvi15g00959	45.7256	15.5184	1.55902	0.000299256	Wax synthase	E2_3_1_75	vv11000Single_reactions
VIT_03s0038g03180	Vitvi03g01431	2.53672	0.923608	1.45761	0.000299256	flavin-containing monooxygenase 1	E1_14_13_8	vv11000Single_reactions
VIT_03s0038g03150	Vitvi03g01428	1.42169	0.611997	1.21601	0.0412224	Dimethylaniline monooxygenase (N-oxide forming) 2	E1_14_13_8	vv11000Single_reactions
VIT_10s0003g02770	Vitvi10g00726	1.55085	0.842963	0.879518	0.0260406	Pterin-4-alpha-carbinolamine dehydratase	E4_2_1_96	vv11000Single_reactions
VIT_07s0104g01250	Vitvi07g00241	134.129	79.2731	0.758718	0.0146897	flavin-containing monooxygenase	E1_14_13_8	vv11000Single_reactions
VIT_18s0001g13780	Vitvi18g02784	4.75798	0.340083	3.80639	0.000807538	Cytochrome P450, family 83, subfamily B, polypeptide 1	K11818	vv10966Glucosinolate_biosynthesis
VIT_17s0000g07790	Vitvi17g00753	34.9815	5.00278	2.80579	0.000299256	N-hydroxythioamide S-beta-glucosyltransferase	K11820	vv10966Glucosinolate_biosynthesis
VIT_18s0001g13790	Vitvi18g01073	12.2453	1.97409	2.63297	0.000299256	Cytochrome P450, family 83, subfamily B, polypeptide 1	K11818	vv10966Glucosinolate_biosynthesis
VIT_12s0028g03200	Vitvi12g00270	5.70248	3.28461	0.795867	0.0193218	Rooty/superroot1	K11819	vv10966Glucosinolate_biosynthesis
VIT_03s0017g01490	Vitvi03g01841	9.04826	1.47194	2.61992	0.000299256	Berberine bridge enzyme	E1_21_3_3	vv10950Alkaloid_biosynthesis_I
VIT_10s0003g00470	Vitvi10g01778	24.7518	0.594341	5.3801	0.000299256	Isoflavone methyltransferase/ Orcinol O-methyltransferase 1 oomt1	E2_1_1_46	vv10943Isoflavonoid_biosynthesis
VIT_18s0001g09650	Vitvi18g00716	22.2457	4.89883	2.18302	0.000299256	CYP81E1	E1_14_13_89	vv10943Isoflavonoid_biosynthesis
VIT_07s0129g00860	Vitvi07g01662	20.8285	8.36969	1.31531	0.000299256	CYP81E1 Isoflavone 2'-hydroxylase	E1_14_13_89	vv10943Isoflavonoid_biosynthesis
VIT_10s0003g00480	Vitvi10g01779	31.3934	14.4237	1.12202	0.000299256	Isoflavone methyltransferase/ Orcinol O-methyltransferase 1 oomt1	E2_1_1_46	vv10943Isoflavonoid_biosynthesis
VIT_12s0034g00080	Vitvi12g02594	64.8472	15.1132	2.10124	0.000299256	Anthocyanidin 3-O-glucosyltransferase	E2_4_1_115	vv10942Anthocyanin_biosynthesis
VIT_00s0218g00190	Vitvi07g01414	2.09075	0.605516	1.78778	0.00591925	UDP-rhamnose:rhamnosyltransferase	RHATR	vv10942Anthocyanin_biosynthesis
VIT_00s0218g00170	Vitvi07g01413	8.97857	2.7141	1.72601	0.000299256	UDP-rhamnose/rhamnosyltransferase	RHATR	vv10942Anthocyanin_biosynthesis
VIT_05s0062g00310	Vitvi05g01270	1.02843	0.358246	1.52142	0.0196031	UDP-glucoronosyl/UDP-glucosyl transferase UGT75C1	UGT75C1	vv10942Anthocyanin_biosynthesis
VIT_00s0218g00150	Vitvi07g01412	1.38936	0.50479	1.46067	0.000807538	UDP-rhamnose/rhamnosyltransferase	RHATR	vv10942Anthocyanin_biosynthesis
VIT_15s0046g01970	Vitvi15g01073	5.85157	3.65309	0.679706	0.0332791	Anthocyanidine rhamnosyl-transferase	RHATR	vv10942Anthocyanin_biosynthesis
VIT_02s0025g02920	Vitvi02g00263	8.26799	0.228304	5.17851	0.000299256	Quercetin 3-O-methyltransferase 1	E2_1_1_76	vv10941Flavonoid_biosynthesis
VIT_03s0017g00710	Vitvi03g01805	2.72171	0.100919	4.75324	0.000299256	flavonol synthase	E1_14_11_23	vv10941Flavonoid_biosynthesis
VIT_05s0077g02190	Vitvi05g01740	25.0683	2.02691	3.62851	0.000299256	Chalcone reductase	CHALR	vv10941Flavonoid_biosynthesis
VIT_15s0048g02460	Vitvi15g00874	0.934883	0.134772	2.79427	0.0121069	Quercetin 3-O-methyltransferase 1	E2_1_1_76	vv10941Flavonoid_biosynthesis
VIT_06s0061g01430	Vitvi06g01417	0.544437	0.106348	2.35597	0.0321041	flavonoid 1-2 rhamnosyltransferase	E2_4_1_236	vv10941Flavonoid_biosynthesis
VIT_17s0000g07060	Vitvi17g01495	1.23596	0.286129	2.11089	0.000299256	UDP-glucosyltransferase HRA25	E2_4_1_81	vv10941Flavonoid_biosynthesis
VIT_07s0031g01370	Vitvi07g01813	2.06133	0.481571	2.09776	0.00250636	flavonoid 3-monooxygenase	E1_14_13_21	vv10941Flavonoid_biosynthesis
VIT_04s0044g01530	Vitvi04g01720	3.69211	0.964133	1.93714	0.000563492	UDP-glucuronic acid:anthocyanin glucuronosyltransferase	E2_4_1_236	vv10941Flavonoid_biosynthesis
VIT_15s0048g02430	Vitvi15g00871	2.639	0.692883	1.92931	0.00737513	Naringenin,2-oxoglutarate 3-dioxygenase	E1_14_11_9	vv10941Flavonoid_biosynthesis
VIT_00s0555g00020	Vitvi02g01427	8.79523	2.37672	1.88775	0.000299256	flavonoid 3-monooxygenase	E1_14_13_21	vv10941Flavonoid_biosynthesis
VIT_05s0077g02150	Vitvi05g00018	6.22751	1.82957	1.76715	0.000299256	Chalcone reductase	CHALR	vv10941Flavonoid_biosynthesis
VIT_05s0062g00270	Vitvi05g01269	2.05914	0.681913	1.59438	0.00524549	UDP-glucose:flavonoid 7-O-glucosyltransferase	E2_4_1_237	vv10941Flavonoid_biosynthesis
VIT_14s0066g00400	Vitvi14g01683	21.7275	7.6968	1.49719	0.000299256	Chalcone isomerase	E5_5_1_6	vv10941Flavonoid_biosynthesis
VIT_17s0000g04150	Vitvi17g00371	29.7807	10.9838	1.439	0.000299256	Leucoanthocyanidin reductase	E1_17_1_3	vv10941Flavonoid_biosynthesis
VIT_10s0003g02260	Vitvi10g00685	1.76526	0.731449	1.27105	0.0244085	Naringenin,2-oxoglutarate 3-dioxygenase	E1_14_11_9	vv10941Flavonoid_biosynthesis
VIT_11s0118g00360	Vitvi11g00561	8.3787	3.71289	1.17418	0.00104412	Leucoanthocyanidin dioxygenase	E1_14_11_19	vv10941Flavonoid_biosynthesis
VIT_18s0001g10720	Vitvi18g00808	10.7812	5.47331	0.978032	0.00211617	Dihydroflavonal-4-reductase	E1_1_1_219	vv10941Flavonoid_biosynthesis
VIT_06s0009g03010	Vitvi06g01895	4.17852	2.31267	0.853433	0.0487796	flavonoid 3',5'-hydroxylase [Vitis vinifera]	E1_14_13_88	vv10941Flavonoid_biosynthesis
VIT_18s0001g14310	Vitvi18g01119	105.107	59.5343	0.820066	0.00722527	Flavonone- 3-hydroxylase	E1_14_11_9	vv10941Flavonoid_biosynthesis
VIT_18s0001g09570	Vitvi18g00706	5.10173	2.96824	0.781379	0.0176991	Chalcone reductase	CHALR	vv10941Flavonoid_biosynthesis
VIT_15s0046g01980	Vitvi15g01643	33.2901	19.9923	0.735649	0.0204808	UDP-glucosyltransferase	E2_4_1_81	vv10941Flavonoid_biosynthesis
VIT_16s0050g00390	Vitvi16g01036	63.622	8.42257	2.91719	0.000299256	4-coumarate-CoA ligase	E6_2_1_12	vv10940Phenylpropanoid_biosynthesis vv50104Group_translocators
VIT_06s0061g00450	Vitvi06g01318	23.1937	15.2978	0.600409	0.0444896	4-coumarate-CoA ligase	E6_2_1_12	vv10940Phenylpropanoid_biosynthesis vv50104Group_translocators
VIT_06s0080g00980	Vitvi06g01537	87.0517	13.4584	2.69337	0.000299256	Secoisolariciresinol dehydrogenase	SIRD	vv10940Phenylpropanoid_biosynthesis
VIT_01s0011g03480	Vitvi01g00282	4.76197	0.797778	2.5775	0.000299256	Cinnamoyl CoA reductase	E1_2_1_44	vv10940Phenylpropanoid_biosynthesis
VIT_07s0129g01030	Vitvi07g01673	1.52137	0.333753	2.18852	0.00400833	Cinnamyl alcohol dehydrogenase	E1_1_1_195	vv10940Phenylpropanoid_biosynthesis
VIT_18s0122g00640	Vitvi18g02478	1.90536	0.43209	2.14066	0.000807538	Cinnamoyl-CoA reductase	E1_2_1_44	vv10940Phenylpropanoid_biosynthesis
VIT_11s0037g00440	Vitvi11g00720	55.9611	14.9562	1.90368	0.000299256	Hydroxycinnamoyl-CoA shikimate/quinate hydroxycinnamoyltransferase	E2_3_1_133	vv10940Phenylpropanoid_biosynthesis
VIT_12s0057g00930	Vitvi12g00710	5.32525	1.84391	1.53008	0.00211617	Hydroxycinnamoyl-CoA:shikimate hydroxycinnamoyltransferase	E2_3_1_133	vv10940Phenylpropanoid_biosynthesis
VIT_03s0180g00260	Vitvi03g00564	240.863	84.1462	1.51724	0.000299256	Cinnamyl alcohol dehydrogenase	E1_1_1_195	vv10940Phenylpropanoid_biosynthesis
VIT_13s0064g00270	Vitvi13g01660	7.41179	2.70956	1.45176	0.000299256	Cinnamyl alcohol dehydrogenase	E1_1_1_195	vv10940Phenylpropanoid_biosynthesis
VIT_13s0047g00550	Vitvi13g01177	0.964229	0.367421	1.39194	0.02414	Cinnamyl alcohol dehydrogenase	E1_1_1_195	vv10940Phenylpropanoid_biosynthesis
VIT_01s0010g03510	Vitvi01g02265	4.66674	1.82735	1.35266	0.00191183	Caffeoyl-CoA O-methyltransferase	E2_1_1_104	vv10940Phenylpropanoid_biosynthesis
VIT_01s0010g03490	Vitvi01g02263	1.52184	0.685714	1.15014	0.0424994	Caffeoyl-CoA O-methyltransferase	E2_1_1_104	vv10940Phenylpropanoid_biosynthesis
VIT_07s0031g01380	Vitvi07g02686	21.8422	11.6369	0.908411	0.0062431	ferulate 5-hydroxylase	K09755	vv10940Phenylpropanoid_biosynthesis
VIT_12s0035g02070	Vitvi12g02158	4.81535	2.6974	0.836071	0.0115274	Cinnamoyl-CoA reductase	E1_2_1_44	vv10940Phenylpropanoid_biosynthesis
VIT_00s0301g00050	Vitvi10g00398	11.5272	2.70925	2.08908	0.000299256	3'(2') 5'-bisphosphate nucleotidase	E3_1_3_7	vv10920Sulfur_metabolism
VIT_18s0001g07400	Vitvi18g00512	11.64	3.8858	1.58281	0.000299256	Carbonic anhydrase, chloroplast precursor	E4_2_1_1	vv10910Nitrogen_metabolism vv50124Porters_cat_30_to_64
VIT_13s0067g03530	Vitvi13g00211	2.03367	1.05208	0.950841	0.00607814	Nitrilase	E3_5_5_1	vv10910Nitrogen_metabolism vv11002Auxin_biosynthesis
VIT_06s0004g06830	Vitvi06g00666	72.0175	14.301	2.33223	0.000299256	Asparagine synthetase	E6_3_5_4	vv10910Nitrogen_metabolism
VIT_05s0049g01520	Vitvi05g00800	12.0869	6.83373	0.822699	0.00364588	Cyanate hydratase	E4_2_1_104	vv10910Nitrogen_metabolism
VIT_08s0007g05260	Vitvi08g01646	11.8838	7.15078	0.732824	0.0488756	Glutamate synthase (GLU1), ferredoxin-dependent	E1_4_7_1	vv10910Nitrogen_metabolism
VIT_18s0001g06910	Vitvi18g00480	1.79339	0.369911	2.27744	0.00346259	Purine permease 1 PUP1	PUP1	vv10908Zeatin_biosynthesis vv50122Porters_cat_7_to_17
VIT_18s0001g06300	Vitvi18g00439	11.9492	3.95308	1.59586	0.000299256	Purine permease 1 PUP1	PUP1	vv10908Zeatin_biosynthesis vv50122Porters_cat_7_to_17
VIT_18s0001g06950	Vitvi18g00482	43.4232	17.1079	1.3438	0.000299256	Purine permease 1 (PUP1)	PUP1	vv10908Zeatin_biosynthesis vv50122Porters_cat_7_to_17
VIT_18s0001g06940	Vitvi18g02593	9.63433	5.26567	0.871567	0.0457035	Purine permease 1 (PUP1)	PUP1	vv10908Zeatin_biosynthesis vv50122Porters_cat_7_to_17
VIT_05s0020g02630	Vitvi05g00421	1.21475	0.0504432	4.58986	0.0299606	Isopentenyltransferase	E2_5_1_27	vv10908Zeatin_biosynthesis
VIT_08s0007g08910	Vitvi08g02412	3.06795	0.301299	3.34801	0.000299256	Cis-zeatin O-beta-D-glucosyltransferase	E2_4_1_215	vv10908Zeatin_biosynthesis
VIT_08s0040g01470	Vitvi08g01001	42.0072	10.8223	1.95663	0.000299256	Cis-zeatin O-beta-D-glucosyltransferase	E2_4_1_215	vv10908Zeatin_biosynthesis
VIT_17s0000g07020	Vitvi17g01493	5.81136	1.56573	1.89204	0.000299256	Cis-zeatin O-beta-D-glucosyltransferase	E2_4_1_215	vv10908Zeatin_biosynthesis
VIT_00s0324g00070	Vitvi07g01395	18.1483	7.43037	1.28833	0.000299256	Cis-zeatin O-beta-D-glucosyltransferase	E2_4_1_215	vv10908Zeatin_biosynthesis
VIT_18s0001g00210	Vitvi18g00121	11.7999	5.05851	1.22199	0.00148849	Cytokinin riboside 5'-monophosphate phosphoribohydrolase LOG5	LOG5	vv10908Zeatin_biosynthesis
VIT_02s0033g00130	Vitvi02g00983	27.2527	13.6838	0.99393	0.000807538	Cis-zeatin O-beta-D-glucosyltransferase	E2_4_1_215	vv10908Zeatin_biosynthesis
VIT_00s0533g00020	Vitvi02g01811	19.5731	10.664	0.876124	0.00289502	Zeaxanthin epoxidase, chloroplast precursor	E1_14_13_90_2	vv10906Carotenoid_biosynthesis vv60028FHA
VIT_02s0087g00930	Vitvi02g01288	15.7983	1.00767	3.97067	0.000299256	9-cis-epoxycarotenoid dioxygenase	E1_13_11_51	vv10906Carotenoid_biosynthesis vv11013ABA_biosynthesis vv30001ABA_signaling
VIT_02s0087g00910	Vitvi02g01286	219.222	19.167	3.5157	0.000299256	9-cis-epoxycarotenoid dioxygenase	E1_13_11_51	vv10906Carotenoid_biosynthesis vv11013ABA_biosynthesis vv30001ABA_signaling
VIT_02s0087g00710	Vitvi02g01269	39.5128	6.79623	2.53951	0.000299256	ABA 8'-hydroxylase CYP707A1	E1_14_13_93	vv10906Carotenoid_biosynthesis vv11013ABA_biosynthesis vv30001ABA_signaling
VIT_03s0063g00380	Vitvi03g00508	16.1257	3.218	2.32513	0.000299256	ABA 8'-hydroxylase CYP707A1	E1_14_13_93	vv10906Carotenoid_biosynthesis vv11013ABA_biosynthesis vv30001ABA_signaling
VIT_19s0093g00550	Vitvi19g01356	104.677	28.3487	1.88459	0.000299256	9-cis-epoxycarotenoid dioxygenase 2	NCED3, E1_13_11_51	vv10906Carotenoid_biosynthesis vv11013ABA_biosynthesis vv30001ABA_signaling
VIT_02s0025g00240	Vitvi02g00020	6.51678	1.83844	1.82568	0.000299256	Beta-carotene hydroxylase	K02294	vv10906Carotenoid_biosynthesis
VIT_13s0064g00810	Vitvi13g01724	32.5371	11.9817	1.44125	0.000299256	9,10[9',10']carotenoid cleavage dioxygenase [Vitis vinifera]	CCD	vv10906Carotenoid_biosynthesis
VIT_13s0064g00840	Vitvi13g01727	15.5612	6.87421	1.17869	0.000299256	9,10[9',10']carotenoid cleavage dioxygenase	CCD	vv10906Carotenoid_biosynthesis
VIT_03s0038g02680	Vitvi03g00170	21.9399	10.7324	1.03158	0.000563492	Zeta-carotene desaturase	E1_14_99_30	vv10906Carotenoid_biosynthesis
VIT_16s0050g01090	Vitvi16g01099	77.7958	41.5212	0.905844	0.00148849	Beta-carotene hydroxylase	K02294	vv10906Carotenoid_biosynthesis
VIT_08s0007g05690	Vitvi08g01674	42.3221	25.8446	0.711548	0.0249179	Lycopene beta cyclase, chloroplast precursor	K06443	vv10906Carotenoid_biosynthesis
VIT_19s0014g00080	Vitvi19g00007	72.442	29.2369	1.30904	0.000299256	Steroid 5alpha-reductase	K09591	vv10905Brassinosteroid_biosynthesis
VIT_13s0067g01830	Vitvi13g01259	12.9268	6.48208	0.995836	0.0110696	Steroid 5alpha-reductase	K09591	vv10905Brassinosteroid_biosynthesis
VIT_04s0023g03100	Vitvi04g01429	6.20219	3.43633	0.851909	0.0116728	3-oxo-5-alpha-steroid 4-dehydrogenase, C-terminal	K09591	vv10905Brassinosteroid_biosynthesis
VIT_04s0008g04940	Vitvi04g00435	6.71766	0.716899	3.22812	0.000299256	Gibberellin 3beta-hydroxylase3	E1_14_11_15	vv10904Diterpenoid_biosynthesis vv30001ABA_signaling
VIT_10s0116g00410	Vitvi10g00020	42.8327	3.66575	3.54653	0.000299256	Gibberellin 2-beta-dioxygenase 7	E1_14_11_13	vv10904Diterpenoid_biosynthesis
VIT_06s0004g06790	Vitvi06g00659	4.36595	1.79082	1.28568	0.00326884	Gibberellin 2-beta-dioxygenase 7	E1_14_11_13	vv10904Diterpenoid_biosynthesis
VIT_19s0177g00030	Vitvi19g00432	5.12511	2.82023	0.86177	0.0287685	Gibberellin 2-beta-dioxygenase 7	E1_14_11_13	vv10904Diterpenoid_biosynthesis
VIT_19s0085g00830	Vitvi19g01734	8.57107	5.50393	0.639013	0.0338757	Ent-kaurene synthase	E5_5_1_13	vv10904Diterpenoid_biosynthesis
VIT_02s0025g04880	Vitvi02g01415	7.91612	0.229235	5.10989	0.000299256	Geraniol 10-hydroxylase	G10H	vv10902Monoterpenoid_biosynthesis
VIT_19s0135g00150	Vitvi19g02212	2.63603	0.10453	4.65638	0.000299256	CYP72A1	K13400	vv10902Monoterpenoid_biosynthesis
VIT_12s0028g02430	Vitvi12g00208	10.5617	0.52871	4.32022	0.000299256	Desacetoxyvindoline 4-hydroxylase	E1_14_11_20	vv10902Monoterpenoid_biosynthesis
VIT_15s0048g01530	Vitvi15g01514	2.72853	0.142333	4.26078	0.000299256	Geraniol 10-hydroxylase	G10H	vv10902Monoterpenoid_biosynthesis
VIT_17s0000g09570	Vitvi17g01571	7.9125	0.898765	3.13812	0.000299256	CYP71A26	E1_14_13_73	vv10902Monoterpenoid_biosynthesis
VIT_19s0015g02900	Vitvi19g01055	1.0537	0.182703	2.52789	0.000299256	CYP72A1	K13400	vv10902Monoterpenoid_biosynthesis
VIT_15s0048g01500	Vitvi15g00796	29.4776	9.92853	1.56997	0.000299256	Geraniol 10-hydroxylase	G10H	vv10902Monoterpenoid_biosynthesis
VIT_19s0015g02500	Vitvi19g01005	50.4606	20.4884	1.30035	0.000299256	CYP72A1	K13400	vv10902Monoterpenoid_biosynthesis
VIT_17s0000g09610	Vitvi17g01576	1.76086	0.753046	1.22547	0.046539	CYP71D10	E1_14_13_73	vv10902Monoterpenoid_biosynthesis
VIT_15s0046g03580	Vitvi15g01706	1.81203	0.80038	1.17885	0.0182634	(+)-neomenthol dehydrogenase	E1_1_1_208	vv10902Monoterpenoid_biosynthesis
VIT_19s0015g02910	Vitvi19g01058	0.755558	0.338019	1.16044	0.0489857	CYP72A1	K13400	vv10902Monoterpenoid_biosynthesis
VIT_19s0015g02940	Vitvi19g02164	12.7501	5.79128	1.13855	0.0017048	CYP72A59	K13400	vv10902Monoterpenoid_biosynthesis
VIT_15s0046g03590	Vitvi15g01707	13.0034	6.10379	1.09111	0.000563492	(+)-neomenthol dehydrogenase	E1_1_1_208	vv10902Monoterpenoid_biosynthesis
VIT_15s0046g03570	Vitvi15g01181	19.7369	11.4038	0.791381	0.00689422	(+)-neomenthol dehydrogenase	E1_1_1_208	vv10902Monoterpenoid_biosynthesis
VIT_05s0049g00400	Vitvi05g01929	9.96307	6.16143	0.693325	0.0197139	Desacetoxyvindoline 4-hydroxylase	E1_14_11_20	vv10902Monoterpenoid_biosynthesis
VIT_19s0135g00180	Vitvi19g01381	17.6729	11.477	0.622793	0.0396107	CYP72A59	K13400	vv10902Monoterpenoid_biosynthesis
VIT_04s0210g00030	Vitvi04g02190	1.02651	0.0723673	3.82627	0.000299256	Strictosidine synthase	E4_3_3_2	vv10900Terpenoid_biosynthesis vv10902Monoterpenoid_biosynthesis
VIT_04s0210g00050	Vitvi04g01550	2.37788	0.381003	2.6418	0.000299256	Strictosidine synthase	E4_3_3_2	vv10900Terpenoid_biosynthesis vv10902Monoterpenoid_biosynthesis
VIT_08s0007g05360	Vitvi08g01656	3.40404	1.06639	1.67451	0.000563492	Strictosidine synthase	E4_3_3_2	vv10900Terpenoid_biosynthesis vv10902Monoterpenoid_biosynthesis
VIT_11s0016g00870	Vitvi11g01329	0.662516	0.246253	1.42781	0.0142652	Strictosidine synthase (YLS2)	E4_3_3_2	vv10900Terpenoid_biosynthesis vv10902Monoterpenoid_biosynthesis
VIT_09s0054g01410	Vitvi09g02008	2.75052	0.374733	2.87577	0.000299256	Beta-amyrin synthase	E5_4_99_BAS	vv10900Terpenoid_biosynthesis
VIT_12s0134g00040	Vitvi12g00576	2.35767	0.392918	2.58506	0.0017048	Isoprene synthase	E4_2_3_27	vv10900Terpenoid_biosynthesis
VIT_06s0004g06540	Vitvi06g00634	57.4479	21.077	1.44658	0.000299256	Undecaprenyl pyrophosphate synthetase	E2_5_1_31	vv10900Terpenoid_biosynthesis
VIT_09s0054g01230	Vitvi09g01429	1.42808	0.620368	1.20288	0.0300777	Beta-amyrin synthase	E5_4_99_BAS	vv10900Terpenoid_biosynthesis
VIT_19s0014g04810	Vitvi19g01791	2.22019	1.07186	1.05057	0.0319075	Vetispiradiene synthase	E4_2_3_21	vv10900Terpenoid_biosynthesis
VIT_06s0061g00790	Vitvi06g01354	31.9312	10.9827	1.53973	0.000299256	Pheophorbide a oxygenase	E1_14_12_20	vv10860Porphyrin_and_chlorophyll_metabolism vv50133Primary_active_transporter_cat_A9_to_A18
VIT_08s0058g00440	Vitvi08g00764	0.932587	0.031145	4.90417	0.000299256	ferritin	E1_16_3_1	vv10860Porphyrin_and_chlorophyll_metabolism
VIT_08s0058g00410	Vitvi08g00761	2.12372	0.0743404	4.8363	0.0017048	ferritin 1 (FER1)	E1_16_3_1	vv10860Porphyrin_and_chlorophyll_metabolism
VIT_05s0020g04040	Vitvi05g00556	21.0198	8.29157	1.34203	0.000299256	Chlorophyllase (CLH2)	E3_1_1_14	vv10860Porphyrin_and_chlorophyll_metabolism
VIT_03s0063g01970	Vitvi03g00379	3.74347	1.90906	0.971514	0.0313005	Non-symbiotic hemoglobin 2	C01708	vv10860Porphyrin_and_chlorophyll_metabolism
VIT_18s0001g11040	Vitvi18g00830	9.05607	5.20773	0.79823	0.0171387	Heme oxygenase 2	E1_14_99_3	vv10860Porphyrin_and_chlorophyll_metabolism
VIT_14s0171g00190	Vitvi14g01579	4.9867	2.93457	0.764936	0.0162915	Protoporphyrinogen oxidase	E1_3_3_4	vv10860Porphyrin_and_chlorophyll_metabolism
VIT_11s0016g05300	Vitvi11g01440	17.3048	10.7347	0.68889	0.0190562	Heme oxygenase 1	E1_14_99_3	vv10860Porphyrin_and_chlorophyll_metabolism
VIT_19s0014g02170	Vitvi19g00185	41.8525	8.95449	2.22463	0.000299256	4-amino-4-deoxychorismate lyase	E4_1_3_38	vv10790Folate_biosynthesis
VIT_06s0009g02060	Vitvi06g01850	3.42096	1.7869	0.936942	0.0378871	Molybdopterin biosynthesis MoaE CNX6	K03635	vv10790Folate_biosynthesis
VIT_01s0137g00670	Vitvi01g00632	4.04154	0.943149	2.09935	0.00400833	Quinolinate synthase	K03517	vv10760Nicotinate_and_nicotinamide_metabolism
VIT_01s0127g00680	Vitvi01g00729	3.76884	1.09793	1.77933	0.00127213	SRO2 (similar to rcd one 2)	E2_4_2_30	vv10760Nicotinate_and_nicotinamide_metabolism
VIT_19s0014g00330	Vitvi19g00029	0.967034	0.30084	1.68457	0.00490761	NAD(H) kinase 3	E2_7_1_23	vv10760Nicotinate_and_nicotinamide_metabolism
VIT_07s0031g00460	Vitvi07g01730	7.01779	3.61899	0.95543	0.00127213	Nicotinate phosphoribosyltransferase	E2_4_2_11	vv10760Nicotinate_and_nicotinamide_metabolism
VIT_18s0001g01830	Vitvi18g00226	31.1993	16.9245	0.8824	0.00346259	ATP-NAD kinase	E2_7_1_23	vv10760Nicotinate_and_nicotinamide_metabolism
VIT_01s0011g04800	Vitvi01g00405	2.98715	1.65845	0.848934	0.0157104	Quinolinate phosphoribosyl transferase	E2_4_2_19	vv10760Nicotinate_and_nicotinamide_metabolism
VIT_06s0004g02410	Vitvi06g00236	2.4868	1.52344	0.706958	0.0175587	ATP-NAD kinase	E2_7_1_23	vv10760Nicotinate_and_nicotinamide_metabolism
VIT_06s0004g03000	Vitvi06g00298	3.77559	1.57663	1.25986	0.000299256	SNO glutamine amidotransferase	K08681	vv10750Vitamin_B6_metabolism
VIT_06s0004g06640	Vitvi06g00646	249.634	107.844	1.21087	0.000563492	PDX1 (pyridoxine biosynthesis 1.3)	K06215	vv10750Vitamin_B6_metabolism
VIT_08s0007g07350	Vitvi08g01808	4.73128	2.34109	1.01505	0.00419194	Pyridoxamine 5'-phosphate oxidase	E1_4_3_5	vv10750Vitamin_B6_metabolism
VIT_11s0016g02010	Vitvi11g00160	2.60452	0.819714	1.66782	0.000299256	Acid phosphatase survival protein SurE	E3_1_3_2_SURE_1	vv10740Riboflavin_metabolism vv60037HSF
VIT_06s0004g04080	Vitvi06g00407	16.0961	2.63868	2.60882	0.000299256	GTP cyclohydrolase II; 3 4-dihydroxy-2-butanone-4-phoshate synthase	K02858	vv10740Riboflavin_metabolism
VIT_01s0011g06290	Vitvi01g00539	105.687	32.4263	1.70456	0.000299256	Purple acid phosphatase 3 ATPAP3/PAP3	E3_1_3_2	vv10740Riboflavin_metabolism
VIT_00s0301g00180	Vitvi10g01757	1.74136	0.546313	1.67241	0.00326884	NADPH quinone oxidoreductase	E1_6_5_5	vv10740Riboflavin_metabolism
VIT_18s0001g13340	Vitvi18g02778	15.8793	5.2156	1.60624	0.000299256	Purple acid phosphatase 32- ATPAP32/PAP32	E3_1_3_2	vv10740Riboflavin_metabolism
VIT_18s0001g13330	Vitvi18g02777	1.09688	0.397207	1.46544	0.00785385	Purple acid phosphatase 32- ATPAP32/PAP32	E3_1_3_2	vv10740Riboflavin_metabolism
VIT_09s0002g07840	Vitvi09g01697	1.91727	0.785276	1.28778	0.0118265	NADPH quinone oxidoreductase-like protein	E1_6_5_5	vv10740Riboflavin_metabolism
VIT_03s0063g00920	Vitvi03g00469	36.9898	23.4634	0.656715	0.0301944	NADPH:quinone reductase	E1_6_5_5	vv10740Riboflavin_metabolism
VIT_13s0019g03320	Vitvi13g02033	25.1188	16.3921	0.615767	0.0363673	Acid phosphatase class B	E3_1_3_2	vv10740Riboflavin_metabolism
VIT_06s0004g06130	Vitvi06g01739	5.70144	1.29736	2.13575	0.000299256	Thiamine biosynthesis protein ThiC	K03147	vv10730Thiamine_metabolism
VIT_10s0116g00530	Vitvi10g00027	18.6193	7.17515	1.37572	0.000563492	Thiazole biosynthetic enzyme, chloroplast (ARA6)	E2_5_1_3	vv10730Thiamine_metabolism
VIT_16s0013g00330	Vitvi16g00291	26.407	10.0453	1.3944	0.0017048	Ribulose 1,5-bisphosphate carboxylase [Vitis aestivalis]	E4_1_1_39	vv10710Carbon_fixation
VIT_07s0129g00790	Vitvi07g01656	46.7074	21.2899	1.13348	0.00848441	Ribulose bisphosphate carboxylase/oxygenase large subunit	E4_1_1_39	vv10710Carbon_fixation
VIT_02s0109g00080	Vitvi02g00915	410.759	188.249	1.12565	0.0121069	Phosphoribulokinase	E2_7_1_19	vv10710Carbon_fixation
VIT_07s0031g03000	Vitvi07g01982	155.319	71.9057	1.11106	0.00574322	Ribulose 1,5-bisphosphate carboxylase large subunit	E4_1_1_39	vv10710Carbon_fixation
VIT_13s0019g03350	Vitvi13g00507	297.012	167.704	0.824604	0.0314253	Sedoheptulose-1,7-bisphosphatase (SBPase), Chloroplast	E3_1_3_37	vv10710Carbon_fixation
VIT_18s0122g01320	Vitvi18g00095	454.365	124.912	1.86294	0.000299256	Catalase 2	E1_11_1_6_CAT2	vv10680Methane_metabolism vv34710Circadian_rhythm vv44146Peroxisome
VIT_02s0087g00630	Vitvi02g01264	22.8628	8.17727	1.48331	0.000299256	Alcohol oxidase	E1_1_3_13	vv10680Methane_metabolism
VIT_07s0031g03150	Vitvi07g01998	1.54654	0.714658	1.11372	0.00191183	S-glutathione dehydrogenase/class III alcohol dehydrogenase	E1_1_1_284	vv10680Methane_metabolism
VIT_19s0014g02370	Vitvi19g00202	11.4001	6.32161	0.850683	0.00419194	3-hydroxybutyryl-CoA dehydrogenase	E1_1_1_157	vv10650Butanoate_metabolism
VIT_18s0001g05770	Vitvi18g02246	1.2792	0.812909	0.654076	0.0376374	Protein phosphatase methylesterase 1	K01066	vv10650Butanoate_metabolism
VIT_12s0028g02410	Vitvi12g00207	1.68518	0.292094	2.5284	0.00524549	1-aminocyclopropane-1-carboxylate oxidase	E1_14_17_4	vv10640Propanoate_metabolism vv30008Ethylene_signaling
VIT_01s0011g05650	Vitvi01g00481	59.5047	14.4976	2.03719	0.000299256	1-aminocyclopropane-1-carboxylate oxidase	E1_14_17_4	vv10640Propanoate_metabolism vv30008Ethylene_signaling
VIT_12s0028g02420	Vitvi12g02260	13.0334	3.48922	1.90124	0.000299256	1-aminocyclopropane-1-carboxylate oxidase homolog 1	E1_14_17_4	vv10640Propanoate_metabolism vv30008Ethylene_signaling
VIT_05s0049g00280	Vitvi05g00698	3.90308	1.38015	1.49979	0.000299256	1-aminocyclopropane-1-carboxylate oxidase homolog 1	E1_14_17_4	vv10640Propanoate_metabolism vv30008Ethylene_signaling
VIT_05s0049g00300	Vitvi05g01924	18.2814	6.48309	1.49562	0.000299256	1-aminocyclopropane-1-carboxylate oxidase homolog 1	E1_14_17_4	vv10640Propanoate_metabolism vv30008Ethylene_signaling
VIT_05s0049g00410	Vitvi05g01930	19.6091	7.78618	1.33254	0.000299256	1-aminocyclopropane-1-carboxylate oxidase	E1_14_17_4	vv10640Propanoate_metabolism vv30008Ethylene_signaling
VIT_02s0025g04980	Vitvi02g00457	3.83938	1.55672	1.30236	0.00104412	1-aminocyclopropane-1-carboxylate synthase	E4_4_1_14	vv10640Propanoate_metabolism vv30008Ethylene_signaling
VIT_19s0093g00510	Vitvi19g01352	77.4694	42.8575	0.854079	0.00607814	S-2-hydroxy-acid oxidase, peroxisomal	E1_1_3_15	vv10630Glyoxylate_and_dicarboxylate_metabolism vv44146Peroxisome
VIT_15s0046g03400	Vitvi15g01173	9.84231	5.46352	0.849166	0.00419194	C-1-tetrahydrofolate synthase, cytoplasmic	E1_5_1_5	vv10630Glyoxylate_and_dicarboxylate_metabolism vv10670One_carbon_pool_by_folate
VIT_08s0007g05350	Vitvi08g01655	92.2364	25.4035	1.86031	0.000299256	Haloacid dehalogenase hydrolase	E3_1_3_18	vv10630Glyoxylate_and_dicarboxylate_metabolism
VIT_02s0025g03520	Vitvi02g00324	64.7479	21.5375	1.58798	0.000299256	Haloacid dehalogenase hydrolase	E3_1_3_18	vv10630Glyoxylate_and_dicarboxylate_metabolism
VIT_13s0067g02440	Vitvi13g00146	3.7938	1.52201	1.31767	0.000563492	Haloacid dehalogenase hydrolase	E3_1_3_18	vv10630Glyoxylate_and_dicarboxylate_metabolism
VIT_07s0005g02420	Vitvi07g00509	1.96932	0.84774	1.216	0.0358891	Haloacid dehalogenase hydrolase	E3_1_3_18	vv10630Glyoxylate_and_dicarboxylate_metabolism
VIT_14s0066g01070	Vitvi14g01746	1.89815	1.13281	0.744688	0.0359963	Peptide deformylase, chloroplast precursor	E3_5_1_31	vv10630Glyoxylate_and_dicarboxylate_metabolism
VIT_02s0012g00760	Vitvi02g00651	10.7401	6.60396	0.701604	0.0293722	Haloacid dehalogenase hydrolase	E3_1_3_18	vv10630Glyoxylate_and_dicarboxylate_metabolism
VIT_10s0003g05420	Vitvi10g01020	61.9782	39.9824	0.632396	0.043711	S-2-hydroxy-acid oxidase, peroxisomal	E1_1_3_15	vv10630Glyoxylate_and_dicarboxylate_metabolism
VIT_05s0020g02310	Vitvi05g00387	31.9656	3.58576	3.15617	0.000299256	Pyruvate,orthophosphate dikinase	E2_7_9_2	vv10620Pyruvate_metabolism vv10720Reductive_carboxylate_cycle vv50108Accessory_factors_involved_in_transport
VIT_01s0011g02740	Vitvi01g00214	71.6948	16.8185	2.09182	0.000299256	Phosphoenolpyruvate carboxylase	E4_1_1_31	vv10620Pyruvate_metabolism vv10710Carbon_fixation vv10720Reductive_carboxylate_cycle vv34020Calcium_signaling_pathway
VIT_13s0019g05250	Vitvi13g00700	45.8633	20.4252	1.16699	0.000299256	Malate dehydrogenase [NADP], chloroplast precursor (NADP-MDH)	E1_1_1_82	vv10620Pyruvate_metabolism vv10710Carbon_fixation
VIT_11s0016g03210	Vitvi11g00272	58.2291	29.8778	0.962666	0.0017048	NADP-dependent malic enzyme	E1_1_1_39	vv10620Pyruvate_metabolism vv10710Carbon_fixation
VIT_11s0016g01820	Vitvi11g00141	48.0362	18.652	1.36479	0.000299256	Lactoylglutathione lyase	E4_4_1_5	vv10620Pyruvate_metabolism
VIT_10s0116g01660	Vitvi10g00087	8.44373	3.92751	1.10427	0.000299256	Lactoylglutathione lyase	E4_4_1_5	vv10620Pyruvate_metabolism
VIT_01s0011g03700	Vitvi01g00301	4.07029	2.64319	0.622851	0.0316592	Acyl-CoA thioesterase	E3_1_2_1	vv10620Pyruvate_metabolism
VIT_14s0108g00890	Vitvi14g01965	1.8617	0.732973	1.34479	0.00191183	Beta-1,3-galactosyltransferase	K07819	vv10602Glycosphingolipid_biosynthesis
VIT_18s0001g00370	Vitvi18g00131	2.385	0.815972	1.5474	0.00231818	Ceramidase	E3_5_1_23	vv10600Sphingolipid_metabolism
VIT_01s0010g03940	Vitvi01g01682	3.94311	1.85043	1.09147	0.00211617	Sphingosine-1-phosphate lyase	E4_1_2_27	vv10600Sphingolipid_metabolism
VIT_01s0026g02310	Vitvi01g00993	23.4344	14.6929	0.673509	0.0224685	SUR2	K04713	vv10600Sphingolipid_metabolism
VIT_14s0066g01670	Vitvi14g01808	1.3685	0.0465555	4.8775	0.0237739	Alpha-dioxygenase	K10529	vv10592alpha-Linolenic_acid_metabolism
VIT_18s0041g02020	Vitvi18g02139	5.99483	2.03519	1.55856	0.000299256	12-oxophytodienoate reductase 2	E1_3_1_42	vv10592alpha-Linolenic_acid_metabolism
VIT_00s0253g00150	Vitvi07g02513	19.1941	7.30209	1.39428	0.000299256	Methyl jasmonate esterase	MEJAE	vv10592alpha-Linolenic_acid_metabolism
VIT_14s0128g00780	Vitvi14g02539	2.58853	1.12115	1.20715	0.00400833	Lipoxygenase	E1_13_11_12	vv10592alpha-Linolenic_acid_metabolism
VIT_13s0064g01490	Vitvi13g01782	1.41454	0.613918	1.20422	0.0472051	Lipoxygenase	E1_13_11_12	vv10592alpha-Linolenic_acid_metabolism
VIT_06s0004g01450	Vitvi06g00149	23.5603	10.5317	1.16162	0.000299256	Lipoxygenase (LOX2)	E1_13_11_12	vv10592alpha-Linolenic_acid_metabolism
VIT_13s0064g01500	Vitvi13g01782	10.5451	4.78416	1.14024	0.0132849	Lipoxygenase	E1_13_11_12	vv10592alpha-Linolenic_acid_metabolism
VIT_18s0122g01160	Vitvi18g02484	4.40487	2.20753	0.996666	0.0148265	12-oxophytodienoate reductase 2	E1_3_1_42	vv10592alpha-Linolenic_acid_metabolism
VIT_18s0122g01170	Vitvi18g02485	3.94083	2.17999	0.854178	0.0127041	12-oxophytodienoate reductase 2	E1_3_1_42	vv10592alpha-Linolenic_acid_metabolism
VIT_12s0059g01060	Vitvi12g00405	60.902	36.6751	0.731689	0.0237739	Hydroperoxide lyase (HPL1)	K10528	vv10592alpha-Linolenic_acid_metabolism
VIT_17s0000g01010	Vitvi17g01089	1.46307	0.235285	2.63652	0.000299256	Lysophospholipase homolog	E3_1_1_5	vv10564Glycerophospholipid_metabolism
VIT_14s0068g01500	Vitvi14g01500	68.1807	33.8874	1.00861	0.000299256	Glycerophosphoryl diester phosphodiesterase	E3_1_4_46	vv10564Glycerophospholipid_metabolism
VIT_01s0011g01830	Vitvi01g00143	11.6217	6.68447	0.797936	0.00541705	Lecithine cholesterol acyltransferase	E2_3_1_43	vv10564Glycerophospholipid_metabolism
VIT_11s0016g00360	Vitvi11g00019	23.7563	14.043	0.758459	0.0139918	1-phosphatidylinositol-3-phosphate 5-kinase	K00921	vv10562Inositol_phosphate_metabolism vv44145Phagosome vv44810Regulation_of_actin_cytoskeleton
VIT_01s0127g00430	Vitvi01g00712	1.91009	1.20816	0.660829	0.0290116	phosphatidylinositol 3-kinase	K00914	vv10562Inositol_phosphate_metabolism vv44140Regulation_of_autophagy vv44145Phagosome vv34070Phosphatidylinositol_signaling_system
VIT_02s0012g00090	Vitvi02g00598	5.0733	3.25531	0.64013	0.0355111	Phosphatidylinositol-4-phosphate 5-kinase	E2_7_1_68	vv10562Inositol_phosphate_metabolism vv34070Phosphatidylinositol_signaling_system vv44810Regulation_of_actin_cytoskeleton vv50110Protein_coat
VIT_01s0011g06310	Vitvi01g00541	1.36202	0.214063	2.66964	0.00104412	Inositol polyphosphate related phosphatase	E3_1_3_56	vv10562Inositol_phosphate_metabolism vv34070Phosphatidylinositol_signaling_system
VIT_18s0157g00210	Vitvi18g01574	13.7722	5.64294	1.28724	0.000299256	Inositol-1,4,5-trisphosphate 5-Phosphatase	E3_1_3_56	vv10562Inositol_phosphate_metabolism vv34070Phosphatidylinositol_signaling_system
VIT_14s0083g00880	Vitvi14g01321	19.0291	10.2542	0.891992	0.0017048	Phosphatidylinositol 4-kinase type-II	K13711	vv10562Inositol_phosphate_metabolism vv34070Phosphatidylinositol_signaling_system
VIT_17s0000g04780	Vitvi17g00441	52.9918	31.4353	0.753384	0.0131443	Phosphatidylinositol 4-kinase type-II	K13711	vv10562Inositol_phosphate_metabolism vv34070Phosphatidylinositol_signaling_system
VIT_01s0010g00600	Vitvi01g01299	56.8815	37.4113	0.604485	0.0417619	Phosphatidylinositol 4-kinase type-II	K13711	vv10562Inositol_phosphate_metabolism vv34070Phosphatidylinositol_signaling_system
VIT_04s0044g01940	Vitvi04g01751	1.36945	0.77571	0.820007	0.0224685	Diacylglycerol O-acyltransferase 1	E2_3_1_20	vv10561Glycerolipid_metabolism vv50124Porters_cat_30_to_64
VIT_19s0014g03790	Vitvi19g00305	0.719633	0.0695755	3.37061	0.000299256	Diacylglycerol kinase	E2_7_1_107	vv10561Glycerolipid_metabolism vv10564Glycerophospholipid_metabolism vv34070Phosphatidylinositol_signaling_system
VIT_17s0000g06970	Vitvi17g00683	27.8767	10.5322	1.40425	0.000299256	Diacylglycerol kinase 1	E2_7_1_107	vv10561Glycerolipid_metabolism vv10564Glycerophospholipid_metabolism vv34070Phosphatidylinositol_signaling_system
VIT_06s0004g05800	Vitvi06g00564	3.66229	1.31355	1.47927	0.000299256	Phosphatidic acid phosphatase / PAP2	E3_1_3_4	vv10561Glycerolipid_metabolism vv10564Glycerophospholipid_metabolism vv10565Ether_lipid_metabolism vv10600Sphingolipid_metabolism
VIT_04s0023g02150	Vitvi04g01336	11.3553	5.37225	1.07977	0.00104412	Phosphatidic acid phosphatase / PAP2	E3_1_3_4	vv10561Glycerolipid_metabolism vv10564Glycerophospholipid_metabolism vv10565Ether_lipid_metabolism vv10600Sphingolipid_metabolism
VIT_08s0040g02280	Vitvi08g01063	113.605	73.3516	0.631126	0.0310753	Phosphatidic acid phosphatase / PAP2	E3_1_3_4	vv10561Glycerolipid_metabolism vv10564Glycerophospholipid_metabolism vv10565Ether_lipid_metabolism vv10600Sphingolipid_metabolism
VIT_19s0090g00330	Vitvi19g02011	1.18101	0.553183	1.09419	0.0392685	1-acyl-sn-glycerol-3-phosphate acyltransferase	E2_3_1_51	vv10561Glycerolipid_metabolism vv10564Glycerophospholipid_metabolism vv10565Ether_lipid_metabolism
VIT_18s0001g12080	Vitvi18g00927	14.3924	8.57957	0.74633	0.0103355	Phospholipid/glycerol acyltransferase	E2_3_1_51	vv10561Glycerolipid_metabolism vv10564Glycerophospholipid_metabolism vv10565Ether_lipid_metabolism
VIT_12s0142g00040	Vitvi12g00036	3.96599	1.16651	1.76548	0.0017048	Glycerol-3-phosphate acyltransferase 1 (AtGPAT1)	E2_3_1_15	vv10561Glycerolipid_metabolism vv10564Glycerophospholipid_metabolism
VIT_02s0012g02160	Vitvi02g00785	3.67946	1.40697	1.3869	0.000299256	Glycerol-3-phosphate acyltransferase	E2_3_1_15	vv10561Glycerolipid_metabolism vv10564Glycerophospholipid_metabolism
VIT_17s0000g01070	Vitvi17g01092	4.14341	1.49857	1.46723	0.000299256	Monoglyceride lipase	E3_1_1_23	vv10561Glycerolipid_metabolism
VIT_07s0005g01240	Vitvi07g00395	8.7716	3.36358	1.38284	0.000299256	Triacylglycerol lipase	E3_1_1_3	vv10561Glycerolipid_metabolism
VIT_07s0005g00510	Vitvi07g00327	11.7174	5.17368	1.17939	0.000299256	Monoglyceride lipase	E3_1_1_23	vv10561Glycerolipid_metabolism
VIT_09s0002g00990	Vitvi09g00076	6.27505	3.36123	0.900638	0.00211617	Triacylglycerol lipase	E3_1_1_3	vv10561Glycerolipid_metabolism
VIT_00s0394g00030	Vitvi01g00674	14.8528	9.71235	0.612843	0.0498267	Triacylglycerol lipase	E3_1_1_3	vv10561Glycerolipid_metabolism
VIT_12s0059g01600	Vitvi12g00459	8.43834	4.64337	0.861787	0.00673692	Lipid-A-disaccharide synthase	E2_4_1_182	vv10540Lipopolysaccharide_biosynthesis
VIT_03s0038g03400	Vitvi03g00206	261.083	12.4502	4.39027	0.000299256	Endochitinase 1, basic	E3_2_1_14	vv10530Aminosugars_metabolism
VIT_14s0081g00030	Vitvi14g00487	43.4242	8.98576	2.27279	0.000299256	Pathogenesis-related protein-4 (Chitinase )	E3_2_1_14	vv10530Aminosugars_metabolism
VIT_16s0050g02210	Vitvi16g01978	1.00158	0.243831	2.03832	0.0349425	Chitinase III [Vitis vinifera]	E3_2_1_14	vv10530Aminosugars_metabolism
VIT_08s0040g00320	Vitvi08g00897	23.2693	9.24958	1.33097	0.000299256	Alpha-L-arabinofuranosidase	E3_2_1_55	vv10520Nucleotide_sugars_metabolism
VIT_14s0128g00520	Vitvi14g02557	3.64199	1.50597	1.27403	0.00753433	Alpha-L-fucosidase 2 precursor	E3_2_1_51	vv10511N-Glycan_degradation
VIT_18s0001g02770	Vitvi18g02534	3.33202	1.64834	1.01538	0.0062431	Alpha-L-fucosidase 2 precursor	E3_2_1_51	vv10511N-Glycan_degradation
VIT_19s0014g01190	Vitvi19g00095	2.73731	1.38881	0.97891	0.00769069	Alpha-1,3-mannosyltransferase ALG2	K03843	vv10510N-Glycan_biosynthesis vv11030Glycan_structures-biosynthesis1
VIT_14s0066g00350	Vitvi14g01676	18.3534	9.9848	0.878242	0.00437118	Glycosyl transferase family 17 beta 1,4 N-acetylglucosaminyltransferase	E2_4_1_144	vv10510N-Glycan_biosynthesis vv11030Glycan_structures-biosynthesis1
VIT_14s0081g00760	Vitvi14g00569	4.80048	2.77284	0.791814	0.0197139	Activating signal cointegrator	K01529	vv10500Starch_and_sucrose_metabolism vv10790Folate_biosynthesis
VIT_17s0000g07230	Vitvi17g00701	0.968598	0.623735	0.634965	0.040386	Activating signal cointegrator 1 complex subunit 3	K01529	vv10500Starch_and_sucrose_metabolism vv10790Folate_biosynthesis
VIT_17s0119g00150	Vitvi17g01613	9.03756	0.173708	5.7012	0.0455901	Alpha-amylase/subtilisin inhibitor	E3_2_1_1	vv10500Starch_and_sucrose_metabolism
VIT_02s0012g00170	Vitvi02g00605	46.6022	5.84001	2.99636	0.000299256	1,4-alpha-D-glucan maltohydrolase	E3_2_1_2	vv10500Starch_and_sucrose_metabolism
VIT_10s0003g02160	Vitvi10g00674	0.771024	0.123937	2.63717	0.000299256	Trehalose-phosphatase	E2_4_1_15	vv10500Starch_and_sucrose_metabolism
VIT_05s0029g01140	Vitvi05g01193	20.2494	4.18183	2.27567	0.000299256	Sucrose-phosphate synthase	E2_4_1_14	vv10500Starch_and_sucrose_metabolism
VIT_05s0020g01910	Vitvi05g00357	483.569	123.574	1.96835	0.000299256	1,4-alpha-D-glucan maltohydrolase	E3_2_1_2	vv10500Starch_and_sucrose_metabolism
VIT_03s0063g00400	Vitvi03g01572	21.6704	5.70943	1.92431	0.000299256	Alpha-amylase / 1,4-alpha-D-glucan glucanohydrolase	E3_2_1_1	vv10500Starch_and_sucrose_metabolism
VIT_12s0034g00040	Vitvi12g01718	8.29445	2.29465	1.85387	0.000299256	UDP-glucose glucosyltransferase	E2_4_1_35	vv10500Starch_and_sucrose_metabolism
VIT_12s0034g00060	Vitvi12g01720	10.0686	3.10334	1.69797	0.000299256	UDP-glucose glucosyltransferase	E2_4_1_35	vv10500Starch_and_sucrose_metabolism
VIT_10s0003g02150	Vitvi10g00674	1.21305	0.383678	1.66067	0.00737513	Trehalose-phosphate synthase 1	E2_4_1_15	vv10500Starch_and_sucrose_metabolism
VIT_01s0026g01660	Vitvi01g00932	11.1603	3.56297	1.64722	0.000299256	Alpha-amylase isozyme C2 precursor	E3_2_1_1	vv10500Starch_and_sucrose_metabolism
VIT_07s0005g00750	Vitvi07g00353	96.6164	34.4796	1.48653	0.000299256	Sucrose synthase	E2_4_1_13	vv10500Starch_and_sucrose_metabolism
VIT_08s0007g03750	Vitvi08g01497	1.64112	0.591666	1.47183	0.000299256	1,4-alpha-glucan branching enzyme IIB, chloroplast precursor	E2_4_1_18	vv10500Starch_and_sucrose_metabolism
VIT_12s0034g00140	Vitvi12g01729	1.20137	0.437732	1.45656	0.00326884	UDP-glucose glucosyltransferase	E2_4_1_35	vv10500Starch_and_sucrose_metabolism
VIT_12s0055g00250	Vitvi12g01692	0.82566	0.308649	1.41958	0.0422532	UDP-glucose glucosyltransferase	E2_4_1_35	vv10500Starch_and_sucrose_metabolism
VIT_11s0118g00200	Vitvi11g00542	41.6307	15.6058	1.41557	0.000299256	Sucrose-phosphate synthase	E2_4_1_14	vv10500Starch_and_sucrose_metabolism
VIT_13s0156g00210	Vitvi13g01828	11.2343	4.37389	1.36092	0.000299256	Callose synthase	E2_4_1_34	vv10500Starch_and_sucrose_metabolism
VIT_01s0011g05960	Vitvi01g00509	73.9609	28.8923	1.35608	0.000299256	Trehalose-phosphatase	E2_4_1_15	vv10500Starch_and_sucrose_metabolism
VIT_12s0059g02670	Vitvi12g00558	1.27471	0.518456	1.29788	0.0206132	Beta-amylase	E3_2_1_2	vv10500Starch_and_sucrose_metabolism
VIT_19s0015g00500	Vitvi19g00678	2.8086	1.15256	1.28501	0.000299256	1,4-alpha-D-glucan maltohydrolase	E3_2_1_2	vv10500Starch_and_sucrose_metabolism
VIT_05s0077g00280	#N/A	175.838	76.8598	1.19395	0.000299256	Beta-amylase	E3_2_1_2	vv10500Starch_and_sucrose_metabolism
VIT_17s0119g00280	Vitvi17g01121	2.24006	0	1.16354	0.000299256	Alpha-amylase/subtilisin inhibitor	E3_2_1_1	vv10500Starch_and_sucrose_metabolism
VIT_18s0001g12840	Vitvi18g02758	6.45905	2.89706	1.15673	0.000299256	ADP-glucose pyrophosphorylase large subunit CagpL2	E2_7_7_27	vv10500Starch_and_sucrose_metabolism
VIT_08s0040g00670	Vitvi08g00930	2.91703	1.31749	1.14671	0.000299256	4-alpha-glucanotransferase	E2_4_1_25	vv10500Starch_and_sucrose_metabolism
VIT_17s0000g08010	Vitvi17g00778	29.9581	13.5496	1.1447	0.000299256	Trehalose 6-phosphate synthase	E2_4_1_15	vv10500Starch_and_sucrose_metabolism
VIT_06s0004g06020	Vitvi06g00583	2.30847	1.05976	1.1232	0.000299256	Alpha-glucan phosphorylase, H isozyme	E2_4_1_1	vv10500Starch_and_sucrose_metabolism
VIT_01s0026g00280	Vitvi01g00793	58.9115	28.4006	1.05263	0.000807538	Trehalose 6-phosphate synthase	E2_4_1_15	vv10500Starch_and_sucrose_metabolism
VIT_12s0055g00020	Vitvi12g01706	10.2724	5.1164	1.00557	0.00689422	UDP-glucose glucosyltransferase	E2_4_1_35	vv10500Starch_and_sucrose_metabolism
VIT_15s0046g01190	Vitvi15g01623	109.217	55.6016	0.973999	0.000807538	Hydroquinone glucosyltransferase	E2_4_1_218	vv10500Starch_and_sucrose_metabolism
VIT_02s0025g02790	Vitvi02g00250	46.3268	23.964	0.950978	0.00437118	Starch synthase	E2_4_1_21	vv10500Starch_and_sucrose_metabolism
VIT_08s0032g00840	Vitvi08g00225	23.7272	12.8271	0.887347	0.00191183	Sucrose-phosphatase.	E3_1_3_24	vv10500Starch_and_sucrose_metabolism
VIT_18s0089g00410	Vitvi18g02365	2.87871	1.59912	0.848144	0.0154106	Sucrose-phosphate synthase 1	E2_4_1_14	vv10500Starch_and_sucrose_metabolism
VIT_19s0015g00750	Vitvi19g00704	32.8565	19.4967	0.752949	0.00989049	Sucrase	E3_2_1_48	vv10500Starch_and_sucrose_metabolism
VIT_10s0116g01730	Vitvi10g00094	5.18242	3.12462	0.729945	0.0146897	Soluble starch synthase 3, chloroplast precursor	E2_4_1_11	vv10500Starch_and_sucrose_metabolism
VIT_12s0035g02100	Vitvi12g02758	1.38719	0.0686712	4.33632	0.00191183	Glutathione S-transferase Z1 GSTZ1	E2_5_1_18_GSTZ1	vv10480Glutathione_metabolism
VIT_01s0026g01380	Vitvi01g00893	3.18493	0.213412	3.89955	0.000299256	Glutathione S-transferase 29 GSTU18	E2_5_1_18_GSTU18	vv10480Glutathione_metabolism
VIT_07s0005g04890	Vitvi07g00736	11.7896	1.07874	3.4501	0.000299256	Glutathione S-transferase 25 GSTU7	E2_5_1_18_GSTU7	vv10480Glutathione_metabolism
VIT_19s0027g00460	Vitvi19g02257	107.706	25.5028	2.07837	0.000299256	Glutathione S-transferase 25 GSTU25	E2_5_1_18_GSTU25	vv10480Glutathione_metabolism
VIT_05s0049g01070	Vitvi05g01959	1.77108	0.485838	1.86608	0.0244085	Glutathione S-transferase 19 GSTU1	E2_5_1_18_GSTU1	vv10480Glutathione_metabolism
VIT_02s0025g03600	Vitvi02g00333	145.145	46.737	1.63486	0.000299256	Phospholipid hydroperoxide glutathione peroxidase	E1_11_1_12	vv10480Glutathione_metabolism
VIT_07s0005g04180	Vitvi07g00674	12.5125	4.3255	1.53243	0.000299256	Glutathione S-transferase	E2_5_1_18	vv10480Glutathione_metabolism
VIT_05s0049g01100	Vitvi05g01962	1.91324	0.684285	1.48335	0.0220528	Glutathione S-transferase 25 GSTU7	E2_5_1_18_GSTU7	vv10480Glutathione_metabolism
VIT_04s0008g06780	Vitvi04g00610	45.443	20.1556	1.17288	0.000299256	Phospholipid-hydroperoxide glutathione peroxidase.	E1_11_1_12	vv10480Glutathione_metabolism
VIT_19s0015g02680	Vitvi19g01032	2.77338	1.36408	1.02372	0.0416631	Glutathione S-transferase 25 GSTU25	E2_5_1_18_GSTU25	vv10480Glutathione_metabolism
VIT_06s0004g05680	Vitvi06g01725	50.3625	25.324	0.991845	0.000563492	Glutathione S-transferase 25 GSTU7	E2_5_1_18_GSTU7	vv10480Glutathione_metabolism
VIT_12s0035g02110	Vitvi12g02159	3.7403	1.92705	0.95676	0.00289502	Glutathione S-transferase Z1 GSTZ1	E2_5_1_18_GSTZ1	vv10480Glutathione_metabolism
VIT_19s0015g02610	Vitvi19g02147	4.81236	2.51083	0.93858	0.00753433	Glutathione S-transferase 25 GSTU25	E2_5_1_18_GSTU25	vv10480Glutathione_metabolism
VIT_19s0093g00220	Vitvi19g01311	236.792	130.193	0.862968	0.00455211	Glutathione S-transferase 8 GSTU19	E2_5_1_18_GSTU19	vv10480Glutathione_metabolism
VIT_02s0025g03280	Vitvi02g00296	50.3722	27.9335	0.850631	0.00308583	Aminopeptidase N	E3_4_11_2	vv10480Glutathione_metabolism
VIT_12s0028g00930	Vitvi12g00081	106.46	61.563	0.790176	0.00558058	Glutathione S-transferase 9 GSTF9	E2_5_1_18_GSTF9	vv10480Glutathione_metabolism
VIT_04s0079g00690	Vitvi04g00880	66.701	41.7124	0.677232	0.0369661	Glutathione S-transferase 26 GSTF12	E2_5_1_18_GSTF12	vv10480Glutathione_metabolism
VIT_01s0011g00760	Vitvi01g00067	3.34204	0.0970265	5.10621	0.000299256	Beta-glucosidase	E3_2_1_21	vv10460Cyanoamino_acid_metabolism vv10500Starch_and_sucrose_metabolism vv10902Monoterpenoid_biosynthesis vv40006Cell_wall
VIT_14s0108g00350	Vitvi14g01919	11.1117	2.50658	2.14829	0.000299256	3-dehydroquinate synthase	E4_2_3_4	vv10400Phenylalanine_tyrosine_and_tryptophan_biosynthesis
VIT_13s0067g02120	Vitvi13g01899	10.6808	3.86529	1.46637	0.000299256	Arogenate dehydrogenase	E1_3_1_43	vv10400Phenylalanine_tyrosine_and_tryptophan_biosynthesis
VIT_16s0039g02500	Vitvi16g00178	6.10391	3.38499	0.850582	0.0358891	Shikimate kinase	E2_7_1_71	vv10400Phenylalanine_tyrosine_and_tryptophan_biosynthesis
VIT_08s0040g02200	Vitvi08g01058	1.88454	0.775521	1.28097	0.0384828	Peroxidase ATP2a	E1_11_1_7	vv10360Phenylalanine_metabolism vv10680Methane_metabolism
VIT_07s0191g00050	Vitvi07g01502	18.2473	10.4367	0.806017	0.0144063	Peroxidase 17	E1_11_1_7	vv10360Phenylalanine_metabolism vv10680Methane_metabolism
VIT_03s0038g04730	Vitvi03g00312	14.4183	0.582431	4.62967	0.000299256	Polyphenol oxidase	E1_10_3_1	vv10350Tyrosine_metabolism vv50109Incompletely_characterized_transport_systems
VIT_12s0028g00710	Vitvi12g00071	123.289	36.9507	1.73837	0.000299256	4-hydroxyphenylpyruvate dioxygenase	E1_13_11_27	vv10350Tyrosine_metabolism vv10360Phenylalanine_metabolism
VIT_19s0014g01800	Vitvi19g00150	19.0835	5.96166	1.67854	0.000299256	Homogentisate 1,2-dioxygenase	E1_13_11_5	vv10350Tyrosine_metabolism
VIT_08s0007g08410	Vitvi08g01900	20.4122	8.45223	1.27203	0.000299256	4,5-DOPA dioxygenase extradiol	DODA	vv10350Tyrosine_metabolism
VIT_09s0002g00340	Vitvi09g00019	8.71108	4.29385	1.02058	0.000563492	Alanine aminotransferase 2	E2_6_1_21	vv10330Arginine_and_proline_metabolism vv10360Phenylalanine_metabolism
VIT_10s0003g03870	Vitvi10g00835	1.55589	0.689785	1.17352	0.000563492	Ornithine aminotransferase	E2_6_1_13	vv10330Arginine_and_proline_metabolism
VIT_16s0050g01430	Vitvi16g01127	8.20931	3.92099	1.06604	0.00574322	Ornithine cyclodeaminase	E4_3_1_12	vv10330Arginine_and_proline_metabolism
VIT_14s0083g00520	Vitvi14g01283	6.17118	3.23107	0.933534	0.0161475	Proline oxidase	E1_5_99_8	vv10330Arginine_and_proline_metabolism
VIT_17s0000g01640	Vitvi17g00132	2.49611	1.52655	0.709407	0.0247993	Metallo-beta-lactamase EMB2746	E3_5_2_6EMB2746	vv10311Penicillin_and_cephalosporin_biosynthesis vv60062Trihelix
VIT_01s0011g03830	Vitvi01g00314	2.24494	1.37811	0.703986	0.0176991	Metallo-beta-lactamase	E3_5_2_6	vv10311Penicillin_and_cephalosporin_biosynthesis
VIT_18s0072g00220	Vitvi18g02965	1.04939	0.464664	1.17529	0.00817214	Histone-lysine N-methyltransferase ASHH1	E2_1_1_43ASHH1_2	vv10300Lysine_biosynthesis vv60056SET_PCG
VIT_18s0072g00210	Vitvi18g02964	0.838937	0.455369	0.881526	0.0375385	Histone-lysine N-methyltransferase ASHH1	E2_1_1_43ASHH1_3	vv10300Lysine_biosynthesis vv60056SET_PCG
VIT_01s0150g00550	Vitvi01g01812	5.69162	3.31922	0.777995	0.0281456	Histone-lysine N-methyltransferase ASHR2	E2_1_1_43ASHR2_1	vv10300Lysine_biosynthesis vv60056SET_PCG
VIT_11s0016g00280	Vitvi11g00012	8.64556	2.77246	1.64079	0.000299256	Bifunctional lysine-ketoglutarate reductase/saccharopine dehydrogenase	E1_5_1_7	vv10300Lysine_biosynthesis
VIT_06s0004g00590	Vitvi06g00061	4.2958	1.71808	1.32213	0.0017048	Lysine decarboxylase	E4_1_1_18	vv10300Lysine_biosynthesis
VIT_13s0147g00200	Vitvi13g00922	3.53018	1.96478	0.845374	0.0315448	L-aminoadipate-semialdehyde dehydrogenase-phosphopantetheinyltransferase	E1_2_1_31	vv10300Lysine_biosynthesis
VIT_05s0094g01110	Vitvi05g01660	9.67459	4.07482	1.24746	0.000299256	Acetolactate synthase small subunit	E2_2_1_6	vv10290Valine_leucine_and_isoleucine_biosynthesis vv10650Butanoate_metabolism vv10770Pantothenate_and_CoA_biosynthesis
VIT_03s0132g00200	Vitvi03g00895	1.67527	1.06595	0.652254	0.0414524	Methylmalonate-semialdehyde dehydrogenase	E1_2_1_27	vv10280Valine_leucine_and_isoleucine_degradation vv10640Propanoate_metabolism vv50101Channels_and_pores
VIT_18s0001g08430	Vitvi18g02625	14.6563	4.6653	1.65148	0.000299256	Branched-chain-amino-acid aminotransferase 2, chloroplast (Atbcat-2)	E2_6_1_42	vv10280Valine_leucine_and_isoleucine_degradation vv10290Valine_leucine_and_isoleucine_biosynthesis vv10770Pantothenate_and_CoA_biosynthesis vv10966Glucosinolate_biosynthesis
VIT_18s0001g14980	Vitvi18g01174	61.8625	5.05071	3.61451	0.000299256	3-methyl-2-oxobutanoate dehydrogenase	E1_2_4_4	vv10280Valine_leucine_and_isoleucine_degradation
VIT_06s0004g03140	Vitvi06g00312	22.7484	4.56527	2.31699	0.000299256	Isovaleryl-CoA-dehydrogenase (IVD)	E1_3_99_10	vv10280Valine_leucine_and_isoleucine_degradation
VIT_17s0000g02140	Vitvi17g00178	3.89981	1.20436	1.69514	0.000299256	3-hydroxyisobutyrate dehydrogenase	E1_1_1_31	vv10280Valine_leucine_and_isoleucine_degradation
VIT_06s0004g00190	Vitvi06g00028	2.97359	1.2056	1.30245	0.000563492	3-methyl-2-oxobutanoate dehydrogenase	E1_2_4_4	vv10280Valine_leucine_and_isoleucine_degradation
VIT_07s0151g00460	Vitvi07g00099	3.61778	1.61786	1.16102	0.000299256	3-methylcrotonyl-CoA carboxylase	E6_4_1_4	vv10280Valine_leucine_and_isoleucine_degradation
VIT_05s0077g02080	Vitvi05g00032	3.69524	1.75867	1.07118	0.000563492	Branched chain alpha-keto acid dehydrogenase E2 subunit (din3)	E2_3_1_168	vv10280Valine_leucine_and_isoleucine_degradation
VIT_03s0063g00290	Vitvi03g00513	6.83256	3.62935	0.912715	0.00250636	Methylcrotonoyl-CoA carboxylase beta chain	E6_4_1_4	vv10280Valine_leucine_and_isoleucine_degradation
VIT_12s0035g01350	Vitvi12g02072	6.54506	2.74465	1.25378	0.000299256	Cysteinyl-tRNA synthetase	E6_1_1_16	vv10272Cysteine_metabolism vv20970Aminoacyl-tRNA_biosynthesis
VIT_19s0015g00130	Vitvi19g00654	53.8152	29.9007	0.847834	0.00148849	Serine acetyltransferase 3	E2_3_1_30	vv10272Cysteine_metabolism vv10920Sulfur_metabolism
VIT_14s0030g01560	Vitvi14g00406	13.534	6.07727	1.15509	0.000299256	Cysteine synthase	E2_5_1_47	vv10272Cysteine_metabolism vv10450Selenoamino_acid_metabolism vv10920Sulfur_metabolism
VIT_09s0002g03450	Vitvi09g00284	256.883	56.9238	2.17401	0.000299256	Taurine dioxygenase	E1_14_11_17	vv10272Cysteine_metabolism
VIT_18s0157g00170	Vitvi18g01570	11.8125	4.12865	1.51657	0.000299256	Alliin lyase precursor	E4_4_1_4	vv10272Cysteine_metabolism
VIT_09s0002g03460	Vitvi09g00285	32.2598	18.6554	0.790144	0.0109321	Taurine dioxygenase	E1_14_11_17	vv10272Cysteine_metabolism
VIT_19s0014g02190	Vitvi19g00186	10.3313	1.49484	2.78896	0.000299256	Tyrosine aminotransferase	E2_6_1_5	vv10271Methionine_metabolism vv10350Tyrosine_metabolism vv10360Phenylalanine_metabolism vv10400Phenylalanine_tyrosine_and_tryptophan_biosynthesis vv10950Alkaloid_biosynthesis_I
VIT_02s0025g02560	Vitvi02g00225	299.752	75.4501	1.99017	0.000299256	O-succinylhomoserine sulfhydrylase	E2_5_1_48	vv10271Methionine_metabolism vv10272Cysteine_metabolism vv10450Selenoamino_acid_metabolism vv10920Sulfur_metabolism
VIT_05s0020g03860	Vitvi05g00539	23.8243	0.753952	4.98182	0.000299256	Homocysteine S-methyltransferase 3	E2_1_1_10	vv10271Methionine_metabolism
VIT_01s0011g06460	Vitvi01g02009	1.26546	0.0942406	3.74717	0.000299256	Deoxymugineic acid synthase	DMAS	vv10271Methionine_metabolism
VIT_01s0011g06450	Vitvi01g00556	69.154	10.4907	2.7207	0.000299256	Deoxymugineic acid synthase	DMAS	vv10271Methionine_metabolism
VIT_16s0013g00620	Vitvi16g00311	26.374	10.283	1.35886	0.000299256	Methionine sulfoxide reductase A	E1_8_4_11	vv10271Methionine_metabolism
VIT_07s0151g00520	Vitvi07g00101	13.539	5.46041	1.31004	0.000299256	Homocysteine S-methyltransferase 3	E2_1_1_10	vv10271Methionine_metabolism
VIT_05s0020g04070	Vitvi05g00559	46.2018	20.1947	1.19397	0.000299256	1,2-dihydroxy-3-keto-5-methylthiopentene dioxygenase 4	E1_13_11_53	vv10271Methionine_metabolism
VIT_05s0020g04080	Vitvi05g00560	24.2126	13.0402	0.892792	0.00191183	1,2-dihydroxy-3-keto-5-methylthiopentene dioxygenase 2	E1_13_11_53	vv10271Methionine_metabolism
VIT_11s0016g01720	Vitvi11g00130	10.6391	4.65745	1.19176	0.000807538	Threonine synthase	E4_2_3_1	vv10260Glycine_serine_and_threonine_metabolism vv10750Vitamin_B6_metabolism
VIT_00s0211g00080	Vitvi07g01513	0.678214	0.290766	1.22188	0.0337599	Serine hydroxymethyltransferase 2	E2_1_2_1	vv10260Glycine_serine_and_threonine_metabolism vv10670One_carbon_pool_by_folate vv10680Methane_metabolism
VIT_04s0008g00770	Vitvi04g00063	18.9018	10.3301	0.871669	0.00270157	Glycine hydroxymethyltransferase	E2_1_2_1	vv10260Glycine_serine_and_threonine_metabolism vv10670One_carbon_pool_by_folate vv10680Methane_metabolism
VIT_18s0157g00190	Vitvi18g01572	20.6073	8.98046	1.19829	0.000299256	Choline kinase	E2_7_1_32	vv10260Glycine_serine_and_threonine_metabolism vv10564Glycerophospholipid_metabolism
VIT_11s0016g05060	Vitvi11g00447	2.9565	1.70599	0.793281	0.0286724	Choline/ethanolamine kinase	K14156	vv10260Glycine_serine_and_threonine_metabolism vv10564Glycerophospholipid_metabolism
VIT_03s0038g02090	Vitvi03g01396	405.718	160.144	1.34111	0.000299256	Phospholipase C.	E3_1_4_3	vv10260Glycine_serine_and_threonine_metabolism vv10562Inositol_phosphate_metabolism vv10564Glycerophospholipid_metabolism vv10565Ether_lipid_metabolism vv34020Calcium_signaling_pathway
VIT_08s0105g00300	Vitvi08g00642	43.7766	26.2922	0.735525	0.0132849	Phospholipase C	E3_1_4_3	vv10260Glycine_serine_and_threonine_metabolism vv10562Inositol_phosphate_metabolism vv10564Glycerophospholipid_metabolism vv10565Ether_lipid_metabolism vv34020Calcium_signaling_pathway
VIT_00s0211g00120	Vitvi07g02608	32.4333	15.8261	1.03517	0.00148849	Glycine hydroxymethyltransferase	E2_1_2_1	vv10260Glycine_serine_and_threonine_metabolism vv10460Cyanoamino_acid_metabolism vv10670One_carbon_pool_by_folate vv10680Methane_metabolism
VIT_07s0129g01060	Vitvi07g01677	39.413	12.3059	1.67932	0.000299256	D-amino acid oxidase	E1_4_3_3	vv10260Glycine_serine_and_threonine_metabolism
VIT_04s0069g00860	Vitvi04g00747	19.1939	6.74803	1.50811	0.000299256	Sarcosine oxidase	E1_5_3_1	vv10260Glycine_serine_and_threonine_metabolism
VIT_06s0009g03740	Vitvi06g01261	692.155	271.557	1.34984	0.00211617	Serine-glyoxylate aminotransferase	E2_6_1_45	vv10260Glycine_serine_and_threonine_metabolism
VIT_14s0036g00520	Vitvi14g00619	7.02531	3.6122	0.959684	0.0017048	L-allo-threonine aldolase	E4_1_2_5	vv10260Glycine_serine_and_threonine_metabolism
VIT_03s0038g03440	Vitvi03g00210	18.4305	10.245	0.847175	0.00326884	Alanyl-tRNA synthetase	E6_1_1_7	vv10252Alanine_and_aspartate_metabolism vv20970Aminoacyl-tRNA_biosynthesis
VIT_04s0008g03770	Vitvi04g00328	18.8072	5.42498	1.7936	0.000299256	Aspartate aminotransferase P1	E2_6_1_1	vv10252Alanine_and_aspartate_metabolism vv10272Cysteine_metabolism vv10330Arginine_and_proline_metabolism vv10350Tyrosine_metabolism vv10360Phenylalanine_metabolism vv10400Phenylalanine_tyrosine_and_tryptophan_biosynthesis vv10710Carbon_fixation vv10950Alkaloid_biosynthesis_I
VIT_08s0058g00930	Vitvi08g00816	37.7269	2.26614	4.05728	0.000299256	Alanine--glyoxylate aminotransferase 2 3, mitochondrial	E2_6_1_44	vv10252Alanine_and_aspartate_metabolism vv10260Glycine_serine_and_threonine_metabolism
VIT_10s0116g01000	Vitvi10g00057	15.4593	7.20483	1.10144	0.000299256	Alanine racemase	E5_1_1_1	vv10252Alanine_and_aspartate_metabolism
VIT_11s0016g04960	Vitvi11g00438	14.2349	6.94552	1.03528	0.00382949	Aspartate-glutamate racemase	E5_1_1_13	vv10252Alanine_and_aspartate_metabolism
VIT_17s0000g01910	Vitvi17g00160	316.871	132.449	1.25846	0.00127213	Glutamine synthetase cytosolic isozyme 1	E6_3_1_2	vv10251Glutamate_metabolism vv10550Peptidoglycan_biosynthesis vv10910Nitrogen_metabolism
VIT_08s0007g04670	Vitvi08g01586	1.85128	1.12567	0.717739	0.0326836	Glutamine synthetase	E6_3_1_2	vv10251Glutamate_metabolism vv10550Peptidoglycan_biosynthesis vv10910Nitrogen_metabolism
VIT_07s0141g00390	Vitvi07g00037	13.4206	7.5748	0.825169	0.00524549	Glutathione reductase (NADPH)	E1_8_1_7	vv10251Glutamate_metabolism vv10480Glutathione_metabolism
VIT_02s0025g03530	Vitvi02g00326	3.28685	1.98774	0.725577	0.0142652	Gamma-glutamylcysteine synthetase	E6_3_2_2	vv10251Glutamate_metabolism vv10480Glutathione_metabolism
VIT_05s0051g00870	Vitvi05g00979	0.893827	0.572368	0.643053	0.0336439	Glutathione reductase	E1_8_1_7	vv10251Glutamate_metabolism vv10480Glutathione_metabolism
VIT_17s0000g05800	Vitvi17g00555	3.63792	1.74229	1.06213	0.000299256	Delta-1-pyrroline-5-carboxylate dehydrogenase (P5CDH)	E1_5_1_12	vv10251Glutamate_metabolism vv10330Arginine_and_proline_metabolism
VIT_00s0225g00130	Vitvi01g00662	133.901	63.2715	1.08154	0.00250636	Alanine transaminase.	E2_6_1_2	vv10251Glutamate_metabolism vv10252Alanine_and_aspartate_metabolism vv10710Carbon_fixation
VIT_17s0000g00920	Vitvi17g01086	104.664	36.5899	1.51625	0.000299256	Glutamate decarboxylase 1 (GAD 1)	E4_1_1_15	vv10251Glutamate_metabolism vv10252Alanine_and_aspartate_metabolism vv10410Beta-alanine_metabolism vv10650Butanoate_metabolism
VIT_13s0047g00920	Vitvi13g01195	2.35002	0.448008	2.39108	0.00722527	Dihydropyrimidinase	E3_5_2_2	vv10240Pyrimidine_metabolism vv10410Beta-alanine_metabolism vv10770Pantothenate_and_CoA_biosynthesis vv50135Primary_active_transporter_cat_D3_to_E2
VIT_06s0009g02790	Vitvi06g01172	4.29518	1.23496	1.79825	0.000299256	Dihydropyrimidinase	E3_5_2_2	vv10240Pyrimidine_metabolism vv10410Beta-alanine_metabolism vv10770Pantothenate_and_CoA_biosynthesis vv50135Primary_active_transporter_cat_D3_to_E2
VIT_03s0017g00550	Vitvi03g01080	9.30575	5.6916	0.709288	0.0260406	Beta-ureidopropionase	E3_5_1_6	vv10240Pyrimidine_metabolism vv10410Beta-alanine_metabolism vv10770Pantothenate_and_CoA_biosynthesis
VIT_06s0004g00940	Vitvi06g00096	20.3565	5.88993	1.78917	0.000299256	Carbamoyl-phosphate synthase, large subunit	E6_3_5_5	vv10240Pyrimidine_metabolism vv10251Glutamate_metabolism
VIT_19s0015g01730	Vitvi19g00905	6.08147	2.22513	1.45053	0.000299256	Uridine/cytidine kinase 1	E2_7_1_48	vv10240Pyrimidine_metabolism
VIT_19s0014g00170	Vitvi19g00015	31.5542	13.6075	1.21343	0.000299256	Peptide methionine sulfoxide reductase msrB	E1_8_4_12	vv10240Pyrimidine_metabolism
VIT_01s0010g00240	Vitvi01g01236	8.46642	4.13628	1.03342	0.000807538	CTP-synthetase	E6_3_4_2	vv10240Pyrimidine_metabolism
VIT_13s0019g04000	Vitvi13g00571	0.780696	0.428996	0.863797	0.0273187	Pseudouridine synthase, RluA	E4_2_1_70	vv10240Pyrimidine_metabolism
VIT_13s0019g04740	Vitvi13g00656	5.85534	3.4051	0.782056	0.00941648	Pseudouridine synthase	E4_2_1_70	vv10240Pyrimidine_metabolism
VIT_13s0156g00250	Vitvi13g01824	6.93826	4.35945	0.670428	0.0321041	Cytidine/deoxycytidylate deaminase	E3_5_4_5	vv10240Pyrimidine_metabolism
VIT_13s0019g02720	Vitvi13g00391	3.14062	1.7053	0.881024	0.00308583	Guanylyl cyclase (GC1)	E4_6_1_2	vv10230Purine_metabolism vv34020Calcium_signaling_pathway
VIT_03s0091g00870	Vitvi03g00651	3.51872	1.87587	0.907491	0.00231818	Adenylylsulfate kinase 1 (AKN1)	E2_7_1_25	vv10230Purine_metabolism vv10450Selenoamino_acid_metabolism vv10920Sulfur_metabolism
VIT_07s0005g02020	Vitvi07g00466	7.70671	4.42165	0.80153	0.0280525	Sulfate adenylyltransferase	E2_7_7_4	vv10230Purine_metabolism vv10450Selenoamino_acid_metabolism vv10920Sulfur_metabolism
VIT_18s0001g12510	Vitvi18g00964	6.90608	4.00513	0.786018	0.00640782	5' nucleotidase	E3_1_3_5	vv10230Purine_metabolism vv10240Pyrimidine_metabolism vv10760Nicotinate_and_nicotinamide_metabolism
VIT_01s0011g04950	Vitvi01g00418	6.91481	4.3887	0.655896	0.045028	Diadenosine 5',5'''-P1,P4-tetraphosphate hydrolase	E3_6_1_17	vv10230Purine_metabolism vv10240Pyrimidine_metabolism
VIT_08s0105g00570	Vitvi08g00676	4.35584	1.84056	1.24281	0.000299256	Adenosine/AMP deaminase active site	E3_5_4_4	vv10230Purine_metabolism
VIT_11s0118g00250	Vitvi11g00549	23.0493	11.5305	0.999268	0.00211617	IMP dehydrogenase/GMP reductase	E1_1_1_205	vv10230Purine_metabolism
VIT_13s0158g00230	Vitvi13g02453	5.61784	3.19396	0.814669	0.0246803	IMP dehydrogenase/GMP reductase	E1_1_1_205	vv10230Purine_metabolism
VIT_03s0063g02040	Vitvi03g00373	9.66457	5.59482	0.788614	0.0125657	Caffeine synthase	E2_1_1_160	vv10230Purine_metabolism
VIT_03s0038g01990	Vitvi03g00109	0.530448	0.232851	1.1878	0.0198346	Amidase	E3_5_1_4	vv10220Urea_cycle_and_metabolism_of_amino_groups vv10360Phenylalanine_metabolism vv11002Auxin_biosynthesis vv50133Primary_active_transporter_cat_A9_to_A18
VIT_02s0025g04560	Vitvi02g00417	29.4991	11.8435	1.31658	0.000299256	Copper amine oxidase	E1_4_3_4	vv10220Urea_cycle_and_metabolism_of_amino_groups vv10340Histidine_metabolism vv10350Tyrosine_metabolism vv10360Phenylalanine_metabolism vv11002Auxin_biosynthesis
VIT_15s0048g00420	Vitvi15g00694	4.80189	2.51309	0.93414	0.00524549	Arginase 1	E3_5_3_1	vv10220Urea_cycle_and_metabolism_of_amino_groups vv10330Arginine_and_proline_metabolism
VIT_13s0019g02180	Vitvi13g00343	36.9196	2.44242	3.918	0.000299256	Tropinone reductase	E1_1_1_206	vv10220Urea_cycle_and_metabolism_of_amino_groups
VIT_08s0007g00920	Vitvi08g01253	18.7294	4.62423	2.01802	0.000299256	Tropinone reductase	E1_1_1_206	vv10220Urea_cycle_and_metabolism_of_amino_groups
VIT_06s0004g05430	Vitvi06g00529	4.94956	2.15075	1.20246	0.00270157	Tropinone reductase	E1_1_1_206	vv10220Urea_cycle_and_metabolism_of_amino_groups
VIT_13s0019g02360	Vitvi13g00355	11.429	6.19409	0.883735	0.00191183	Pyrroline-5-carboxylate synthetase	E2_7_2_11	vv10220Urea_cycle_and_metabolism_of_amino_groups
VIT_09s0002g08670	Vitvi09g00794	10.8268	6.31999	0.776613	0.0109321	Acetylornithine aminotransferase	E2_6_1_11	vv10220Urea_cycle_and_metabolism_of_amino_groups
VIT_13s0019g02630	Vitvi13g00384	115.553	15.295	2.91742	0.000299256	Photosystem II PsbA	K02703	vv10195Photosynthesis vv50135Primary_active_transporter_cat_D3_to_E2
VIT_18s0001g12070	Vitvi18g02735	28.2744	4.03797	2.80779	0.000299256	Photosystem II PsbM	K02714	vv10195Photosynthesis vv50135Primary_active_transporter_cat_D3_to_E2
VIT_00s0332g00110	Vitvi01g02312	2.74012	0.672741	2.02612	0.000299256	Photosystem II PsbF protein	K02708	vv10195Photosynthesis vv50135Primary_active_transporter_cat_D3_to_E2
VIT_12s0055g00080	Vitvi12g01704	0.800633	0.211315	1.92175	0.0220528	Photosystem II PsbD	K02706	vv10195Photosynthesis vv50135Primary_active_transporter_cat_D3_to_E2
VIT_00s0396g00010	Vitvi00g00610	3.71058	1.55192	1.25759	0.013849	Photosystem II PsbC	K02705	vv10195Photosynthesis vv50135Primary_active_transporter_cat_D3_to_E2
VIT_06s0009g01550	Vitvi06g01836	26.1086	11.679	1.16061	0.00437118	Photosystem II protein K	K02712	vv10195Photosynthesis vv50135Primary_active_transporter_cat_D3_to_E2
VIT_04s0023g03510	Vitvi04g01468	241.908	119.588	1.01639	0.00400833	Ferredoxin:nadp+ Oxidoreductase PETH	K02641	vv10195Photosynthesis vv50135Primary_active_transporter_cat_D3_to_E2
VIT_19s0014g03850	Vitvi19g00308	132.586	82.9957	0.67582	0.0332792	Cytochrome B6-F complex iron-sulfur subunit, PETC	K02636	vv10195Photosynthesis vv50135Primary_active_transporter_cat_D3_to_E2
VIT_03s0017g00940	Vitvi03g01127	19.5175	12.456	0.647927	0.0370947	Cytochrome B6-F complex iron-sulfur subunit, PETC	K02636	vv10195Photosynthesis vv50135Primary_active_transporter_cat_D3_to_E2
VIT_12s0134g00510	Vitvi12g00628	46.6967	30.9177	0.594888	0.0428424	Cytochrome B6-F complex iron-sulfur subunit, PETC	K02636	vv10195Photosynthesis vv50135Primary_active_transporter_cat_D3_to_E2
VIT_01s0026g02680	Vitvi01g01035	45.45	23.046	0.979764	0.00211617	Oxygen evolving enhancer 3 (PsbQ)	K08901	vv10195Photosynthesis vv50113Thylakoid_targeting_pathway vv50135Primary_active_transporter_cat_D3_to_E2
VIT_19s0014g02460	Vitvi19g00206	114.029	27.0739	2.07443	0.000299256	Plastocyanin domain-containing protein	K02638	vv10195Photosynthesis vv50113Thylakoid_targeting_pathway
VIT_11s0016g05520	Vitvi11g01445	39.0685	18.1389	1.10692	0.000299256	Plastocyanin domain-containing protein	K02638	vv10195Photosynthesis vv50113Thylakoid_targeting_pathway
VIT_19s0027g00200	Vitvi19g01479	1379.52	773.711	0.8343	0.0337599	Photosystem II 10 kDa polypeptide PSBR	K03541	vv10195Photosynthesis vv50113Thylakoid_targeting_pathway
VIT_11s0037g00290	Vitvi11g00708	211.795	132.75	0.673957	0.0319958	Plastocyanin domain-containing protein	K02638	vv10195Photosynthesis vv50113Thylakoid_targeting_pathway
VIT_09s0002g08340	Vitvi09g00744	10.3879	3.17167	1.71159	0.00289502	Photosystem I P700 chlorophyll a apoprotein A1	K02689	vv10195Photosynthesis vv50105Transport_electron_carriers
VIT_18s0001g08620	Vitvi18g00619	29.0142	13.0326	1.15463	0.00753433	Photosystem I P700 chlorophyll a apoprotein A2	K02690	vv10195Photosynthesis vv50105Transport_electron_carriers
VIT_09s0002g08330	Vitvi09g00744	18.0227	8.29695	1.11916	0.0132849	Photosystem I P700 apoprotein A2	K02690	vv10195Photosynthesis vv50105Transport_electron_carriers
VIT_18s0001g07630	Vitvi18g00528	2.40314	1.33077	0.852659	0.00769069	NADPH-cytochrome P450 oxydoreductase isoform 1	E1_6_2_4	vv10195Photosynthesis
VIT_19s0014g02730	Vitvi19g01870	118.335	7.10604	4.05769	0.000299256	Cytochrome c oxidase subunit XVII assembly protein	K02260	vv10190Oxidative_phosphorylation vv50135Primary_active_transporter_cat_D3_to_E2
VIT_12s0028g02450	Vitvi12g00211	4.02401	1.44649	1.47608	0.00941648	Cytochrome oxidase, subunit I	K02256	vv10190Oxidative_phosphorylation vv50135Primary_active_transporter_cat_D3_to_E2
VIT_00s0438g00010	Vitvi00g00671	10.1744	4.20227	1.2757	0.000299256	Cytochrome c oxidase subunit 2	K02261	vv10190Oxidative_phosphorylation vv50135Primary_active_transporter_cat_D3_to_E2
VIT_18s0001g01660	Vitvi18g00216	78.4142	27.9462	1.48846	0.000299256	NADH dehydrogenase I subunit M	K05584	vv10190Oxidative_phosphorylation vv50134Primary_active_transporter_cat_D1
VIT_00s0246g00140,VIT_00s0246g00150	#N/A	7.35881	2.71954	1.43611	0.0142652	NADH-plastoquinone oxidoreductase subunit 5	K00332	vv10190Oxidative_phosphorylation vv50134Primary_active_transporter_cat_D1
VIT_07s0151g00260	#N/A	2.01004	0.860128	1.2246	0.00104412	Quinone-oxidoreductase, Chloroplast	K03956	vv10190Oxidative_phosphorylation vv50134Primary_active_transporter_cat_D1
VIT_06s0004g08360	Vitvi06g00832	45.4265	20.0679	1.17864	0.000299256	NADH dehydrogenase I subunit N	K05585	vv10190Oxidative_phosphorylation vv50134Primary_active_transporter_cat_D1
VIT_09s0002g07820	Vitvi09g01694	0.864791	0.415909	1.05608	0.0161475	Quinone oxidoreductase	K03956	vv10190Oxidative_phosphorylation vv50134Primary_active_transporter_cat_D1
VIT_00s0246g00180,VIT_00s0246g00190,VIT_00s0246g00200	#N/A	48.0419	27.5252	0.80354	0.0447319	NADH-plastoquinone oxidoreductase subunit 4	K00333	vv10190Oxidative_phosphorylation vv50134Primary_active_transporter_cat_D1
VIT_07s0031g02690	Vitvi07g01947	1.72663	1.04493	0.724553	0.0175587	NADH dehydrogenase	K03885	vv10190Oxidative_phosphorylation vv50134Primary_active_transporter_cat_D1
VIT_14s0066g02550	Vitvi14g01888	42.5805	9.213	2.20845	0.000299256	H(+)-ATPase 4 AHA4	K01535	vv10190Oxidative_phosphorylation vv50131Primary_active_transporter_cat_A2_to_A4
VIT_00s0733g00010	Vitvi00g00903	4.20761	2.22189	0.921214	0.0497103	F-type H+-transporting ATPase alpha chain	K02132	vv10190Oxidative_phosphorylation vv50131Primary_active_transporter_cat_A2_to_A4
VIT_13s0175g00190	Vitvi13g02193	2.77972	1.3824	1.00776	0.0144063	V-type H+-transporting ATPase subunit I	K02154	vv10190Oxidative_phosphorylation vv44145Phagosome vv50131Primary_active_transporter_cat_A2_to_A4
VIT_08s0056g00620	Vitvi08g00053	12.3308	7.2318	0.76984	0.0113747	V-type H+-transporting ATPase subunit E	K02150	vv10190Oxidative_phosphorylation vv44145Phagosome vv50131Primary_active_transporter_cat_A2_to_A4
VIT_04s0008g05590	Vitvi04g00496	483.835	247.011	0.96994	0.00400833	F-type H+-transporting ATPase b chain CfoII	K02109	vv10190Oxidative_phosphorylation vv10195Photosynthesis vv50131Primary_active_transporter_cat_A2_to_A4
VIT_09s0002g03960	Vitvi09g01591	6.08267	3.48735	0.802574	0.034364	Cytochrome c oxidase subunit 19	COX19	vv10190Oxidative_phosphorylation
VIT_17s0000g01050	Vitvi17g00084	24.4503	1.55977	3.97045	0.000299256	Corticosteroid 11-beta-dehydrogenase isozyme 1	E1_1_1_146	vv10140C21-Steroid_hormone_metabolism
VIT_02s0012g01900	Vitvi02g00750	16.5504	7.71164	1.10176	0.000299256	3-beta hydroxysteroid dehydrogenase	E1_1_1_145	vv10140C21-Steroid_hormone_metabolism
VIT_10s0003g03090	Vitvi10g00755	17.004	9.52944	0.835411	0.0065766	3-beta hydroxysteroid dehydrogenase	E1_1_1_145	vv10140C21-Steroid_hormone_metabolism
VIT_17s0000g05750	Vitvi17g00551	4.01879	2.35391	0.771702	0.0158526	Isochorismate synthase	E5_4_4_2	vv10130Ubiquinone_biosynthesis vv50101Channels_and_pores
VIT_03s0038g00360	#N/A	3.98915	0.803865	2.31106	0.000299256	Isochorismatase hydrolase	E3_3_2_1	vv10130Ubiquinone_biosynthesis
VIT_14s0066g00160	Vitvi14g01656	23.0931	11.5896	0.994631	0.00400833	Ubiquinone/menaquinone biosynthesis methyltransferase UbiE	K06127	vv10130Ubiquinone_biosynthesis
VIT_11s0016g02350	Vitvi11g00192	19.6596	11.3292	0.795188	0.00801436	Ubiquinone/menaquinone biosynthesis methyltransferase UbiE	K06127	vv10130Ubiquinone_biosynthesis
VIT_03s0038g01240	#N/A	1.42257	0.884358	0.685797	0.0244085	Ubiquinone biosynthesis monooxygenase Coq6	K06126	vv10130Ubiquinone_biosynthesis
VIT_04s0044g01740	Vitvi04g01740	7.73591	2.97244	1.37992	0.000299256	3-hydroxy-3-methylglutaryl-coenzyme A reductase 3	E1_1_1_34	vv10100Biosynthesis_of_steroids vv50121Porters_cat_1_to_6
VIT_04s0023g01210	Vitvi04g01230	71.589	45.8202	0.643754	0.0301944	Geranylgeranyl pyrophosphate synthetase 1, chloroplast precursor	E2_5_1_29	vv10100Biosynthesis_of_steroids vv10900Terpenoid_biosynthesis
VIT_10s0003g03600	Vitvi10g01869	1.85894	0.256334	2.85838	0.00326884	Lupeol synthase 2	E5_4_99_8	vv10100Biosynthesis_of_steroids
VIT_09s0054g01360	Vitvi09g02003	0.75284	0.171303	2.13579	0.00346259	Cycloartenol synthase	E5_4_99_8	vv10100Biosynthesis_of_steroids
VIT_16s0039g01410	Vitvi16g01509	38.7011	10.6136	1.86646	0.000299256	Tocopherol O-methyltransferase, chloroplast precursor	E2_1_1_95	vv10100Biosynthesis_of_steroids
VIT_19s0014g00070	Vitvi19g00005	16.8127	5.06859	1.7299	0.000299256	Solanesyl diphosphate synthase	E2_5_1_11	vv10100Biosynthesis_of_steroids
VIT_03s0063g02030	Vitvi03g00374	108.464	54.5484	0.991607	0.00148849	4-hydroxy-3-methylbut-2-enyl diphosphate reductase	E1_17_1_2	vv10100Biosynthesis_of_steroids
VIT_05s0102g01170	Vitvi05g01543	2.27512	1.16782	0.962125	0.0106396	Sterol-4-alpha-carboxylate 3-dehydrogenase, decarboxylating	E1_1_1_170	vv10100Biosynthesis_of_steroids
VIT_02s0025g00370	Vitvi02g00034	52.5869	28.4011	0.888757	0.00346259	2-C-methyl-D-erythritol 2,4-cyclodiphosphate synthase, chloroplast	E4_6_1_12	vv10100Biosynthesis_of_steroids
VIT_02s0025g00380	Vitvi02g00034	52.3257	29.7179	0.816188	0.00785385	2-C-methyl-D-erythritol 2,4-cyclodiphosphate synthase, chloroplast	E4_6_1_12	vv10100Biosynthesis_of_steroids
VIT_09s0054g01090	Vitvi09g01992	0.956917	0.560805	0.770895	0.0270782	Cycloartenol synthase	E5_4_99_8	vv10100Biosynthesis_of_steroids
VIT_00s0338g00050	Vitvi04g01524	26.8345	16.2062	0.727543	0.0313005	Vitamin K epoxide reductase	E1_1_4_1	vv10100Biosynthesis_of_steroids
VIT_06s0004g02900	Vitvi06g00286	30.6977	19.7623	0.63538	0.0373285	Hydroxymethylbutenyl 4-diphosphate synthase	E1_17_4_3	vv10100Biosynthesis_of_steroids
VIT_00s0662g00010	Vitvi07g03026	8.70038	4.33782	1.00411	0.000563492	Acyl-CoA oxidase (ACX2)	E1_3_3_6_ACX2	vv10071Fatty_acid_metabolism vv10592Alpha-linolenic_acid_metabolism vv11040Biosynthesis_of_unsaturated_fatty_acids vv44146Peroxisome
VIT_08s0105g00460	Vitvi08g00667	1.51085	0.833568	0.857989	0.00640782	Acyl-CoA oxidase ACX4	E1_3_3_6_ACX4	vv10071Fatty_acid_metabolism vv10592Alpha-linolenic_acid_metabolism vv11040Biosynthesis_of_unsaturated_fatty_acids vv44146Peroxisome
VIT_11s0037g01390	Vitvi11g01542	4.2878	1.90112	1.17339	0.0219313	Acyl-CoA oxidase ACX3	E1_3_3_6_ACX3	vv10071Fatty_acid_metabolism vv10592Alpha-linolenic_acid_metabolism vv11012iba_metabolism vv11040Biosynthesis_of_unsaturated_fatty_acids vv44146Peroxisome
VIT_00s0531g00050	Vitvi10g02269	2.39523	1.28239	0.901329	0.0227356	Acetyl-CoA acetyltransferase, cytosolic 1	E2_3_1_9	vv10071Fatty_acid_metabolism vv10072Synthesis_and_degradation_of_ketone_bodies vv10280Valine_leucine_and_isoleucine_degradation vv10380Tryptophan_metabolism vv10620Pyruvate_metabolism vv10650Butanoate_metabolism
VIT_14s0030g01590	Vitvi14g00410	152.715	67.9539	1.16821	0.000299256	Rubredoxin	C00340	vv10071Fatty_acid_metabolism
VIT_05s0051g00720	Vitvi05g00966	21.7247	9.23706	1.23383	0.000299256	3-ketoacyl-CoA thiolase PED1	K07513	vv10062Fatty_acid_elongation_in_mitochondria vv10071Fatty_acid_metabolism vv10280Valine_leucine_and_isoleucine_degradation vv10592Alpha-linolenic_acid_metabolism vv11012Iba_metabolism vv44146Peroxisome
VIT_02s0488g00020	Vitvi02g01739	3.76837	1.30495	1.52995	0.000299256	Palmitoyl-protein thioesterase 1 precursor	E3_1_2_22	vv10062Fatty_acid_elongation_in_mitochondria
VIT_08s0007g07530	Vitvi08g01828	24.1916	8.37039	1.53114	0.000299256	3-oxoacyl-[acyl-carrier-protein] reductase, chloroplast	E1_1_1_100	vv10061Fatty_acid_biosynthesis vv11040Biosynthesis_of_unsaturated_fatty_acids
VIT_08s0007g07520	Vitvi08g01826	32.0551	14.182	1.17649	0.000299256	3-oxoacyl-[acyl-carrier-protein] reductase, chloroplast	E1_1_1_100	vv10061Fatty_acid_biosynthesis vv11040Biosynthesis_of_unsaturated_fatty_acids
VIT_06s0009g01930	Vitvi06g01091	42.2793	21.7042	0.961977	0.00104412	5'-AMP-activated protein kinase beta-2 subunit	K07199	vv10061Fatty_acid_biosynthesis vv10620Pyruvate_metabolism
VIT_14s0006g01240	Vitvi14g00919	1.22774	0.760333	0.691302	0.0256787	Protein kinase beta-1 subunit 5'-AMP-activated	K07199	vv10061Fatty_acid_biosynthesis vv10620Pyruvate_metabolism
VIT_14s0068g01430	Vitvi14g01494	1.97834	0.859647	1.20247	0.000299256	Beta-ketoacyl-CoA synthase	E2_3_1_41	vv10061Fatty_acid_biosynthesis
VIT_14s0030g01340	Vitvi14g00388	1.07894	0.588034	0.875643	0.00346259	Beta-ketoacyl-CoA synthase	E2_3_1_41	vv10061Fatty_acid_biosynthesis
VIT_14s0006g00630	Vitvi14g00840	2.58187	1.48088	0.801962	0.0113747	Dehydroascorbate reductase	E1_8_5_1	vv10053Ascorbate_and_aldarate_metabolism vv10251Glutamate_metabolism vv50101Channels_and_pores
VIT_03s0038g02320	Vitvi03g00137	31.4547	16.11	0.965319	0.000807538	L-ascorbate peroxidase.	E1_11_1_11	vv10053Ascorbate_and_aldarate_metabolism
VIT_14s0066g01100	Vitvi14g01751	22.3254	11.8541	0.9133	0.00250636	Monodehydroascorbate reductase, cytoplasmic isoform 2	E1_6_5_4	vv10053Ascorbate_and_aldarate_metabolism
VIT_08s0007g03610	Vitvi08g01483	56.1295	34.1918	0.715109	0.0206132	Monodehydroascorbate reductase	E1_6_5_4	vv10053Ascorbate_and_aldarate_metabolism
VIT_08s0007g08310	Vitvi08g01890	573.772	22.4424	4.67618	0.000299256	Alkaline alpha galactosidase	E3_2_1_22	vv10052Galactose_metabolism vv10561Glycerolipid_metabolism
VIT_11s0016g05770	Vitvi11g00513	219.262	29.5445	2.89169	0.000299256	Alkaline alpha galactosidase 2	E3_2_1_22	vv10052Galactose_metabolism vv10561Glycerolipid_metabolism
VIT_13s0067g02640	Vitvi13g00157	15.1936	5.08863	1.57811	0.000299256	Alpha-galactosidase precursor	E3_2_1_22	vv10052Galactose_metabolism vv10561Glycerolipid_metabolism
VIT_02s0025g01580	Vitvi02g00145	4.58568	2.06487	1.15108	0.00191183	UDP-glucose 4-epimerase GEPI48	E5_1_3_2	vv10052Galactose_metabolism vv10520Nucleotide_sugars_metabolism
VIT_11s0016g02200	Vitvi11g00178	50.8176	13.6063	1.90105	0.000299256	Beta-galactosidase	E3_2_1_23	vv10052Galactose_metabolism vv10511N-Glycan_degradation vv10600Sphingolipid_metabolism
VIT_07s0031g02590	Vitvi07g01927	6.40372	2.54712	1.33004	0.000299256	Beta-galactosidase	E3_2_1_23	vv10052Galactose_metabolism vv10511N-Glycan_degradation vv10600Sphingolipid_metabolism
VIT_06s0061g01520	Vitvi06g01427	8.76256	3.62861	1.27194	0.000299256	Beta-fructofuranosidase	E3_2_1_26	vv10052Galactose_metabolism vv10500Starch_and_sucrose_metabolism
VIT_14s0060g00860	Vitvi14g00070	16.7071	8.29159	1.01074	0.000807538	Beta-fructofuranosidase	E3_2_1_26	vv10052Galactose_metabolism vv10500Starch_and_sucrose_metabolism
VIT_05s0020g00330	Vitvi05g00204	25.6537	0.0924356	8.1165	0.00148849	Galactinol synthase	E2_4_1_123	vv10052Galactose_metabolism
VIT_01s0127g00470	Vitvi01g00714	2076.36	53.0309	5.29108	0.000299256	Galactinol synthase	E2_4_1_123	vv10052Galactose_metabolism
VIT_07s0005g01970	Vitvi07g00457	8.0722	0.394405	4.35521	0.000299256	Galactinol synthase	E2_4_1_123	vv10052Galactose_metabolism
VIT_07s0005g01680	Vitvi07g00431	4.41549	0.22462	4.29702	0.000299256	Stachyose synthase	E2_4_1_67	vv10052Galactose_metabolism
VIT_14s0060g00790	Vitvi14g00065	6.75425	0.382155	4.14357	0.000299256	Galactinol synthase	E2_4_1_123	vv10052Galactose_metabolism
VIT_14s0060g00810	Vitvi14g02461	7.64186	0.566386	3.75407	0.000299256	Galactinol synthase	E2_4_1_123	vv10052Galactose_metabolism
VIT_14s0060g00760	Vitvi14g00063	3.19483	0.328377	3.28231	0.000299256	Galactinol synthase	E2_4_1_123	vv10052Galactose_metabolism
VIT_14s0066g00810	Vitvi14g01717	35.646	7.49392	2.24995	0.000299256	Raffinose synthase	E2_4_1_82	vv10052Galactose_metabolism
VIT_17s0000g09670	Vitvi17g00957	6.35986	3.81701	0.736552	0.0231246	Stachyose synthase precursor	E2_4_1_67	vv10052Galactose_metabolism
VIT_16s0100g00300	Vitvi16g00929	66.6288	10.3084	2.69233	0.000299256	Sorbitol dehydrogenase	E1_1_1_14	vv10051Fructose_and_mannose_metabolism
VIT_00s0615g00030	Vitvi07g03083	103.012	34.7328	1.56844	0.000299256	Mannitol dehydrogenase (ELI3-1)	E1_1_1_67	vv10051Fructose_and_mannose_metabolism
VIT_00s0780g00010	Vitvi10g00212	22.484	9.51855	1.24008	0.000299256	6-phosphofructokinase 2	E2_7_1_90	vv10051Fructose_and_mannose_metabolism
VIT_12s0055g00160	Vitvi12g01699	1.29732	0.293199	2.14558	0.00472554	UDP-glycosyltransferase 71E1	E2_4_1_17	vv10040Pentose_glucuronate_interconversion vv10500Starch_and_sucrose_metabolism
VIT_00s0218g00200	Vitvi07g01414	3.46989	0.84457	2.0386	0.0202185	UDP-glucuronosyl/UDP-glucosyltransferase	E2_4_1_17	vv10040Pentose_glucuronate_interconversion vv10500Starch_and_sucrose_metabolism
VIT_06s0004g07280	Vitvi06g00713	20.4742	6.65901	1.62043	0.000299256	UDP-glucuronosyl/UDP-glucosyltransferase	E2_4_1_17	vv10040Pentose_glucuronate_interconversion vv10500Starch_and_sucrose_metabolism
VIT_05s0062g01010	Vitvi05g01337	5.69058	0.474382	3.58445	0.000299256	Aldo/keto reductase AKR	E1_1_1_21	vv10040Pentose_glucuronate_interconversion vv10051Fructose_and_mannose_metabolism vv10052Galactose_metabolism vv10561Glycerolipid_metabolism vv10620Pyruvate_metabolism
VIT_14s0030g02020	Vitvi14g02663	9.21668	2.21782	2.0551	0.000299256	Aldo/keto reductase	E1_1_1_21	vv10040Pentose_glucuronate_interconversion vv10051Fructose_and_mannose_metabolism vv10052Galactose_metabolism vv10561Glycerolipid_metabolism vv10620Pyruvate_metabolism
VIT_12s0028g01100	Vitvi12g00095	19.7541	9.30574	1.08596	0.000299256	Aldo/keto reductase	E1_1_1_21	vv10040Pentose_glucuronate_interconversion vv10051Fructose_and_mannose_metabolism vv10052Galactose_metabolism vv10561Glycerolipid_metabolism vv10620Pyruvate_metabolism
VIT_08s0007g01040	Vitvi08g02210	5.12919	2.79594	0.875398	0.0165815	Aldo-keto reductase	E1_1_1_21	vv10040Pentose_glucuronate_interconversion vv10051Fructose_and_mannose_metabolism vv10052Galactose_metabolism vv10561Glycerolipid_metabolism vv10620Pyruvate_metabolism
VIT_06s0080g00030	Vitvi06g01444	30.844	18.3463	0.749501	0.0127041	Aldo/keto reductase	E1_1_1_21	vv10040Pentose_glucuronate_interconversion vv10051Fructose_and_mannose_metabolism vv10052Galactose_metabolism vv10561Glycerolipid_metabolism vv10620Pyruvate_metabolism
VIT_11s0052g01710	Vitvi11g01300	18.252	4.96631	1.87781	0.000299256	Xylose isomerase	E5_3_1_5	vv10040Pentose_glucuronate_interconversion vv10051Fructose_and_mannose_metabolism
VIT_11s0052g01400	Vitvi11g01277	3.01003	1.42344	1.0804	0.000299256	Ribitol kinase	E2_7_1_47	vv10040Pentose_glucuronate_interconversion
VIT_14s0171g00490	Vitvi14g01605	9.87361	5.472	0.851509	0.00437118	Glucose-6-phosphate 1-dehydrogenase, cytoplasmic isoform	E1_1_1_49	vv10030Pentose_phosphate vv10480Glutathione_metabolism
VIT_03s0038g00920	Vitvi03g00063	2.69916	1.37222	0.975999	0.00270157	Carbohydrate kinase, PfkB	E2_7_1_15	vv10030Pentose_phosphate
VIT_11s0016g00830	Vitvi11g00063	10.53	5.85836	0.845937	0.00640782	Ribose isomerase	E5_3_1_20	vv10030Pentose_phosphate
VIT_16s0100g01210	Vitvi16g01000	30.5142	17.1586	0.830549	0.0145522	6-phospho 3-hexuloisomerase	K08094	vv10030Pentose_phosphate
VIT_01s0011g00250	Vitvi01g00026	33.0418	19.091	0.7914	0.00574322	6-phosphogluconolactonase	E3_1_1_31	vv10030Pentose_phosphate
VIT_14s0066g00950	Vitvi14g01732	4.61487	2.15857	1.09621	0.00148849	Isocitrate dehydrogenase, chloroplast precursor	E1_1_1_42	vv10020Citrate_cycle vv10720Reductive_carboxylate_cycle vv44146Peroxisome
VIT_19s0090g00460	Vitvi19g00502	21.6888	12.7244	0.769353	0.0089665	Aconitate hydratase, cytoplasmic	E4_2_1_3	vv10020Citrate_cycle vv10630Glyoxylate_and_dicarboxylate_metabolism vv10720Reductive_carboxylate_cycle
VIT_00s0264g00030	Vitvi04g01535	16.3523	10.4593	0.644707	0.0311955	Aconitate hydratase, cytoplasmic	E4_2_1_3	vv10020Citrate_cycle vv10630Glyoxylate_and_dicarboxylate_metabolism vv10720Reductive_carboxylate_cycle
VIT_12s0142g00610	Vitvi12g00008	6.94992	2.78506	1.31929	0.000299256	Citrate synthase, glyoxysomal precursor	E2_3_3_1	vv10020Citrate_cycle vv10630Glyoxylate_and_dicarboxylate_metabolism
VIT_05s0049g00950	Vitvi05g00736	64.9895	30.5404	1.08949	0.000299256	Phosphoenolpyruvate carboxylase kinase	E4_1_1_49	vv10020Citrate_cycle vv10620Pyruvate_metabolism vv10710Carbon_fixation
VIT_03s0088g01190	Vitvi03g00785	78.7384	46.8617	0.748658	0.0228669	Malate dehydrogenase, glyoxysomal precursor	E1_1_1_37	vv10020Citrate_cycle vv10620Pyruvate_metabolism vv10630Glyoxylate_and_dicarboxylate_metabolism vv10710Carbon_fixation vv10720Reductive_carboxylate_cycle
VIT_08s0040g00210	Vitvi08g02101	3.89679	1.86927	1.05981	0.00382949	L-2-hydroxyglutarate dehydrogenase	E1_1_99_2	vv10020Citrate_cycle
VIT_01s0011g02020	Vitvi01g00159	1.89794	0.295737	2.68205	0.000299256	2-oxo acid dehydrogenase, lipoyl-binding site	E1_2_4_1	vv10010Glycolysis vv10252Alanine_and_aspartate_metabolism vv10290Valine_leucine_and_isoleucine_biosynthesis vv10620Pyruvate_metabolism vv10650Butanoate_metabolism
VIT_16s0050g02660	Vitvi16g01232	11.5101	4.85325	1.24588	0.000299256	Pyruvate kinase	E2_7_1_40	vv10010Glycolysis vv10230Purine_metabolism vv10620Pyruvate_metabolism vv10710Carbon_fixation
VIT_15s0048g01710	Vitvi15g00812	1.197	0.181177	2.72395	0.00832371	Alcohol dehydrogenase	E1_1_1_1	vv10010Glycolysis vv10071Fatty_acid_metabolism vv10350Tyrosine_metabolism
VIT_18s0001g15450	Vitvi18g01226	56.0296	18.8333	1.5729	0.000299256	Alcohol dehydrogenase 3	E1_1_1_1	vv10010Glycolysis vv10071Fatty_acid_metabolism vv10350Tyrosine_metabolism
VIT_14s0068g01760	Vitvi14g01522	6.96705	4.28432	0.701482	0.043711	Alcohol dehydrogenase	E1_1_1_1	vv10010Glycolysis vv10071Fatty_acid_metabolism vv10350Tyrosine_metabolism
VIT_11s0016g00900	Vitvi11g00066	35.2507	8.61033	2.03351	0.000299256	Aldehyde dehydrogenase 7 member A1	E1_2_1_3	vv10010Glycolysis vv10071Fatty_acid_metabolism vv10220Urea_cycle_and_metabolism_of_amino_groups vv10280Valine_leucine_and_isoleucine_degradation vv10340Histidine_metabolism vv10410Beta-alanine_metabolism vv10561Glycerolipid_metabolism vv10620Pyruvate_metabolism
VIT_01s0026g00220	Vitvi01g00787	57.7369	16.1821	1.83509	0.000299256	Aldehyde dehydrogenase 1 precursor	E1_2_1_3	vv10010Glycolysis vv10071Fatty_acid_metabolism vv10220Urea_cycle_and_metabolism_of_amino_groups vv10280Valine_leucine_and_isoleucine_degradation vv10340Histidine_metabolism vv10410Beta-alanine_metabolism vv10561Glycerolipid_metabolism vv10620Pyruvate_metabolism
VIT_17s0000g08070	Vitvi17g00786	60.9431	22.7071	1.42432	0.000299256	Aldehyde dehydrogenase 1 precursor	E1_2_1_3	vv10010Glycolysis vv10071Fatty_acid_metabolism vv10220Urea_cycle_and_metabolism_of_amino_groups vv10280Valine_leucine_and_isoleucine_degradation vv10340Histidine_metabolism vv10410Beta-alanine_metabolism vv10561Glycerolipid_metabolism vv10620Pyruvate_metabolism
VIT_04s0023g02810	Vitvi04g01402	53.7009	22.817	1.23484	0.000299256	Aldehyde dehydrogenase 3B1	E1_2_1_3	vv10010Glycolysis vv10071Fatty_acid_metabolism vv10220Urea_cycle_and_metabolism_of_amino_groups vv10280Valine_leucine_and_isoleucine_degradation vv10340Histidine_metabolism vv10410Beta-alanine_metabolism vv10561Glycerolipid_metabolism vv10620Pyruvate_metabolism
VIT_11s0016g03070	Vitvi11g00260	35.5071	18.9129	0.908737	0.00326884	Hexokinase-2	E2_7_1_1	vv10010Glycolysis vv10051Fructose_and_mannose_metabolism vv10052Galactose_metabolism vv10500Starch_and_sucrose_metabolism vv10530Aminosugars_metabolism
VIT_13s0019g04370	Vitvi13g00613	4.1003	2.70346	0.600922	0.0432746	Phosphoglucomutase/phosphomannomutase	E5_4_2_2	vv10010Glycolysis vv10030Pentose_phosphate vv10052Galactose_metabolism vv10500Starch_and_sucrose_metabolism
VIT_19s0015g01720	Vitvi19g00904	158.504	26.2515	2.59405	0.000299256	fructose-bisphosphate aldolase, cytoplasmic isozyme 1	E4_1_2_13	vv10010Glycolysis vv10030Pentose_phosphate vv10051Fructose_and_mannose_metabolism vv10710Carbon_fixation
VIT_04s0023g03010	Vitvi04g01421	636.545	299.994	1.08533	0.0162915	fructose-bisphosphate aldolase, chloroplast precursor	E4_1_2_13	vv10010Glycolysis vv10030Pentose_phosphate vv10051Fructose_and_mannose_metabolism vv10710Carbon_fixation
VIT_18s0072g00770	Vitvi18g01657	30.4582	15.6493	0.960733	0.00250636	fructose-1,6-bisphosphatase, cytosolic	E3_1_3_11	vv10010Glycolysis vv10030Pentose_phosphate vv10051Fructose_and_mannose_metabolism vv10710Carbon_fixation
VIT_15s0045g01120	Vitvi15g01370	1.95977	1.1088	0.821685	0.0144063	6-phosphofructokinase	E2_7_1_11	vv10010Glycolysis vv10030Pentose_phosphate vv10051Fructose_and_mannose_metabolism
VIT_06s0009g00680	Vitvi06g00946	2.63681	1.49139	0.822136	0.043711	Pyridine nucleotide-disulphide oxidoreductase	E1_8_1_4	vv10010Glycolysis vv10020Citrate_cycle vv10252Alanine_and_aspartate_metabolism vv10260Glycine_serine_and_threonine_metabolism vv10620Pyruvate_metabolism
VIT_14s0066g00410	Vitvi14g01684	58.4816	5.27725	3.47012	0.000299256	Aldose 1-epimerase	E5_1_3_3	vv10010Glycolysis
VIT_08s0007g07480	Vitvi08g01821	12.4082	4.45116	1.47904	0.000299256	Aldose 1-epimerase	E5_1_3_3	vv10010Glycolysis
VIT_17s0000g08200	Vitvi17g00799	8.9191	4.76382	0.904779	0.0125657	Phosphoglycerate/bisphosphoglycerate mutase	E5_4_2_1	vv10010Glycolysis
VIT_14s0108g00270	Vitvi14g01916	16.3385	8.8508	0.884396	0.00289502	Aldose 1-epimerase	E5_1_3_3	vv10010Glycolysis
VIT_06s0061g01340	Vitvi06g01407	10.6866	6.20145	0.785125	0.0116728	Phosphoglycerate mutase	E5_4_2_1	vv10010Glycolysis
VIT_14s0108g00450	Vitvi14g03078	35.9742	0.0929945	8.5956	0.0317784	No hit	0	0
VIT_00s0194g00180	Vitvi10g00229	324.617	1.48822	7.76901	0.000299256	Unknown protein	0	0
VIT_17s0000g09770	Vitvi17g00973	66.5898	0.314362	7.72673	0.000299256	Cysteine proteinase	E3_4_22_x	0
VIT_03s0038g04390	Vitvi03g01481	20.6104	0.100748	7.67648	0.0203516	Dehydrin 1	0	0
VIT_19s0090g01350	Vitvi19g02038	207.821	1.50566	7.1088	0.000299256	Aspartyl protease	E3_4_23_x	0
VIT_05s0020g00840	Vitvi05g01833	125.578	1.21004	6.69739	0.000299256	No hit	0	0
VIT_00s0256g00100	Vitvi10g02099	185.079	1.91732	6.59291	0.0065766	No hit	0	0
VIT_00s0226g00170	Vitvi05g02238	23.1851	0.240877	6.58876	0.000299256	No hit	0	0
VIT_05s0049g00550	Vitvi05g01933	420.126	4.64906	6.49774	0.000299256	No hit	0	0
VIT_05s0077g01280	Vitvi05g00089	68.9051	1.03364	6.05881	0.000299256	Glycosyl hydrolase family 3 beta xylosidase BXL1	0	0
VIT_18s0001g01570	Vitvi18g01510	70.8826	1.23888	5.83832	0.000299256	Seed maturation protein PM31	0	0
VIT_18s0001g00140	Vitvi18g02495	22.0311	0.472322	5.54363	0.00832371	Unknown protein	0	0
VIT_16s0050g00120	Vitvi16g01022	4.23607	0.0910771	5.53949	0.00104412	B57	0	0
VIT_16s0039g02820	Vitvi16g00205	6.11797	0.136025	5.49111	0.000299256	Unknown	0	0
VIT_15s0048g02750	Vitvi15g00901	15.8719	0.378249	5.39099	0.00591925	Unknown	0	0
VIT_16s0098g01060	Vitvi16g01352	130.696	3.11558	5.39057	0.000299256	Heat shock protein 26a, chloroplast	0	0
VIT_13s0067g01250	Vitvi13g01893	26.4029	0.633231	5.38182	0.000299256	Em protein GEA6 (EM6)	0	0
VIT_14s0006g01580	Vitvi14g00971	105.025	2.7577	5.25112	0.000299256	Unknown protein	0	0
VIT_07s0151g00840	Vitvi07g00117	10.1604	0.282358	5.16929	0.000299256	Late embryogenesis abundant protein D-34 (LEA D-34)	0	0
VIT_12s0034g01930	Vitvi12g01878	1.03371	0.0294146	5.13516	0.000299256	Globulin-like protein	0	0
VIT_03s0038g01510	Vitvi03g01371	32042.2	923.623	5.11653	0.0128489	Unknown protein	0	0
VIT_07s0151g00640	Vitvi07g02127	9.78419	0.291131	5.07071	0.000299256	Globulin-1 S allele precursor	0	0
VIT_05s0020g01830	Vitvi05g01858	63.9017	2.13492	4.9036	0.000299256	UPF0497 family	0	0
VIT_13s0067g01240	Vitvi13g00070	105.185	3.52789	4.89798	0.000299256	Em protein GEA6 (EM6)	0	0
VIT_07s0005g01980	Vitvi07g02242	5.49846	0.186259	4.88365	0.00308583	Glycosyl transferase family 8 protein	0	0
VIT_04s0044g00970	Vitvi04g01654	9.70395	0.331378	4.87202	0.000299256	Unknown protein	0	0
VIT_04s0023g02480	Vitvi04g01368	1388.46	48.2627	4.84643	0.000299256	Dehydrin 1b	0	0
VIT_08s0058g00400	Vitvi08g02076	12.6572	0.455817	4.79536	0.000299256	No hit	0	0
VIT_13s0064g00910	Vitvi13g02505	2.73363	0.107357	4.67033	0.000563492	Unknown	0	0
VIT_00s0323g00100	Vitvi02g00505	1.85902	0.0760016	4.61237	0.00104412	Vacuolar processing enzyme beta	0	0
VIT_15s0048g01700	Vitvi15g00811	11.8399	0.484089	4.61224	0.000299256	CYP86A1	0	0
VIT_18s0041g00390	Vitvi18g03101	797.772	33.674	4.56627	0.000299256	Cysteine protease inhibitor	0	0
VIT_13s0047g00060	Vitvi13g01098	1.29605	0.0552507	4.55198	0.0393827	Pentatricopeptide (PPR) repeat-containing protein	0	0
VIT_19s0014g02740	Vitvi19g01871	670.022	29.4075	4.50995	0.000299256	Metallothionein	0	0
VIT_09s0002g06070	Vitvi09g00524	6.68506	0.311375	4.42422	0.000299256	Late embryogenesis abundant protein	0	0
VIT_01s0137g00070	Vitvi01g00580	0.84793	0.0395305	4.42291	0.0121069	B-keto acyl reductase	0	0
VIT_06s0080g00910	Vitvi06g01530	16.5349	0.772912	4.41907	0.000299256	F-box family protein	0	0
VIT_05s0051g00480	Vitvi05g00943	8.19387	0.390458	4.39131	0.0393827	Self-incompatibility protein	0	0
VIT_03s0038g00660	Vitvi03g00047	1.18827	0.0582211	4.35118	0.00270157	Unknown protein	0	0
VIT_19s0014g01370	Vitvi19g00111	12.986	0.637294	4.34885	0.000299256	Curculin (mannose-binding) lectin	0	0
VIT_14s0068g01790	Vitvi14g01525	8.52787	0.474382	4.16806	0.000299256	Unknown	0	0
VIT_08s0007g04000	Vitvi08g02274	16.3852	0.912697	4.16611	0.000299256	Unknown protein	0	0
VIT_11s0016g03950	Vitvi11g00340	0.986599	0.0549717	4.1657	0.0274363	Dehydration-responsive protein (RD22)	RD22	0
VIT_15s0048g01080	Vitvi15g01505	21.7307	1.2437	4.12702	0.000299256	Unknown	0	0
VIT_14s0128g00200	Vitvi14g00269	1.0264	0.0606847	4.08012	0.0128489	7S globulin precursor, basic	0	0
VIT_00s0187g00050	Vitvi10g01682	43.2704	2.56501	4.07634	0.000299256	No hit	0	0
VIT_09s0002g02970	Vitvi09g01554	7.73477	0.469092	4.04342	0.00753433	Unknown	0	0
VIT_08s0040g02600	Vitvi08g02167	0.941187	0.0579021	4.02279	0.0167153	F-box protein	0	0
VIT_12s0028g01360	Vitvi12g00117	11.4847	0.707587	4.02066	0.000299256	PMR5 (powdery mildew resistant 5)	0	0
VIT_14s0060g00770	Vitvi14g00064	1.24021	0.0764627	4.01968	0.000563492	Glycosyl transferase family 8 protein	0	0
VIT_08s0007g04810	Vitvi08g02295	17.0275	1.06013	4.00555	0.000299256	No hit	0	0
VIT_18s0001g06080	Vitvi18g02582	6.66769	0.419472	3.99054	0.000299256	UDP-glycosyltransferase 85A1	0	0
VIT_14s0171g00360	Vitvi14g02990	142.854	9.33392	3.93591	0.000299256	Unknown protein	0	0
VIT_02s0087g00610	Vitvi02g01261	18.8405	1.23189	3.93489	0.000299256	Unknown protein	0	0
VIT_06s0004g08060	Vitvi06g00799	7.39264	0.485739	3.92784	0.00211617	Lipid transfer protein 3	LTP3	0
VIT_01s0011g04190	Vitvi01g01958	42.904	2.82296	3.92583	0.000299256	Unknown	0	0
VIT_05s0094g01250	Vitvi05g01674	3.33065	0.219285	3.92492	0.000563492	Allyl alcohol dehydrogenase	0	0
VIT_16s0050g02680	Vitvi16g01985	36.5492	2.42148	3.91588	0.000299256	Protein phosphatase 2C	E3_1_3_16	0
VIT_08s0007g04240	Vitvi08g01547	31.7227	2.10729	3.91205	0.000299256	Late embryogenesis abundant protein	0	0
VIT_09s0054g01040	Vitvi09g01409	23.9454	1.59124	3.91153	0.000299256	Unknown protein	0	0
VIT_15s0046g02080	Vitvi15g01083	4.09525	0.274511	3.89902	0.00382949	Unknown	0	0
VIT_02s0025g01090	Vitvi02g00096	1521.02	103.201	3.88151	0.000299256	Unknown protein	0	0
VIT_13s0156g00590	Vitvi13g02551	1.00362	0.069107	3.86024	0.00640782	S-receptor kinase	0	0
VIT_03s0063g01790	Vitvi03g00397	34.4456	2.40852	3.8381	0.000299256	Transducin protein	0	0
VIT_01s0010g03990	Vitvi01g01687	2.84967	0.200977	3.82569	0.000299256	Unknown protein	0	0
VIT_00s0265g00090	Vitvi10g00459	89.3167	6.32468	3.81987	0.000299256	Unknown protein	0	0
VIT_16s0050g01330	Vitvi16g01118	2.76898	0.204282	3.76072	0.000299256	Retrovirus Pol polyprotein from transposon TNT 1-94	0	0
VIT_19s0085g01140	Vitvi19g01770	1.60947	0.1196	3.7503	0.000807538	Protein kinase 5	0	0
VIT_04s0023g01800	Vitvi04g01296	9.36905	0.702877	3.73656	0.000299256	Maf, septum formation protein	K06287	0
VIT_01s0011g05950	Vitvi01g00508	5.04985	0.384226	3.71621	0.000299256	NSL1 (necrotic spotted lesions 1)	0	0
VIT_04s0044g01230	Vitvi04g01685	1.30124	0.0997123	3.70597	0.0157104	Unknown	0	0
VIT_02s0025g04660	Vitvi02g00429	98.3718	7.56866	3.70013	0.000299256	Senescence-inducible chloroplast stay-green protein 1	0	0
VIT_12s0059g00440	Vitvi12g02353	283.472	22.0845	3.6821	0.000299256	No hit	0	0
VIT_14s0108g01250	Vitvi14g02004	5.75198	0.448122	3.6821	0.000299256	Unknown	0	0
VIT_02s0154g00490	Vitvi02g01447	3.17104	0.247188	3.68128	0.000807538	Heat shock 22 kDa protein mitochondrial	0	0
VIT_12s0034g01970	Vitvi12g01880	5.48289	0.45315	3.59688	0.000299256	Cupin	0	0
VIT_17s0000g09540	Vitvi17g01570	8.12572	0.685881	3.56647	0.00382949	CYP71A26	0	0
VIT_12s0035g01050	Vitvi12g02044	15.8422	1.34518	3.5579	0.000299256	Octicosapeptide/Phox/Bem1p (PB1) domain-containing protein	0	0
VIT_01s0011g05930	Vitvi01g02001	50.1819	4.29972	3.54485	0.000299256	S-adenosyl-L-methionine:carboxyl methyltransferase	0	0
VIT_01s0127g00590	Vitvi01g02061	28.2848	2.4595	3.52359	0.000299256	Protein disulfide isomerase	E5_3_4_1	0
VIT_03s0017g01460	Vitvi03g01203	66.3744	5.81692	3.5123	0.000299256	No hit	0	0
VIT_16s0013g00440	Vitvi16g01642	7.01702	0.616959	3.50761	0.000807538	No hit	0	0
VIT_15s0021g00060	Vitvi15g01389	1.4147	0.124506	3.50621	0.000299256	Eceriferum 1 (CER1 protein) Sterol desaturase	0	0
VIT_00s0324g00080	Vitvi07g02559	2.3612	0.209077	3.49741	0.0206132	UDP-glucoronosyl and UDP-glucosyl transferase	0	0
VIT_10s0003g00980	Vitvi10g01790	30.2871	2.71003	3.48232	0.000299256	Unknown protein	0	0
VIT_12s0034g01950	Vitvi12g02659	1.89844	0.170039	3.48088	0.00419194	Legumin	0	0
VIT_08s0007g03260	Vitvi08g02264	114.464	10.5735	3.43637	0.000299256	Unknown protein	0	0
VIT_06s0004g07240	Vitvi06g00709	1.52268	0.141296	3.42982	0.000299256	UDP-glucoronosyl and UDP-glucosyl transferase	0	0
VIT_17s0000g09550	Vitvi17g00945	11.3513	1.05485	3.42775	0.000299256	CYP71A26	0	0
VIT_16s0050g01660	Vitvi16g01149	1.65168	0.157952	3.38638	0.00148849	UDP-glucoronosyl/UDP-glucosyl transferase UGT88A1	UGT88A1	0
VIT_15s0046g01560	Vitvi15g01034	261.4	25.0311	3.38447	0.000299256	Unknown protein	0	0
VIT_03s0017g01410	Vitvi03g01199	44.2352	4.2594	3.37647	0.000299256	No hit	0	0
VIT_17s0000g00070	Vitvi17g01318	9.571	0.922375	3.37524	0.000299256	Unknown protein	0	0
VIT_12s0034g01890	Vitvi12g01876	3.13935	0.305158	3.36284	0.000563492	Cupin region	0	0
VIT_08s0058g00290	Vitvi08g00744	13.6405	1.3453	3.3419	0.000299256	Receptor lectin protein kinase	0	0
VIT_18s0072g00450	Vitvi18g02977	0.942872	0.093727	3.33053	0.0144063	Unknown protein	0	0
VIT_06s0080g00260	Vitvi06g01470	1.9022	0.189136	3.33017	0.000299256	Seed maturation protein PM38	0	0
VIT_16s0013g00480	Vitvi16g01646	2.25247	0.22722	3.30935	0.0186683	Unknown protein	0	0
VIT_18s0001g10600	Vitvi18g00802	37.1007	3.76146	3.30208	0.000299256	Unknown	0	0
VIT_14s0083g01140	Vitvi14g01354	3.59551	0.369644	3.28199	0.00104412	B12D	0	0
VIT_16s0013g00390	Vitvi16g01638	14.5651	1.50827	3.27155	0.000299256	No hit	0	0
VIT_19s0090g01630	Vitvi19g02047	1.40707	0.147687	3.25208	0.0240115	CYP89H3	0	0
VIT_11s0016g00890	Vitvi11g01331	30.7433	3.23226	3.24966	0.000299256	Unknown protein	0	0
VIT_09s0002g06770	Vitvi09g00596	96.1476	10.3169	3.22024	0.000299256	Unknown protein	0	0
VIT_15s0046g01300	Vitvi15g01627	8.09232	0.869278	3.21866	0.000299256	No hit	0	0
VIT_08s0007g00820	Vitvi08g01242	1.12287	0.122066	3.20146	0.0152645	Proteinase inhibitor	0	0
VIT_16s0013g00450	Vitvi16g01643	18.9525	2.06298	3.19959	0.000299256	No hit	0	0
VIT_17s0000g00830	Vitvi17g00070	33.0586	3.6559	3.17673	0.000299256	Nodulin MtN3 family	0	0
VIT_04s0008g02900	Vitvi04g00256	32.1893	3.61646	3.15393	0.000299256	Protein disulfide isomerase	E5_3_4_1	0
VIT_04s0023g00130	Vitvi04g01126	2.69403	0.307765	3.12986	0.000299256	Unknown protein	0	0
VIT_14s0068g01820	Vitvi14g02964	27.9657	3.33519	3.06782	0.00591925	Unknown protein	0	0
VIT_05s0020g01760	Vitvi05g00343	21.6213	2.58098	3.06646	0.00211617	Glutaredoxin-like protein	0	0
VIT_06s0004g01140	Vitvi06g01608	8.58704	1.03109	3.05799	0.000299256	GRIK1 (geminivirus rep interacting kinase 1)	0	0
VIT_03s0038g03850	Vitvi03g01472	1.97695	0.245672	3.00847	0.0232629	PGPS/NH21	0	0
VIT_06s0004g05780	Vitvi06g00562	15.6316	1.96055	2.99514	0.000299256	UDP-glucoronosyl and UDP-glucosyl transferase	0	0
VIT_12s0134g00470	Vitvi12g00624	3.15628	0.398588	2.98526	0.000299256	No hit	0	0
VIT_09s0054g00410	Vitvi09g01962	1.40313	0.178509	2.97458	0.000807538	Unknown	0	0
VIT_08s0007g08280	Vitvi08g01887	255.517	32.6252	2.96936	0.000299256	Remorin	0	0
VIT_07s0005g01080	Vitvi07g00380	15.4615	1.98956	2.95816	0.000299256	Unknown protein	0	0
VIT_02s0025g04060	Vitvi02g00374	14.4614	1.86246	2.95693	0.000299256	Rab/Ypt GTPase Ara4-interacting protein	0	0
VIT_19s0014g01940	Vitvi19g00164	56.6669	7.44346	2.92846	0.000299256	Unknown	0	0
VIT_19s0015g00270	Vitvi19g02058	195.844	26.0018	2.91302	0.000299256	No hit	0	0
VIT_12s0028g01390	Vitvi12g00120	8.13844	1.11646	2.86582	0.000299256	Small heat shock protein ACD31	0	0
VIT_18s0001g06060	Vitvi18g02581	27.5703	3.79046	2.86267	0.000299256	UDP-glycosyltransferase 85A1	0	0
VIT_18s0001g13670	Vitvi18g01063	7.42973	1.02472	2.85808	0.000299256	Glyoxal oxidase-related	0	0
VIT_07s0104g00420	Vitvi07g02144	34.6744	4.79305	2.85486	0.000299256	Endo-1,3;1,4-beta-D-glucanase precursor	E3_2_1_73	0
VIT_14s0006g02570	Vitvi14g01132	127.839	18.0754	2.82223	0.000299256	Protease inhibitor/seed storage/lipid transfer protein (LTP)	0	0
VIT_02s0025g04180	Vitvi02g00388	57.4497	8.1694	2.814	0.000299256	Unknown protein	0	0
VIT_02s0025g04850	Vitvi02g00446	9.78775	1.3962	2.80947	0.000299256	CYP76B1	0	0
VIT_02s0025g04860	Vitvi02g00446	3.38497	0.487987	2.79423	0.000299256	CYP76B1	0	0
VIT_05s0077g01580	Vitvi05g01756	2475.89	358.053	2.7897	0.000299256	Pathogenesis protein 10 [Vitis vinifera]	0	0
VIT_04s0023g01110	Vitvi04g01221	27.5921	4.04716	2.76927	0.000299256	PQ-loop repeat protein	0	0
VIT_05s0077g01910	Vitvi05g01744	15.0493	2.22561	2.75742	0.000299256	No hit	0	0
VIT_10s0071g00810	Vitvi10g01544	45.4812	6.76254	2.74963	0.000299256	Binding	0	0
VIT_16s0013g02160	Vitvi16g00528	21.4038	3.18509	2.74846	0.000299256	No hit	0	0
VIT_01s0010g00450	Vitvi01g01277	0.932039	0.139027	2.74503	0.000563492	S ribonuclease	0	0
VIT_16s0050g01920	Vitvi16g01169	0.562011	0.083953	2.74294	0.00607814	Curculin (mannose-binding) lectin	0	0
VIT_18s0001g14810	Vitvi18g02820	3.67972	0.552085	2.73663	0.000299256	Lipase 3 (EXL3) family II extracellular	0	0
VIT_13s0067g02050	Vitvi13g00122	3.77713	0.574321	2.71736	0.000299256	Unknown protein	0	0
VIT_02s0087g00560	Vitvi02g01248	2.23844	0.342163	2.70974	0.000299256	Unknown protein	0	0
VIT_15s0046g03310	Vitvi15g01693	10.9114	1.67144	2.70667	0.000299256	Unknown protein	0	0
VIT_04s0008g05700	Vitvi04g00506	0.650444	0.0996892	2.70592	0.00211617	ACT domain-containing protein	0	0
VIT_13s0019g01390	Vitvi13g01983	1.20974	0.185495	2.70524	0.0331677	UPF0497 membrane protein	0	0
VIT_03s0063g01410	Vitvi03g00422	10.8933	1.67967	2.69719	0.000299256	Expp1 protein precursor	0	0
VIT_02s0087g00750	Vitvi02g01273	1.95972	0.304508	2.6861	0.00326884	Proteinase inhibitor I4, serpin	0	0
VIT_18s0001g08660	Vitvi18g02631	0.791247	0.123143	2.68379	0.0298338	Unknown	0	0
VIT_18s0001g08810	Vitvi18g02636	8.38296	1.31158	2.67615	0.000299256	Unknown protein	0	0
VIT_15s0021g00940	Vitvi15g00507	734.761	114.962	2.67612	0.000299256	Senescence-associated protein	0	0
VIT_03s0088g00320	Vitvi03g00717	41.1136	6.45662	2.67076	0.000299256	Peptidase M50	0	0
VIT_02s0012g01380	Vitvi02g00702	143.887	22.6062	2.67015	0.000299256	No hit	0	0
VIT_07s0255g00090	Vitvi07g01288	0.926342	0.146526	2.66039	0.00769069	CYP82C1p	0	0
VIT_06s0004g06210	Vitvi06g00605	1.2494	0.198421	2.6546	0.00104412	CYP86A1	0	0
VIT_18s0001g15220	Vitvi18g01202	11.6285	1.84999	2.65208	0.000299256	Unknown protein	0	0
VIT_03s0088g00290	Vitvi03g00712	584.564	93.2744	2.64781	0.000299256	Phytosulfokines PSK2	0	0
VIT_00s0225g00010	Vitvi01g00652	23.9588	3.8486	2.63815	0.000299256	Unknown protein	0	0
VIT_19s0014g02880	Vitvi19g01879	126.02	20.2446	2.63804	0.000299256	Glycosyl hydrolase family 5 protein	0	0
VIT_08s0040g02180	Vitvi08g01056	3.88172	0.623853	2.63742	0.000299256	Mlo3	K08472	0
VIT_03s0038g04410	Vitvi03g01482	1.38959	0.225104	2.626	0.0107831	Unknown	0	0
VIT_02s0234g00110	Vitvi02g01778	2.25913	0.367602	2.61955	0.0131443	Oleosin OLE-4	0	0
VIT_11s0016g02980	Vitvi11g00251	196.226	32.0561	2.61385	0.000299256	Unknown protein	0	0
VIT_08s0007g07620	Vitvi08g01838	363.462	59.5125	2.61054	0.000299256	Thioredoxin 2	0	0
VIT_03s0038g04160	Vitvi03g00267	17.5639	2.88846	2.60424	0.000299256	DC1 domain-containing protein	0	0
VIT_10s0071g00840	Vitvi10g02082	59.4637	9.82775	2.59708	0.000299256	Unknown protein	0	0
VIT_14s0128g00040	Vitvi14g00285	0.666257	0.111044	2.58495	0.0460297	No hit	0	0
VIT_14s0108g00340	Vitvi14g03074	2.68817	0.453878	2.56625	0.000299256	Leucine Rich Repeat receptor-like kinase	0	0
VIT_04s0044g00230	Vitvi04g02206	4.00638	0.677366	2.56429	0.000299256	Monooxygenase (MO2)	0	0
VIT_11s0016g05780	Vitvi11g01449	3.04455	0.515805	2.56133	0.0260406	No hit	0	0
VIT_03s0038g00130	#N/A	14.8183	2.51772	2.55719	0.000299256	No hit	0	0
VIT_07s0104g01420	Vitvi07g00259	9.91545	1.68549	2.55651	0.000563492	Glutaredoxin	0	0
VIT_18s0001g05990	Vitvi18g00423	0.564988	0.096072	2.55603	0.000299256	UDP-glycosyltransferase 85A1	0	0
VIT_13s0019g03120	Vitvi13g00487	28.1708	4.80322	2.55213	0.000299256	Glucosyltransferase-2	0	0
VIT_05s0020g00390	Vitvi05g00208	81.6823	13.9418	2.55061	0.000299256	Unknown protein	0	0
VIT_16s0050g01880	Vitvi16g01167	1.61175	0.276157	2.54507	0.00148849	Receptor kinase homolog LRK10	0	0
VIT_08s0007g08270	Vitvi08g01886	6.16973	1.0584	2.54332	0.000299256	Pentatricopeptide (PPR) repeat	0	0
VIT_13s0320g00030	Vitvi13g01852	6.02047	1.03302	2.54301	0.000299256	Unknown protein	0	0
VIT_19s0014g03130	Vitvi19g00255	99.9153	17.1552	2.54206	0.000299256	Stem-specific protein TSJT1	0	0
VIT_01s0010g02290	Vitvi01g01512	48.1913	8.31238	2.53544	0.000299256	Heat shock protein 26a, chloroplast	0	0
VIT_08s0032g00950	Vitvi08g00243	2.30779	0.400256	2.52752	0.00769069	Unknown protein	0	0
VIT_01s0011g04700	Vitvi01g00393	22.7525	3.94642	2.52741	0.000299256	Heavy-metal-associated domain-containing protein	0	0
VIT_16s0050g01720	Vitvi16g01158	34.1233	5.94851	2.52016	0.000299256	Receptor serine/threonine kinase PR5K	0	0
VIT_01s0010g01840	Vitvi01g01459	48.2571	8.43356	2.51653	0.000299256	GEM-like protein 5	0	0
VIT_13s0019g03060	Vitvi13g02028	100.929	17.6387	2.51652	0.000299256	Glucosyltransferase-2	0	0
VIT_19s0090g01170	Vitvi19g00565	1.98353	0.348704	2.508	0.000563492	UPF0041	0	0
VIT_12s0059g01640	Vitvi12g00462	22.5869	3.99416	2.49952	0.000299256	Unknown protein	0	0
VIT_01s0137g00790	Vitvi01g02031	159.137	28.164	2.49835	0.000299256	No hit	0	0
VIT_13s0084g00670	Vitvi13g02295	8.15565	1.44992	2.49183	0.000299256	Unknown protein	0	0
VIT_05s0020g02290	Vitvi05g00386	2.19164	0.395428	2.47052	0.000299256	Endonuclease	E3_1_30_x	0
VIT_09s0002g06790	Vitvi09g00599	8.93997	1.61743	2.46657	0.000299256	Small heat shock protein (HSP26.5-P) 26.5 kDa class I	0	0
VIT_08s0056g00300	Vitvi08g01974	1.113	0.201755	2.46378	0.00231818	Unknown	0	0
VIT_05s0077g01600	Vitvi05g01754	1.90467	0.346455	2.4588	0.0429394	Pathogenesis protein 10 [Vitis vinifera]	0	0
VIT_01s0011g04040	Vitvi01g01954	0.886119	0.162583	2.44632	0.0482695	No hit	0	0
VIT_13s0067g00240	Vitvi13g00014	0.967135	0.177467	2.44617	0.00591925	Binding	0	0
VIT_10s0003g01580	Vitvi10g00615	28.0727	5.19156	2.43493	0.000299256	Unknown protein	0	0
VIT_15s0046g03360	Vitvi15g01170	3.33364	0.616654	2.43457	0.000299256	Unknown protein	0	0
VIT_18s0001g11580	Vitvi18g00879	54.9747	10.2476	2.42348	0.000299256	CYP82A3	0	0
VIT_18s0001g08760	Vitvi18g00635	10.2073	1.91722	2.41251	0.000299256	No hit	0	0
VIT_00s0438g00030	Vitvi00g01893	1.04028	0.197464	2.39731	0.0297307	Retrotransposon protein, Unclassified	0	0
VIT_11s0037g00470	Vitvi11g01507	101.701	19.3859	2.39125	0.000299256	No hit	0	0
VIT_14s0081g00050	Vitvi14g00488	5.26904	1.00664	2.38799	0.000299256	PATHOgenesIS-related 4	0	0
VIT_01s0011g05680	Vitvi01g01993	36.3274	6.96445	2.38298	0.000299256	Unknown protein	0	0
VIT_03s0091g00230	Vitvi03g00580	261.51	50.5414	2.37133	0.000299256	Unknown protein	0	0
VIT_09s0002g08540	Vitvi09g00772	36.5803	7.07154	2.37097	0.000299256	Serine-rich protein	0	0
VIT_08s0007g08840	Vitvi08g01940	2.42432	0.469673	2.36785	0.000299256	Glycosyl transferaseHGA1	0	0
VIT_10s0116g00430	Vitvi10g00256	11.4466	2.22937	2.36021	0.000299256	Unknown protein	0	0
VIT_12s0028g00670	Vitvi12g02200	43.2414	8.42934	2.35892	0.000299256	Zinc knuckle	ZFC2HC	0
VIT_18s0001g14260	Vitvi18g02796	16.0273	3.13068	2.35598	0.000299256	No hit	0	0
VIT_19s0014g04780	Vitvi19g00377	54.9573	10.7605	2.35257	0.000299256	No hit	0	0
VIT_09s0054g01750	Vitvi09g02014	160.322	31.4959	2.34774	0.000299256	Unknown protein	0	0
VIT_16s0050g01710	Vitvi16g01949	8.91926	1.76312	2.33879	0.000299256	Receptor serine/threonine kinase PR5K	0	0
VIT_18s0089g01210	Vitvi18g02415	290.756	57.4886	2.33846	0.000299256	Cupin super	0	0
VIT_13s0019g02690	Vitvi13g00388	91.9842	18.2349	2.33468	0.000299256	Protease inhibitor/seed storage/lipid transfer protein (LTP)	0	0
VIT_07s0031g01530	Vitvi07g01829	42.3628	8.42726	2.32966	0.000299256	Stress enhanced protein 2 (SEP2)	0	0
VIT_13s0101g00230	Vitvi13g00944	47.0572	9.36581	2.32894	0.00346259	Unknown	0	0
VIT_02s0025g04300	Vitvi02g01406	10.2401	2.04058	2.32718	0.000299256	Thaumatin	0	0
VIT_11s0118g00730	Vitvi11g01470	9.01411	1.80757	2.31813	0.000299256	No hit	0	0
VIT_03s0063g01380	Vitvi03g00426	82.6194	16.6229	2.31331	0.000299256	Unknown protein	0	0
VIT_03s0038g04330	Vitvi03g01479	43.4148	8.73708	2.31296	0.000299256	Unknown	0	0
VIT_14s0006g01930	Vitvi14g02845	11.8599	2.39003	2.31099	0.000299256	Unknown protein	0	0
VIT_04s0008g00390	Vitvi04g01773	0.697448	0.141235	2.30399	0.00558058	Clavata1 receptor kinase (CLV1)	0	0
VIT_01s0011g00560	Vitvi01g01165	153.582	31.2228	2.29834	0.000299256	DREPP plasma membrane polypeptide	0	0
VIT_14s0068g01360	Vitvi14g01485	3.02721	0.624222	2.27786	0.00127213	GEM-like protein 5	0	0
VIT_11s0016g02480	Vitvi11g00202	16.1309	3.33175	2.27547	0.000299256	2,3-diketo-5-methylthio-1-phosphopentane phosphatase	0	0
VIT_08s0007g02260	Vitvi08g01366	8.01175	1.6559	2.2745	0.000299256	Carboxylic ester hydrolase	E3_1_1_1	0
VIT_18s0001g01030	Vitvi18g00177	385.788	81.2242	2.24783	0.000299256	Protein disulfide isomerase	E5_3_4_1	0
VIT_11s0065g00370	Vitvi11g00927	116.918	24.7224	2.24161	0.000299256	Senescence-associated protein	0	0
VIT_16s0100g00220	Vitvi16g00925	154.299	32.7162	2.23765	0.000299256	No hit	0	0
VIT_07s0129g00510	Vitvi07g02637	39.587	8.42236	2.23273	0.000299256	Unknown	0	0
VIT_10s0092g00760	Vitvi10g01961	1.07071	0.229394	2.22267	0.000563492	Unknown protein	0	0
VIT_18s0001g10640	Vitvi18g02686	8.10151	1.74005	2.21906	0.000299256	No hit	0	0
VIT_16s0039g00920	Vitvi16g00044	65.2641	14.0237	2.21842	0.000299256	CYP89A28	0	0
VIT_11s0016g03190	Vitvi11g01393	2.27569	0.489587	2.21667	0.00507997	Unknown	0	0
VIT_16s0039g00930	Vitvi16g01497	22.056	4.77375	2.20798	0.000299256	CYP89A5	0	0
VIT_04s0008g03930	Vitvi04g00341	2219.67	480.748	2.20699	0.000299256	RD22	0	0
VIT_15s0021g00050	Vitvi15g01388	12.9482	2.8061	2.20611	0.000299256	Eceriferum 1 (CER1 protein) Sterol desaturase	0	0
VIT_04s0023g01150	Vitvi04g01225	68.0309	14.7584	2.20465	0.000299256	Unknown protein	0	0
VIT_17s0000g01460	Vitvi17g00116	72.3532	15.745	2.20016	0.000299256	Protein kinase AKIN gamma	0	0
VIT_19s0090g01370	Vitvi19g02040	6.83256	1.48719	2.19984	0.00127213	No hit	0	0
VIT_19s0090g01200	Vitvi19g00568	17.2293	3.75041	2.19974	0.000299256	Unknown protein	0	0
VIT_00s0125g00090	Vitvi10g01207	1.44101	0.31572	2.19036	0.000299256	Leucine-rich repeat protein kinase	0	0
VIT_07s0104g00070	#N/A	9.07425	1.99297	2.18686	0.00127213	No hit	0	0
VIT_10s0003g01030	Vitvi10g00559	2.89171	0.635761	2.18537	0.000299256	Unknown protein	0	0
VIT_18s0001g00840	Vitvi18g00164	3.98704	0.88123	2.17773	0.000299256	Syringolide-induced protein 14-1-1	0	0
VIT_06s0080g01100	Vitvi06g01551	157.267	34.7894	2.1765	0.000299256	Unknown protein	0	0
VIT_19s0014g05090	Vitvi19g00405	8.4294	1.87065	2.17189	0.000299256	Thioredoxin h	0	0
VIT_05s0020g04320	Vitvi05g00589	0.774844	0.174161	2.15348	0.0220528	Pentatricopeptide repeat-containing protein	0	0
VIT_10s0003g02050	Vitvi10g00661	2.44815	0.554617	2.14213	0.000299256	Cyclic phosphodiesterase	0	0
VIT_06s0004g00810	Vitvi06g00083	4.57359	1.03656	2.14152	0.000299256	Unknown protein	0	0
VIT_18s0001g03880	Vitvi18g02548	91.3415	20.7921	2.13524	0.000299256	Polcalcin	0	0
VIT_14s0060g01980	Vitvi14g00156	10.1269	2.32136	2.12515	0.000299256	Unknown protein	0	0
VIT_18s0001g10480	Vitvi18g00789	0.928759	0.212916	2.12502	0.00127213	Unknown protein	0	0
VIT_18s0166g00090	Vitvi18g01265	3.01408	0.691212	2.12452	0.00250636	VQ motif-containing protein	0	0
VIT_15s0046g03240	Vitvi15g01687	2.32494	0.536233	2.11626	0.00127213	Unknown protein	0	0
VIT_18s0001g14520	Vitvi18g01135	57.0673	13.172	2.11519	0.000299256	Unknown protein	0	0
VIT_19s0085g00680	Vitvi19g01718	99.5696	22.9934	2.11449	0.000299256	Unknown protein	0	0
VIT_00s0399g00060	Vitvi10g00154	1.43571	0.33163	2.11412	0.000299256	Alternative oxidase / immutans protein (IM)	0	0
VIT_18s0089g00370	Vitvi18g02361	0.555382	0.12847	2.11205	0.0375385	Carboxyesterase18 CXE18	E3_1_1_1	0
VIT_10s0523g00040	Vitvi10g00135	2.53693	0.588242	2.1086	0.000299256	Alternative oxidase 4, chloroplastic/chromoplastic	0	0
VIT_13s0019g02300	Vitvi13g00351	18.0386	4.18582	2.10751	0.000299256	Wall-associated receptor kinase-like 20	0	0
VIT_18s0001g09060	Vitvi18g00656	2.22804	0.517179	2.10704	0.00148849	Unknown protein	0	0
VIT_01s0011g03850	Vitvi01g00317	0.75224	0.175727	2.09786	0.0107831	Unknown protein	0	0
VIT_08s0007g01890	Vitvi08g01332	70.2761	16.5341	2.08759	0.000299256	Unknown protein	0	0
VIT_04s0023g02610	Vitvi04g01382	7.97216	1.88093	2.08352	0.000299256	Epoxide hydrolase 2	E3_3_2_10	0
VIT_12s0057g01400	Vitvi12g00763	6.46785	1.52971	2.08003	0.000299256	Steroid nuclear receptor, ligand-binding	0	0
VIT_01s0026g02480	Vitvi01g01017	750.609	177.604	2.0794	0.000299256	CP12-2	0	0
VIT_08s0040g01820	Vitvi08g02143	12.1881	2.90087	2.07092	0.00211617	No hit	0	0
VIT_15s0048g02640	Vitvi15g01552	1.36031	0.324891	2.06591	0.0290116	No hit	0	0
VIT_06s0080g00680	Vitvi06g01968	4.06238	0.971978	2.06333	0.000299256	No hit	0	0
VIT_16s0022g01990	Vitvi16g00852	2.26436	0.546528	2.05074	0.0353922	Unknown	0	0
VIT_18s0001g00820	Vitvi18g02503	768.124	185.673	2.04858	0.000299256	Thioredoxin-like protein CDSP32	0	0
VIT_09s0002g03700	Vitvi09g01579	0.898308	0.217529	2.046	0.0308244	No hit	0	0
VIT_04s0008g01360	Vitvi04g00118	1.50145	0.365045	2.04021	0.000299256	Tassel serine threonine kinase 1	0	0
VIT_18s0001g08920	Vitvi18g02643	72.95	17.8875	2.02796	0.000299256	No hit	0	0
VIT_19s0177g00230	Vitvi19g02000	8.78875	2.15855	2.0256	0.000299256	Unknown	0	0
VIT_08s0007g08240	Vitvi08g02393	2.09553	0.51477	2.02532	0.000299256	Unknown	0	0
VIT_12s0059g01120	Vitvi12g00414	0.63436	0.155946	2.02426	0.0288972	CAF protein	0	0
VIT_06s0080g00570	Vitvi06g01503	36.4313	8.95666	2.02415	0.000299256	Unknown protein	0	0
VIT_00s0532g00030	Vitvi10g02216	71.635	17.6402	2.0218	0.000299256	Thioredoxin H	0	0
VIT_17s0000g03420	Vitvi17g00296	1.62296	0.401029	2.01685	0.00848441	Unknown protein	0	0
VIT_13s0156g00150	Vitvi13g02574	127.818	31.6702	2.01289	0.000299256	Unknown	0	0
VIT_04s0210g00140	Vitvi04g01553	59.3382	14.7059	2.01257	0.000299256	AMP-dependent synthetase and ligase	E6_2_1_x	0
VIT_09s0002g01320	Vitvi09g01513	7.34495	1.82285	2.01056	0.00769069	Germin-like protein	0	0
VIT_01s0026g02090	Vitvi01g00970	1.0285	0.255266	2.01047	0.0330665	No hit	0	0
VIT_10s0116g00390	Vitvi10g00019	13.0847	3.24955	2.00957	0.000299256	Unknown protein	0	0
VIT_01s0026g02520	Vitvi01g01021	4.5452	1.13338	2.00371	0.0017048	Ribonuclease T2	E3_1_27_1	0
VIT_00s0684g00020	Vitvi04g02187	2.67117	0.668085	1.99937	0.0148265	Calmodulin binding IQD20 (IQ-domain 20)	0	0
VIT_07s0104g00120	Vitvi07g00142	10.6474	2.66485	1.99837	0.000299256	Unknown protein	0	0
VIT_09s0002g04180	Vitvi09g00343	5.18972	1.30192	1.99502	0.000299256	Unknown protein	0	0
VIT_16s0100g00740	Vitvi16g00985	0.63494	0.159406	1.99391	0.0300777	Unknown	0	0
VIT_18s0001g10930	Vitvi18g00825	1.85661	0.466684	1.99215	0.00231818	Patatin	0	0
VIT_07s0005g00660	Vitvi07g00341	951.104	239.443	1.98992	0.000299256	Late embryogenis abundant protein 5	LEA2	0
VIT_08s0007g07690	Vitvi08g01844	7.8132	1.97045	1.98739	0.000807538	Polygalacturonase inhibiting protein PGIP1	PGIP	0
VIT_03s0097g00580	Vitvi03g01709	6.37588	1.60858	1.98684	0.00437118	No hit	0	0
VIT_12s0028g03560	Vitvi12g00298	12.6871	3.20723	1.98396	0.000299256	Unknown protein	0	0
VIT_01s0127g00520	Vitvi01g00719	1.53371	0.387732	1.98389	0.00211617	Protein disulfide isomerase	E5_3_4_1	0
VIT_11s0016g02000	Vitvi11g00159	11.6307	2.95005	1.97913	0.00148849	No hit	0	0
VIT_08s0007g01370	Vitvi08g01281	10.2476	2.60442	1.97625	0.000299256	Protease inhibitor/seed storage/lipid transfer protein (LTP)	0	0
VIT_00s0505g00040	Vitvi09g02053	0.556243	0.14157	1.9742	0.000807538	Unknown	0	0
VIT_02s0025g00530	Vitvi02g01319	2.56627	0.653409	1.97361	0.00817214	Unknown	0	0
VIT_13s0158g00180	Vitvi13g01622	42.8676	10.9178	1.97321	0.000299256	Hydrolase, alpha/beta fold	0	0
VIT_08s0007g02100	Vitvi08g01349	5.05345	1.28875	1.9713	0.000299256	Alpha-1,4-glycosyltransferase	0	0
VIT_14s0068g02120	Vitvi14g01552	6.3937	1.64288	1.96042	0.000299256	CYP94B3	0	0
VIT_19s0090g01340	Vitvi19g00581	3355.55	864.467	1.95667	0.000299256	No hit	0	0
VIT_01s0127g00530	Vitvi01g00720	1.16597	0.303248	1.94296	0.00289502	Protein disulfide isomerase	E5_3_4_1	0
VIT_14s0030g00190	Vitvi14g00303	14.603	3.80137	1.94167	0.000299256	Unknown protein	0	0
VIT_12s0028g01370	Vitvi12g00118	4.861	1.2716	1.93461	0.000299256	PMR5 (powdery mildew resistant 5)	0	0
VIT_07s0151g00830	Vitvi07g00116	35.896	9.3916	1.93438	0.000299256	HSP20 chaperone	0	0
VIT_18s0001g14330	Vitvi18g02800	8.36732	2.19648	1.92957	0.000299256	No hit	0	0
VIT_04s0210g00110	Vitvi04g01551	10.1698	2.67554	1.92639	0.000299256	AMP-dependent synthetase and ligase	E6_2_1_x	0
VIT_02s0025g01710	Vitvi02g00160	279.806	73.6379	1.92591	0.000299256	Unknown	0	0
VIT_13s0067g03180	Vitvi13g01918	8.8022	2.32043	1.92347	0.00127213	Unknown protein	0	0
VIT_09s0002g04160	Vitvi09g01597	1.87146	0.493977	1.92165	0.000563492	Thioesterase family	0	0
VIT_05s0020g02540	Vitvi05g00410	52.4022	13.8551	1.91921	0.000299256	Endo-1,3;1,4-beta-D-glucanase precursor	E3_2_1_73	0
VIT_05s0077g01090	Vitvi05g00113	1.82809	0.483687	1.91819	0.000299256	RKF2 (receptor-like serine/threonine kinase 2)	0	0
VIT_07s0005g02490	Vitvi07g00516	39.3361	10.4345	1.91449	0.000299256	CYP709B2	0	0
VIT_19s0014g03390	Vitvi19g00278	6.87636	1.82698	1.91218	0.00148849	Unknown protein	0	0
VIT_04s0023g03130	Vitvi04g01432	663.097	176.39	1.91045	0.000299256	Histone H1	0	0
VIT_08s0056g01610	Vitvi08g00138	2536.89	675.623	1.90877	0.000299256	No hit	0	0
VIT_12s0057g01430	Vitvi12g02508	38.3048	10.2033	1.90849	0.000299256	Heavy-metal-associated domain-containing protein	0	0
VIT_09s0002g08100	Vitvi09g00721	2.52968	0.674293	1.90751	0.000299256	Calcineurin	E3_1_3_16	0
VIT_07s0005g01900	Vitvi07g02240	0.85476	0.228023	1.90634	0.0459165	Pentatricopeptide (PPR) repeat-containing protein	0	0
VIT_17s0000g08770	Vitvi17g00863	1.33175	0.356535	1.90121	0.000299256	Cysteine-rich receptor-like protein kinase 2	0	0
VIT_11s0118g00580	Vitvi11g00583	17.2275	4.62184	1.89817	0.00104412	Unknown	0	0
VIT_19s0090g01530	Vitvi19g00601	3.95335	1.06284	1.89515	0.000299256	Pirin	0	0
VIT_14s0060g02130	Vitvi14g02505	1.11904	0.301183	1.89355	0.000563492	No hit	0	0
VIT_08s0007g03800	Vitvi08g01502	2.79912	0.754206	1.89194	0.00211617	Unknown protein	0	0
VIT_19s0015g01500	Vitvi19g02095	11.0746	2.98586	1.89104	0.00104412	Heavy-metal-associated domain-containing protein	0	0
VIT_07s0005g00170	Vitvi07g00301	33.8198	9.13825	1.88788	0.000299256	Rubber elongation factor (REF)	0	0
VIT_12s0059g02280	Vitvi12g00519	140.939	38.1226	1.88635	0.000299256	Spg1p (septum-promoting GTPase)	0	0
VIT_14s0036g01260	Vitvi14g02754	3.08808	0.837307	1.88288	0.0106396	No hit	0	0
VIT_09s0002g06810	Vitvi09g00601	18.231	4.9581	1.87853	0.000299256	Binding	0	0
VIT_00s0566g00020	Vitvi00g01970	76.5813	20.8304	1.8783	0.000299256	Unknown protein	0	0
VIT_00s0187g00040	Vitvi10g00209	6.40963	1.75192	1.8713	0.00400833	Cystatin	0	0
VIT_13s0101g00460	Vitvi13g00974	65.4827	17.9633	1.86606	0.000299256	No hit	0	0
VIT_13s0156g00330	Vitvi13g01818	8.24787	2.26685	1.86333	0.000299256	Unknown	0	0
VIT_14s0108g00600	Vitvi14g01943	3.10521	0.853758	1.86279	0.000807538	Pentatricopeptide (PPR) repeat-containing	0	0
VIT_08s0056g01410	Vitvi08g00125	2.72768	0.751586	1.85966	0.00881379	Ubiquitin family	0	0
VIT_09s0002g04930	Vitvi09g01621	3.45461	0.953517	1.85719	0.0178454	Kelch repeat-containing F-box family protein	0	0
VIT_18s0001g01110	Vitvi18g00185	6.74244	1.86562	1.85362	0.000299256	Monooxygenase (MO2)	0	0
VIT_01s0127g00320	Vitvi01g02050	7.43742	2.06158	1.85105	0.0179851	CRS2-associated factor 2	0	0
VIT_07s0005g04340	Vitvi07g00684	58.6779	16.2721	1.85042	0.000299256	Unknown protein	0	0
VIT_17s0000g01210	Vitvi17g00097	16.8535	4.67504	1.85	0.000299256	Unknown protein	0	0
VIT_08s0007g02360	Vitvi08g01377	66.5001	18.447	1.84997	0.000299256	Harpin inducing protein 1-like 9	0	0
VIT_18s0001g10630	Vitvi18g02685	538.213	150.907	1.83452	0.000299256	No hit	0	0
VIT_06s0004g07930	Vitvi06g00785	10.2308	2.89675	1.82041	0.000299256	Nucleotidyltransferase family	0	0
VIT_00s0337g00070	Vitvi07g02954	1.90836	0.542198	1.81544	0.0089665	Unknown protein	0	0
VIT_14s0006g02310	Vitvi14g02860	318.812	90.6216	1.81478	0.000299256	No hit	0	0
VIT_18s0001g06070	Vitvi18g02230	30.1702	8.58238	1.81367	0.000299256	Unknown protein	0	0
VIT_17s0000g10000	Vitvi17g01003	3.99195	1.13698	1.81189	0.000299256	Nitrate-responsive NOI protein	0	0
VIT_13s0106g00720	Vitvi13g00879	21.9699	6.25922	1.81147	0.000299256	Unknown protein	0	0
VIT_08s0056g01600	Vitvi08g00138	1110.95	316.661	1.81078	0.000299256	No hit	0	0
VIT_07s0255g00110	Vitvi07g01286	0.960656	0.274018	1.80975	0.00817214	WD40	0	0
VIT_06s0009g02800	Vitvi06g01881	11.9216	3.40904	1.80614	0.000299256	Unknown	0	0
VIT_03s0038g02610	Vitvi03g00164	0.710325	0.203197	1.8056	0.00191183	Monooxygenase (MO2)	0	0
VIT_18s0001g05780	Vitvi18g00412	114.98	32.9262	1.80408	0.000299256	Leucine-rich repeat family protein	0	0
VIT_08s0007g01360	Vitvi08g02225	23.9836	6.87574	1.80246	0.000299256	Unknown protein	0	0
VIT_01s0011g02350	Vitvi01g00191	2.42909	0.696421	1.80238	0.0194506	Unknown	0	0
VIT_17s0000g03830	Vitvi17g00332	1.84894	0.530733	1.80064	0.0260406	Protease inhibitor/seed storage/lipid transfer protein (LTP)	0	0
VIT_16s0050g02720	Vitvi16g01237	1.65432	0.475265	1.79943	0.00326884	Receptor kinase homolog LRK10	0	0
VIT_19s0014g04630	Vitvi19g01969	1.33595	0.384165	1.79807	0.000299256	S-locus protein kinase	0	0
VIT_03s0097g00600	Vitvi03g00849	109.448	31.5385	1.79506	0.000299256	Octicosapeptide/Phox/Bem1p (PB1) domain-containing protein	0	0
VIT_11s0016g03890	Vitvi11g00333	24.6113	7.10174	1.79308	0.000299256	Short-chain dehydrogenase/reductase (SDR)	0	0
VIT_13s0064g01200	Vitvi13g01755	3.69005	1.0663	1.79103	0.000299256	No hit	0	0
VIT_09s0002g08660	Vitvi09g00793	7.29749	2.11179	1.78893	0.000299256	F-box protein (FBL14)	0	0
VIT_18s0001g10620	Vitvi18g02684	20.9126	6.05888	1.78725	0.000299256	No hit	0	0
VIT_13s0019g03910	Vitvi13g02053	12.3494	3.58371	1.78492	0.000299256	Unknown	0	0
VIT_01s0011g00380	Vitvi01g00034	0.722953	0.209807	1.78484	0.00769069	SP1L1 (SPIRAL1-like1)	0	0
VIT_00s0532g00070	Vitvi10g02221	8.72731	2.54559	1.77754	0.000299256	CRK10 (cysteine-rich RLK10); kinase	0	0
VIT_04s0008g04500	Vitvi04g01877	1.18027	0.344588	1.77617	0.0148265	No hit	0	0
VIT_18s0001g13260	Vitvi18g01023	329.045	96.3957	1.77124	0.000299256	ATP-dependent protease La (LON) domain-containing protein	E3_4_21_53	0
VIT_17s0000g07990	Vitvi17g01535	15.9104	4.67059	1.76829	0.000299256	IS10 transposase	0	0
VIT_15s0046g02050	Vitvi15g01080	8.19075	2.4075	1.76646	0.000299256	Unknown protein	0	0
VIT_18s0001g05310	Vitvi18g00386	11.6088	3.43817	1.75551	0.000299256	F-box domain containing protein	0	0
VIT_01s0011g05430	Vitvi01g01988	2.32113	0.688489	1.75332	0.0376374	Fw2.2 ORFX	0	0
VIT_18s0001g15700	Vitvi18g01251	2.85857	0.849419	1.75075	0.00326884	GLTP3 (glycolipid transfer protein 3)	GLTP3	0
VIT_19s0015g01470	Vitvi19g00787	0.96951	0.288115	1.75061	0.0204808	Unknown protein	0	0
VIT_19s0014g04640	Vitvi19g01970	4.53353	1.35155	1.74602	0.000299256	S-locus protein kinase	0	0
VIT_14s0060g01730	Vitvi14g00142	438.078	130.676	1.74519	0.000299256	No hit	0	0
VIT_18s0001g14790	Vitvi18g02819	3.43191	1.02394	1.74488	0.00270157	Lipase 3 (EXL3) family II extracellular	0	0
VIT_01s0127g00560	Vitvi01g02058	216.657	64.7037	1.74349	0.000299256	Protein disulfide isomerase	E5_3_4_1	0
VIT_18s0001g14340	Vitvi18g02801	1.04695	0.312731	1.7432	0.00640782	No hit	0	0
VIT_09s0002g08840	Vitvi09g00805	1.6019	0.478758	1.74242	0.000807538	Unknown	0	0
VIT_09s0002g01000	Vitvi09g00077	129.695	38.8069	1.74074	0.000299256	Ferredoxin 4Fe-4S, iron-sulfur binding	K04755	0
VIT_10s0092g00520	Vitvi10g01156	1.66996	0.499899	1.74011	0.00472554	Leucine-rich repeat family	0	0
VIT_01s0011g04290	Vitvi01g00352	58.566	17.532	1.74007	0.000299256	Receptor serine/threonine kinase PR5K	0	0
VIT_17s0000g09190	Vitvi17g00906	89.6045	26.8709	1.73753	0.000299256	Octicosapeptide/Phox/Bem1p (PB1) domain-containing protein	0	0
VIT_18s0001g14950	Vitvi18g01171	122.375	36.7165	1.73681	0.000299256	EMB2170 (embryo defective 2170)	0	0
VIT_01s0026g00910	Vitvi01g02096	16.5141	4.98156	1.72903	0.00346259	Unknown	0	0
VIT_03s0091g00850	Vitvi03g00649	14.2056	4.29842	1.72458	0.000299256	Unknown protein	0	0
VIT_06s0004g07270	Vitvi06g00712	7.01897	2.12966	1.72064	0.000299256	UDP-glucoronosyl and UDP-glucosyl transferase	0	0
VIT_01s0011g04840	Vitvi01g01972	74.9215	22.7373	1.72032	0.000299256	No hit	0	0
VIT_07s0129g00830	Vitvi07g01661	1.18516	0.35968	1.7203	0.000563492	CYP81D2	0	0
VIT_05s0094g00090	Vitvi05g02239	28.742	8.72671	1.71965	0.000299256	Unknown protein	0	0
VIT_07s0104g01400	Vitvi07g00256	1.58964	0.483006	1.71859	0.0278058	Glutaredoxin	0	0
VIT_16s0098g00240	Vitvi16g01278	3.6548	1.11054	1.71853	0.000563492	Ser/Thr receptor-like kinase1	0	0
VIT_14s0068g00300	Vitvi14g01394	23.1737	7.04418	1.71798	0.000299256	ABRC5	0	0
VIT_15s0046g03090	Vitvi15g01151	7.98563	2.44002	1.71051	0.000299256	DTA2 (downstream target of AGL15 2)	0	0
VIT_10s0003g01040	Vitvi10g00561	1.27254	0.389761	1.70705	0.00689422	Lipase class 3	0	0
VIT_16s0050g01010	Vitvi16g01916	8.61275	2.64153	1.7051	0.000299256	ATP binding protein	0	0
VIT_08s0058g01260	Vitvi08g00856	16.2854	4.99514	1.70498	0.000299256	No hit	0	0
VIT_01s0011g03390	Vitvi01g00275	2.64955	0.812783	1.70481	0.000299256	Unknown protein	0	0
VIT_01s0127g00540	Vitvi01g02057	306.602	94.0775	1.70445	0.000299256	Protein disulfide isomerase	E5_3_4_1	0
VIT_07s0005g02450	Vitvi07g02074	321.694	98.802	1.70308	0.000299256	Unknown protein	0	0
VIT_18s0001g13210	Vitvi18g02773	3.71888	1.14421	1.70052	0.000299256	Lectin jacalin	0	0
VIT_07s0151g00400		31.6223	9.73793	1.69926	0.000299256	Unknown protein	0	0
VIT_16s0050g01260	Vitvi16g01112	55.0265	16.9703	1.69711	0.000299256	Unknown protein	0	0
VIT_08s0007g00810	Vitvi08g01241	1.83618	0.568726	1.6909	0.00270157	Lectin receptor kinase 7	0	0
VIT_12s0028g02440	Vitvi12g00209	107.234	33.3056	1.68693	0.000299256	Unknown protein	0	0
VIT_08s0007g08620	Vitvi08g02405	2.22498	0.691346	1.68631	0.0017048	No hit	0	0
VIT_18s0001g15130	Vitvi18g02824	42.1003	13.0858	1.68583	0.000299256	WD40 repeat protein	0	0
VIT_09s0002g03340	Vitvi09g00275	93.4229	29.0701	1.68424	0.000299256	Unknown	0	0
VIT_14s0066g01430	Vitvi14g01785	4.67652	1.45916	1.6803	0.000299256	Unknown protein	0	0
VIT_14s0060g01810	Vitvi14g02491	49.1251	15.3378	1.67937	0.000299256	Unknown protein	0	0
VIT_11s0016g01130	Vitvi11g00080	52.2559	16.3299	1.67808	0.000299256	MTD1	0	0
VIT_05s0020g02280	Vitvi05g00385	63.8023	20.0243	1.67186	0.000299256	Unknown protein	0	0
VIT_15s0046g03290	Vitvi15g01691	1.82849	0.574321	1.67072	0.0347192	Unknown protein	0	0
VIT_01s0011g01940	Vitvi01g00152	12.9969	4.09805	1.66516	0.000299256	Unknown protein	0	0
VIT_15s0045g01370	Vitvi15g00380	6.76695	2.13649	1.66326	0.00326884	Unknown	0	0
VIT_12s0028g01030	Vitvi12g00086	7.22517	2.2835	1.66178	0.00400833	Unknown	0	0
VIT_10s0003g05150	Vitvi10g00982	1.09155	0.345043	1.66153	0.000299256	Peptidoglycan-binding LysM	0	0
VIT_01s0011g04650	Vitvi01g00388	157.539	49.851	1.66001	0.000299256	Unknown protein	0	0
VIT_13s0067g01300	Vitvi13g01276	10.0163	3.17286	1.65849	0.000299256	AP2-associated kinase	0	0
VIT_00s0601g00010	Vitvi07g01575	2.32289	0.73662	1.65693	0.00231818	Pentatricopeptide (PPR) repeat-containing protein	0	0
VIT_00s0494g00020	Vitvi07g02616	1.90607	0.604705	1.6563	0.000299256	Unknown protein	0	0
VIT_12s0057g00470	Vitvi12g00655	11.6862	3.70982	1.65538	0.000299256	C2 domain containing protein	0	0
VIT_00s2397g00010	Vitvi00g01333	1.22943	0.390686	1.65391	0.0160002	EMB2261	0	0
VIT_00s0411g00040	Vitvi10g02113	7.50819	2.39483	1.64854	0.00437118	Unknown	0	0
VIT_16s0050g01560	Vitvi16g01941	2.97344	0.950209	1.64582	0.0270782	Unknown	0	0
VIT_08s0040g02650	Vitvi08g02169	3.80489	1.21707	1.64444	0.00507997	Unknown protein	0	0
VIT_14s0006g02510	Vitvi14g01124	29.8738	9.57509	1.64152	0.000299256	Plastid movement impaired 15 (PMI15)	0	0
VIT_08s0007g03870	Vitvi08g01510	23.1409	7.45546	1.63408	0.00104412	Phytosulfokines PSK1	0	0
VIT_04s0008g00420	Vitvi04g00031	1.10207	0.355084	1.63398	0.00455211	Clavata1 receptor kinase (CLV1)	0	0
VIT_05s0020g04110	Vitvi05g00563	829.211	267.359	1.63296	0.000299256	ELIP1 (early light-inducible protein)	0	0
VIT_13s0067g02610	Vitvi13g02284	10.0316	3.23888	1.63098	0.000299256	Unknown	0	0
VIT_11s0118g00620	Vitvi11g01467	6.02321	1.94881	1.62794	0.000299256	Methyltransferase type 11	0	0
VIT_00s0250g00020	Vitvi13g01242	1.65334	0.535657	1.626	0.000299256	Protein tyrosine phosphatase	K01104	0
VIT_00s0566g00010	Vitvi00g01969	1.85482	0.602643	1.6219	0.000299256	Unknown protein	0	0
VIT_07s0005g01830	Vitvi07g00450	99.0815	32.2988	1.61714	0.000299256	Unknown protein	0	0
VIT_00s0411g00050	Vitvi10g02114	8.11537	2.64949	1.61494	0.000299256	Ankyrin repeat protein	0	0
VIT_04s0008g02890	Vitvi04g00255	0.652648	0.213207	1.61405	0.0255447	Receptor kinase	0	0
VIT_13s0073g00590	Vitvi13g01054	188.019	61.5164	1.61184	0.000299256	Unknown protein	0	0
VIT_18s0001g11130	Vitvi18g00839	19.4385	6.36273	1.6112	0.000299256	Calmodulin-binding protein AR781	0	0
VIT_08s0007g02860	Vitvi08g02257	5.22201	1.7122	1.60875	0.000563492	RNA-binding protein	0	0
VIT_18s0041g01150	Vitvi18g03125	2.76628	0.907797	1.60751	0.0260406	Lectin protein kinase	0	0
VIT_02s0025g00560	Vitvi02g00052	1.17629	0.387239	1.60295	0.00104412	Glycoside hydrolase, family 5	0	0
VIT_09s0002g01700	Vitvi09g01519	2.37269	0.781216	1.60273	0.0116728	Epidermal patterning factor-like protein 3	0	0
VIT_03s0063g00680	Vitvi03g00485	18.4607	6.08126	1.60202	0.000299256	Zinc metalloprotease pitrilysin sub A	E3_4_24_x	0
VIT_00s0301g00100	Vitvi10g00400	3.64174	1.20104	1.60034	0.00211617	BFN1 (bifunctional nuclease I)	0	0
VIT_15s0048g00210	Vitvi15g00676	14.0911	4.64826	1.60002	0.000299256	Unknown protein	0	0
VIT_00s0228g00070	Vitvi10g01657	19.8728	6.55652	1.59979	0.000299256	Ankyrin	K10380	0
VIT_12s0057g01300	Vitvi12g00752	13.5954	4.48737	1.59918	0.000299256	Armadillo/beta-catenin repeat family protein	0	0
VIT_17s0000g04020	Vitvi17g00355	11.4318	3.77344	1.5991	0.000299256	ATP-dependent Clp protease adaptor protein ClpS containing protein	K06891	0
VIT_06s0004g07640	Vitvi06g00757	1.78495	0.590182	1.59665	0.0276935	Pentatricopeptide (PPR) repeat-containing protein	0	0
VIT_05s0049g00220	Vitvi05g00694	16.4935	5.45406	1.5965	0.000299256	2-oxoglutarate-dependent dioxygenase	0	0
VIT_10s0116g01550	Vitvi10g00079	14.8812	4.93881	1.59126	0.000299256	Unknown protein	0	0
VIT_13s0175g00230	Vitvi13g02195	6.06553	2.01645	1.58882	0.000299256	No hit	0	0
VIT_02s0241g00080	Vitvi02g00479	57.1682	19.0097	1.58848	0.000299256	Glycine-rich protein-like	0	0
VIT_08s0007g07320	Vitvi08g01805	565.715	188.148	1.58821	0.000299256	Unknown protein	0	0
VIT_02s0025g04200	Vitvi02g01399	12.8388	4.27435	1.58673	0.000299256	Unknown	0	0
VIT_17s0000g02020	Vitvi17g00170	54.6208	18.247	1.58179	0.000299256	Erwinia induced protein 2	0	0
VIT_17s0000g06180	Vitvi17g00597	9.73021	3.25142	1.5814	0.000299256	Hydrolase, alpha/beta fold	0	0
VIT_02s0025g01720	Vitvi02g00161	285.055	95.2857	1.58091	0.000299256	GDA2	0	0
VIT_13s0019g00860	Vitvi13g00278	15.0252	5.03295	1.57791	0.000299256	Small heat-shock protein HSP17.5 Cytosolic class I	0	0
VIT_04s0023g03880	Vitvi04g01500	52.7271	17.6677	1.57743	0.000299256	Unknown	0	0
VIT_19s0014g03470	Vitvi19g01901	16.6211	5.5725	1.57662	0.000299256	Unknown protein	0	0
VIT_15s0046g00060	Vitvi15g00926	37.9934	12.7459	1.57572	0.000299256	Arginine/serine-rich splicing factor RSP31 (RSP31)	0	0
VIT_12s0059g00470	Vitvi12g00354	96.2322	32.349	1.5728	0.000299256	Unknown protein	0	0
VIT_08s0007g05720	Vitvi08g02327	2.72596	0.916868	1.57198	0.0212669	No hit	0	0
VIT_12s0059g01850	Vitvi12g00478	54.0138	18.1923	1.57	0.000299256	Peroxisomal membrane protein	0	0
VIT_18s0001g08890	Vitvi18g00645	30.5546	10.2946	1.5695	0.000299256	Haemolysin-III related	0	0
VIT_18s0001g10610	Vitvi18g02683	314.236	106.049	1.56712	0.000299256	No hit	0	0
VIT_01s0011g05440	Vitvi01g01990	3.16941	1.07054	1.56588	0.000299256	Unknown protein	0	0
VIT_04s0008g00470	Vitvi04g01775	27.4054	9.2641	1.56474	0.000299256	Early nodulin Enod93 protein	0	0
VIT_02s0087g00600	Vitvi02g01253	11.1494	3.76998	1.56434	0.000299256	Pentatricopeptide (PPR) repeat-containing protein	0	0
VIT_05s0062g00020	Vitvi05g02100	4.19952	1.42419	1.56008	0.000299256	F-box family protein	0	0
VIT_18s0001g12620	Vitvi18g00974	6.66307	2.26373	1.55749	0.000299256	U-box domain-containing protein	0	0
VIT_14s0068g02070	Vitvi14g01548	13.2816	4.51933	1.55525	0.000299256	Peptidase M48	0	0
VIT_06s0004g00960	Vitvi06g01594	68.8858	23.4482	1.55473	0.000299256	Unknown	0	0
VIT_01s0011g00660	Vitvi01g01843	1.48574	0.506184	1.55345	0.00865123	Pentatricopeptide (PPR) repeat	0	0
VIT_17s0000g01330	Vitvi17g00105	1.80671	0.616375	1.55148	0.00927436	Unknown protein	0	0
VIT_09s0002g06980	Vitvi09g00617	10.1441	3.46173	1.55108	0.000299256	Chloroplast post-illumination chlorophyll fluorescence increase protein	0	0
VIT_12s0034g01870	Vitvi12g01874	6.6401	2.26839	1.54954	0.00250636	Cupin	0	0
VIT_00s0294g00040	Vitvi16g02119	2.40094	0.820444	1.54912	0.00250636	Receptor serine/threonine kinase	0	0
VIT_13s0067g01680	Vitvi13g01897	59.5231	20.3683	1.54712	0.000299256	Unknown protein	0	0
VIT_18s0001g08060	Vitvi18g00569	18.5766	6.36503	1.54525	0.000299256	Unknown	0	0
VIT_00s0194g00190	Vitvi10g01689	54.1866	18.5727	1.54475	0.000299256	No hit	0	0
VIT_15s0048g02780	Vitvi15g01555	18.9154	6.48505	1.54437	0.000299256	Unknown protein	0	0
VIT_17s0000g04370	Vitvi17g01422	0.84497	0.28997	1.543	0.0115274	Wall-associated kinase	0	0
VIT_17s0000g05360	Vitvi17g01451	2.82074	0.969333	1.54101	0.012422	Germin	0	0
VIT_04s0023g01090	Vitvi04g02094	8.38916	2.88422	1.54035	0.00104412	Unknown	0	0
VIT_02s0012g01010	Vitvi02g00669	13.315	4.58856	1.53694	0.000299256	Leucine-rich repeat	0	0
VIT_03s0063g01770	Vitvi03g01520	943.679	325.723	1.53465	0.000299256	No hit	0	0
VIT_08s0007g05800	Vitvi08g01684	21.666	7.49169	1.53207	0.000299256	Patatin	0	0
VIT_16s0050g00750	Vitvi16g01907	6.3014	2.18171	1.53021	0.000299256	Short-chain dehydrogenase/reductase	0	0
VIT_18s0001g05580	Vitvi18g00398	23.8429	8.26659	1.5282	0.000299256	Unknown protein	0	0
VIT_06s0061g00530	Vitvi06g01925	2.25805	0.783184	1.52765	0.00437118	Serine carboxypeptidase precursor	0	0
VIT_08s0040g00160	Vitvi08g00890	9.80008	3.40133	1.52669	0.000299256	Unknown protein	0	0
VIT_19s0090g01010	Vitvi19g00550	12.9128	4.49468	1.52251	0.00250636	Stigma-specific Stig1	0	0
VIT_19s0014g04580	Vitvi19g00362	31.2098	10.8794	1.5204	0.000563492	S-locus protein kinase	0	0
VIT_05s0094g01260	Vitvi05g01675	59.8966	20.9173	1.51778	0.000299256	Allyl alcohol dehydrogenase	0	0
VIT_05s0020g03010	Vitvi05g00457	125.841	43.9568	1.51744	0.000299256	Carboxylesterase CXE	E3_1_1_1	0
VIT_18s0001g06670	Vitvi18g00464	3.7672	1.31728	1.51593	0.00346259	Ring-H2 finger protein ATL1N	0	0
VIT_12s0028g00340	Vitvi12g00053	0.827365	0.28942	1.51536	0.0232629	Protein kinase	0	0
VIT_05s0102g00070	Vitvi05g01465	10.6277	3.73056	1.51037	0.000299256	Unknown protein	0	0
VIT_16s0039g00490	Vitvi16g00024	3.96994	1.3942	1.50968	0.000299256	Unknown protein	0	0
VIT_04s0008g02000	Vitvi04g00173	69.8978	24.5759	1.508	0.000299256	Unknown protein	0	0
VIT_07s0005g00390	Vitvi07g02201	10.9912	3.86879	1.50639	0.000299256	Beta Glucosidase 11	BGLU11	0
VIT_18s0001g02690	Vitvi18g00268	13.6761	4.8232	1.50359	0.00574322	Unknown protein	0	0
VIT_18s0001g09950	Vitvi18g02674	102.471	36.2649	1.49857	0.0203516	No hit	0	0
VIT_01s0026g01630	Vitvi01g00928	26.6151	9.42286	1.49801	0.000299256	Unknown protein	0	0
VIT_07s0031g00790	Vitvi07g01763	3.27282	1.15891	1.49777	0.00191183	Steroid nuclear receptor, ligand-binding	0	0
VIT_12s0035g01410	Vitvi12g02733	5.56987	1.97264	1.49752	0.00104412	No hit	0	0
VIT_12s0057g00180	Vitvi12g02467	6.25016	2.21439	1.49698	0.00346259	Wound-induced	0	0
VIT_08s0007g03270	Vitvi08g01456	6.23601	2.21566	1.49289	0.000299256	SOUL heme-binding protein	0	0
VIT_05s0077g02100	Vitvi05g00028	19.45	6.91191	1.49261	0.000563492	Senescence-associated protein	0	0
VIT_15s0046g03780	Vitvi15g01711	47.4029	16.8505	1.49218	0.000299256	No hit	0	0
VIT_14s0171g00110	Vitvi14g01569	1.22605	0.435902	1.49194	0.00753433	Lipase family	0	0
VIT_04s0008g01380	Vitvi04g00121	44.1533	15.7072	1.4911	0.000299256	Unknown protein	0	0
VIT_08s0058g01230	Vitvi08g00854	2966.43	1055.41	1.49092	0.000299256	Non-specific lipid-transfer protein	0	0
VIT_09s0002g06360	Vitvi09g01654	18.7258	6.67828	1.48748	0.000807538	Unknown protein	0	0
VIT_13s0067g03210	Vitvi13g00193	24.4058	8.73063	1.48307	0.000299256	AarF domain containing kinase 1	K08869	0
VIT_19s0014g02650	Vitvi19g01869	19.8093	7.09679	1.48094	0.000299256	Glycosyl transferase family 14 protein	0	0
VIT_16s0100g00010	Vitvi16g00908	12.3273	4.43809	1.47385	0.000299256	Carboxyesterase 20 CXE20	E3_1_1_1	0
VIT_01s0011g02770	Vitvi01g00216	3.69739	1.33303	1.4718	0.000299256	Zinc finger CCHC domain-containing protein 8	K13128	0
VIT_15s0048g01800	Vitvi15g01525	2.96644	1.07074	1.47012	0.0149683	Unknown	0	0
VIT_12s0028g00520	Vitvi12g00061	25.3627	9.15585	1.46994	0.000299256	Unknown protein	0	0
VIT_04s0008g05770	Vitvi04g00512	66.2403	23.92	1.46949	0.000299256	CBL-interacting protein kinase 25 (CIPK25)	0	0
VIT_07s0104g00850	Vitvi07g00209	1.55213	0.561642	1.46653	0.00785385	Pto kinase interactor	0	0
VIT_06s0004g04670	Vitvi06g01698	8.94028	3.23577	1.46621	0.0415641	No hit	0	0
VIT_08s0007g01430	Vitvi08g01285	17.6428	6.38663	1.46595	0.000299256	Universal stress protein (USP) family protein	0	0
VIT_13s0156g00100	Vitvi13g02576	131.211	47.5155	1.46542	0.000299256	Unknown protein	0	0
VIT_09s0002g02610	Vitvi09g00219	2.28179	0.826575	1.46495	0.00231818	Lectin jacalin	0	0
VIT_04s0008g01050	Vitvi04g01787	5.06183	1.83479	1.46404	0.0139918	Unknown	0	0
VIT_01s0011g02600	Vitvi01g01915	10.7271	3.90243	1.45882	0.00607814	No hit	0	0
VIT_15s0046g01660	Vitvi15g01048	130.679	47.5553	1.45835	0.000299256	Unknown protein	0	0
VIT_14s0006g01610	Vitvi14g00973	28.6983	10.4529	1.45706	0.000299256	PMI2 (plastid movement impaired 2)	0	0
VIT_09s0002g06800	Vitvi09g01660	2.9357	1.06936	1.45696	0.00104412	Unknown	0	0
VIT_01s0026g00080	Vitvi01g00775	1.49526	0.545288	1.45531	0.00231818	Metal-dependent phosphohydrolase HD domain-containing protein	K07023	0
VIT_05s0049g01950	Vitvi05g00836	7.53136	2.75227	1.45229	0.000299256	Tetratricopeptide helical	0	0
VIT_14s0006g02610	Vitvi14g01141	2.62722	0.961307	1.45047	0.0062431	Unknown protein	0	0
VIT_16s0098g00990	Vitvi16g02066	9.73437	3.56196	1.45042	0.00524549	No hit	0	0
VIT_10s0071g01070	Vitvi10g01569	1.4369	0.526125	1.44948	0.0323355	Unknown protein	0	0
VIT_14s0006g01250	Vitvi14g00920	69.3163	25.3958	1.4486	0.000299256	GTPase activating protein	0	0
VIT_07s0031g02540	Vitvi07g01920	1.25716	0.460958	1.44746	0.00326884	Emb2170 (embryo defective 2170)	0	0
VIT_03s0038g02750	Vitvi03g01407	9.1033	3.33878	1.44707	0.0115274	No hit	0	0
VIT_14s0060g01820	Vitvi14g02492	22.5286	8.26293	1.44703	0.000563492	Unknown	0	0
VIT_17s0000g02160	Vitvi17g00181	3.05627	1.12369	1.44353	0.000299256	Unknown protein	0	0
VIT_03s0063g01780	Vitvi03g00398	3.75445	1.38109	1.44279	0.000299256	Extra-large G-protein (XLG1)	0	0
VIT_07s0005g00410	Vitvi07g00320	14.8261	5.45422	1.44269	0.000299256	Glycosyl hydrolase family 1 protein	0	0
VIT_07s0005g04350	Vitvi07g00684	43.8352	16.1691	1.43885	0.000299256	No hit	0	0
VIT_06s0004g05570	Vitvi06g00544	1.22372	0.451595	1.43817	0.0113747	Subtilase	0	0
VIT_01s0127g00410	Vitvi01g02053	1.46343	0.540227	1.43772	0.00308583	CRS2-associated factor 2	0	0
VIT_13s0067g00700	Vitvi13g00035	14.9831	5.53716	1.43612	0.000299256	Hydrolase, alpha/beta fold	0	0
VIT_03s0038g02100	Vitvi03g00118	13.0266	4.81444	1.43602	0.000299256	SAM-dependent methyltransferase	K06969	0
VIT_13s0019g05190	Vitvi13g02070	0.922324	0.340925	1.43582	0.00574322	RAB GTPase RAB_ALPHA	K07976	0
VIT_13s0158g00090	Vitvi13g02457	31.5181	11.6584	1.43481	0.000299256	Unknown	0	0
VIT_01s0011g05190	Vitvi01g01982	94.4278	34.9318	1.43467	0.000299256	Bet v I allergen	0	0
VIT_09s0018g01370	Vitvi09g01246	0.894915	0.331481	1.43282	0.0352841	STE20/SPS1 proline-alanine-rich protein kinase	0	0
[truncated: 4,927 more rows]
