# Supplementary material for: Transcriptomic response is more sensitive to water deficit in shoots than roots of Vitis riparia (Michx.)
Source: BMC Plant Biol. 2019 Feb 13;19:72. doi: 10.1186/s12870-019-1664-7 (PMC6375209; doi:10.1186/s12870-019-1664-7)
Supplement: Supplementary file 7 — Table S5. Hormone signaling networks. A. ABA, auxin, and ethylene network for V. riparia root. B. ABA, auxin, and ethylene network for V. riparia shoot. 5C. ABA, cytokinin, and circadian rhythm network for V. riparia root. D. ABA, cytokinin, and circadian rhythm network for V. riparia shoot. (XLSX 16 kb) [file 12870_2019_1664_MOESM7_ESM.xlsx]

## Sheet: Table S5a-d
Table S5 a. Hormone Signaling Networks. a. ABA, auxin, and ethylene network for V. riparia root.			Table S5 b. ABA, auxin, and ethylene network for V. riparia shoot.			Table S5 c. ABA, cytokinin, and circadian rhythm network for V. riparia root.			Table S5 d. ABA, cytokinin, and circadian rhythm network for V. riparia shoot.
VIT Unique ID	Functional annotation		VIT Unique ID	Functional annotation		VIT Unique ID	Functional annotation		VIT Unique ID	Functional annotation
VIT_06s0004g05460	Protein phosphatase 2C DBP		VIT_06s0004g05460	Protein phosphatase 2C DBP		VIT_06s0004g05460	Protein phosphatase 2C DBP		VIT_06s0004g05460	Protein phosphatase 2C DBP
VIT_03s0063g00310	ABA-responsive element-binding protein ABF3		VIT_18s0001g10450	ABA-responsive element-binding protein 2 (ABF2)		VIT_03s0063g00310	ABA-responsive element-binding protein ABF3		VIT_18s0001g10450	ABA-responsive element-binding protein 2 (ABF2)
VIT_08s0007g03420	ABI5 (ABA insensitive 5)		VIT_08s0007g03420	ABI5 (ABA insensitive 5)		VIT_08s0007g03420	ABI5 (ABA insensitive 5)		VIT_08s0007g03420	ABI5 (ABA insensitive 5)
VIT_18s0001g10450	ABA-responsive element-binding protein 2 (ABF2)		VIT_03s0063g00310	ABA-responsive element-binding protein ABF3		VIT_18s0001g10450	ABA-responsive element-binding protein 2 (ABF2)		VIT_03s0063g00310	ABA-responsive element-binding protein ABF3
VIT_11s0016g03180	ABI1 (ABA insensitive 1)		VIT_02s0025g00510	Respiratory burst oxidase protein F (RBOHF)		VIT_11s0016g03180	ABI1 (ABA insensitive 1)		VIT_02s0025g00510	Respiratory burst oxidase protein F (RBOHF)
VIT_02s0236g00130	SNF1-related protein kinase SnRK2F		VIT_11s0016g03180	ABI1 (ABA insensitive 1)		VIT_02s0236g00130	SNF1-related protein kinase SnRK2F		VIT_11s0016g03180	ABI1 (ABA insensitive 1)
VIT_03s0132g00070	ATHVA22A (Arabidopsis thaliana HVA22 homologue A)		VIT_03s0063g01080	OST1 (open stomata 1) AAPK		VIT_03s0132g00070	ATHVA22A (Arabidopsis thaliana HVA22 homologue A)		VIT_03s0063g01080	OST1 (open stomata 1) AAPK
VIT_05s0049g02240	AWPM-19		VIT_05s0049g02240	AWPM-19		VIT_05s0049g02240	AWPM-19		VIT_05s0049g02240	AWPM-19
VIT_08s0058g01040	SOS2 (salt overly sensitive 2)		VIT_02s0236g00130	SNF1-related protein kinase SRK2F		VIT_08s0058g01040	SOS2 (salt overly sensitive 2)		VIT_02s0236g00130	SNF1-related protein kinase SRK2F
VIT_13s0019g02200	Protein phosphatase 2CA AHG3 PP2CA		VIT_17s0000g01080	HVA22E (HVA22-like protein E)		VIT_13s0019g02200	Protein phosphatase 2CA AHG3 PP2CA		VIT_17s0000g01080	HVA22E (HVA22-like protein E)
VIT_13s0067g02130	Dehydration-induced protein (ERD15)		VIT_09s0002g07110	KEG (keep on going)		VIT_13s0067g02130	Dehydration-induced protein (ERD15)		VIT_09s0002g07110	KEG (keep on going)
VIT_17s0000g01080	HVA22E (HVA22-like protein E)		VIT_13s0019g02200	Protein phosphatase 2CA AHG3 PP2CA		VIT_17s0000g01080	HVA22E (HVA22-like protein E)		VIT_13s0019g02200	Protein phosphatase 2CA AHG3 PP2CA
VIT_03s0063g00380	ABA 8'-hydroxylase CYP707A1		VIT_09s0002g01850	HAB1 (homology toABI1)		VIT_03s0063g00380	ABA 8'-hydroxylase CYP707A1		VIT_09s0002g01850	HAB1 (homology toABI1)
VIT_10s0003g03750	9-cis-epoxycarotenoid dioxygenase 2		VIT_04s0008g05600	KEG (keep on going)		VIT_10s0003g03750	9-cis-epoxycarotenoid dioxygenase 2		VIT_04s0008g05600	KEG (keep on going)
VIT_19s0093g00550	9-cis-epoxycarotenoid dioxygenase 3, NCED3		VIT_08s0058g01040	SOS2 (salt overly sensitive 2)		VIT_19s0093g00550	9-cis-epoxycarotenoid dioxygenase 3, NCED3		VIT_08s0058g01040	SOS2 (salt overly sensitive 2)
VIT_02s0025g04700	Expansin7		VIT_16s0050g02620	Abscisic acid receptor PYL8 RCAR3		VIT_02s0012g00570	Pseudo-response regulator 2 (APRR2) (TOC2)		VIT_16s0050g02620	Abscisic acid receptor PYL8 RCAR3
VIT_02s0154g00010	Auxin-responsive SAUR11		VIT_03s0132g00070	ATHVA22A (Arabidopsis thaliana HVA22 homologue A)		VIT_06s0004g08190	Ethylene-responsive transcription factor cytokinin response factor 1		VIT_03s0132g00070	ATHVA22A (Arabidopsis thaliana HVA22 homologue A)
VIT_09s0002g00700	Dormancy/auxin associated protein		VIT_14s0030g00690	ABI3-interacting protein 2		VIT_11s0016g03170	Arabidopsis histidine phosphotransfer AHP4		VIT_14s0030g00690	ABI3-interacting protein 2
VIT_10s0003g00090	DRM1 dormancy/auxin associated		VIT_08s0007g05880	Dehydration-induced protein (ERD15)		VIT_00s0640g00020	Cig3		VIT_08s0007g05880	Dehydration-induced protein (ERD15)
VIT_14s0030g01240	Transport inhibitor response 1 protein		VIT_13s0067g02130	Dehydration-induced protein (ERD15)		VIT_04s0079g00410	CIR1/RVE2 (circadian 1)		VIT_13s0067g02130	Dehydration-induced protein (ERD15)
VIT_14s0030g01980	Auxin-induced protein PCNT115		VIT_02s0087g00930	9-cis-epoxycarotenoid dioxygenase		VIT_12s0028g01110	Phytochrome- interacting factor 5 PIL6		VIT_02s0087g00930	9-cis-epoxycarotenoid dioxygenase
VIT_14s0060g01720	Dormancy/auxin associated protein		VIT_02s0087g00910	9-cis-epoxycarotenoid dioxygenase		VIT_14s0060g00260	Phytochrome interacting factor 3 (PIF3)		VIT_02s0087g00910	9-cis-epoxycarotenoid dioxygenase
VIT_15s0048g02860	Auxin-responsive SAUR29		VIT_02s0087g00710	ABA 8'-hydroxylase CYP707A1		VIT_01s0011g05810	Adagio protein 1		VIT_02s0087g00710	ABA 8'-hydroxylase CYP707A1
VIT_17s0000g06360	Alpha-expansin 3		VIT_03s0063g00380	ABA 8'-hydroxylase CYP707A1		VIT_04s0008g02670	Cryptochrome DASH, CRY3		VIT_03s0063g00380	ABA 8'-hydroxylase CYP707A1
VIT_08s0040g01520	Indole-3-acetate beta-glucosyltransferase		VIT_19s0093g00550	9-cis-epoxycarotenoid dioxygenase 2		VIT_05s0049g00960	Cryptochrome 2		VIT_19s0093g00550	9-cis-epoxycarotenoid dioxygenase 2
VIT_13s0019g03040	Indole-3-acetate beta-glucosyltransferase		VIT_04s0008g04940	Gibberellin 3beta-hydroxylase3		VIT_18s0157g00020	GIGANTEA protein		VIT_04s0008g04940	Gibberellin 3beta-hydroxylase3
VIT_18s0041g02410	Aldehyde oxidase 1		VIT_05s0049g01780	Caleosin		VIT_11s0052g01800	Constans-like 3		VIT_05s0049g01780	Caleosin
VIT_02s0033g00660	Nitrilase 4B		VIT_07s0031g02200	Auxin efflux carrier		VIT_12s0059g02500	Constans-like 11		VIT_13s0067g03510	ARR9 typeA
VIT_02s0033g00670	Nitrilase 4B		VIT_01s0011g04640	Auxin Efflux Carrier		VIT_14s0083g00640	CO		VIT_13s0067g03070	ARR17 typeA
VIT_02s0033g00770	Nitrilase 4B		VIT_08s0056g00310	Auxin efflux carrier					VIT_15s0048g02540	Pseudo-response regulator 9 (APRR9)
VIT_02s0033g00870	Nitrilase 4B		VIT_01s0137g00460	RGLG2 (ring Domain LIGASE2)					VIT_06s0004g05120	ARR1 typeB
VIT_11s0016g04080	Multiprotein-bridging factor 1c MBF1C		VIT_17s0000g00320	Auxin response factor 2					VIT_01s0010g02230	Response regulator ARR11 Type-B
VIT_18s0001g10150	Ethylene-responsive transcription factor ERF011		VIT_04s0008g05250	Expansin family protein (EXPR3)					VIT_05s0077g01480	ARR1 typeB
VIT_02s0025g01360	Ethylene-responsive transcription factor related to APETALA2 4		VIT_00s0309g00090	EXPANSIN-like B1					VIT_16s0098g00900	Pseudo-response regulator 5 (APRR5)
VIT_02s0025g04460	DWARF and delayed flowering 2		VIT_09s0002g00670	Auxin responsive SAUR protein					VIT_06s0004g03660	Pseudo-response regulator 7 (APRR3)
VIT_10s0003g00590	Ethylene-responsive transcription factor ERF091		VIT_09s0002g00700	Dormancy/auxin associated protein					VIT_13s0067g03390	Pseudo-response regulator 3 (APRR3)
VIT_11s0016g00670	AP2 domain-containing transcription factor		VIT_14s0030g01980	Auxin-induced protein PCNT115					VIT_06s0004g08190	Ethylene-responsive transcription factor cytokinin response factor 1
VIT_11s0037g00010	RAV1-like ethylene-responsive transcription factor		VIT_02s0154g00010	Auxin-responsive SAUR11					VIT_14s0068g01160	Cytokinin-repressed protein CR9
VIT_12s0028g03270	Ethylene-responsive transcription factor 9		VIT_08s0040g01390	Auxin-responsive family protein					VIT_04s0008g00210	Histidine-containing phosphotransferase
VIT_13s0067g01960	Dehydration-responsive element-binding protein 2C		VIT_14s0060g01720	Dormancy/auxin associated protein					VIT_11s0016g03170	Arabidopsis histidine phosphotransfer AHP4
VIT_14s0068g00860	Ethylene-responsive transcription factor Leafy petiole		VIT_10s0003g00090	DRM1 dormancy/auxin associated					VIT_01s0244g00170	Cytokinin-repressed protein CR9
VIT_16s0013g01000	Ethylene-responsive transcription factor ERF105		VIT_15s0048g02860	Auxin-responsive SAUR29					VIT_04s0008g03460	Histidine kinase 1 AHK3
VIT_16s0013g01120	Ethylene-responsive transcription factor ERF105		VIT_15s0048g00530	Auxin-responsive SAUR11					VIT_14s0030g00410	Arabidopsis histidine phosphotransfer AHP1
VIT_16s0100g00400	Ethylene-responsive transcription factor ERF025		VIT_18s0001g14000	Auxin-induced SAUR					VIT_01s0010g03780	Histidine kinase (AHK3)
VIT_06s0004g06950	N-acetyltransferase hookless1 HLS1		VIT_16s0050g00720	Ubiquitin-protein ligase ASK21					VIT_07s0104g00880	Arabidopsis histidine phosphotransfer AHP1
VIT_09s0018g00300	N-acetyltransferase hookless1 HLS1		VIT_04s0023g00580	Auxin-responsive SAUR32					VIT_00s0640g00020	Cig3
VIT_10s0003g00580	ERF/AP2 transcription factor sub B-3 (ATERF-2)		VIT_12s0028g00690	Auxin responsive SAUR protein					VIT_00s0527g00010	Cig3
VIT_07s0005g00870	Erg-1		VIT_09s0002g00680	Auxin-induced protein					VIT_17s0000g06570	Timing of CAB expression 1 protein
VIT_07s0031g00220	APETALA2 (AP2) floral homeotic protein		VIT_02s0012g00830	Expansin-like B1					VIT_04s0079g00410	CIR1/RVE2 (circadian 1)
VIT_01s0011g02790	IDA (inflorescence deficient in abscission)		VIT_09s0002g07020	TPR4/WSIP2 (topless-related 4)					VIT_01s0011g05810	Adagio protein 1
VIT_06s0004g08190	Ethylene-responsive transcription factor cytokinin response factor 1		VIT_12s0057g00420	Auxin-responsive protein AIR12					VIT_18s0157g00020	GIGANTEA protein
VIT_01s0011g05650	1-aminocyclopropane-1-carboxylate oxidase		VIT_11s0016g05620	TPR4/WSIP2 (topless-related 4)					VIT_05s0049g00960	Cryptochrome 2
			VIT_12s0059g02650	Basic helix-loop-helix ILR3					VIT_11s0052g00730	Adagio protein 1
			VIT_06s0004g07230	Indole-3-acetate beta-glucosyltransferase					VIT_18s0001g05680	Cryptochrome 1
			VIT_13s0019g03040	Indole-3-acetate beta-glucosyltransferase					VIT_14s0068g01380	Constans-like 14
			VIT_03s0180g00280	Indole-3-acetate beta-glucosyltransferase					VIT_14s0083g00640	CO
			VIT_08s0040g01520	Indole-3-acetate beta-glucosyltransferase					VIT_04s0008g07340	Constans-like 4
			VIT_18s0041g02430	Aldehyde oxidase 1					VIT_07s0104g01360	Constans-like 13
			VIT_12s0059g01870	GH3-like protein					VIT_18s0122g01320	Catalase 3
			VIT_13s0067g03530	Nitrilase
			VIT_03s0038g01990	Amidase
			VIT_02s0025g04560	Copper amine oxidase
			VIT_11s0016g04080	Multiprotein-bridging factor 1c MBF1C
			VIT_18s0001g10150	Ethylene-responsive transcription factor ERF011
			VIT_13s0067g01960	Dehydration-responsive element-binding protein 2C
			VIT_10s0003g00590	Ethylene-responsive transcription factor ERF091
			VIT_06s0004g00490	Ethylene-responsive transcription factor related to APETALA2 11
			VIT_16s0100g00400	Ethylene-responsive transcription factor ERF025
			VIT_09s0002g09140	Ethylene-responsive transcription factor ERF003
			VIT_17s0000g04480	Ethylene-responsive transcription factor related to APETALA2 11
			VIT_11s0016g00670	AP2 domain-containing transcription factor
			VIT_19s0014g03180	Ethylene response factor
			VIT_00s0662g00040	Ethylene-responsive transcription factor related to APETALA2 4
			VIT_02s0025g04460	DWARF and delayed flowering 2
			VIT_00s0662g00030	Ethylene-responsive transcription factor related to APETALA2 4
			VIT_16s0013g01080	Ethylene-responsive transcription factor ERF105
			VIT_11s0037g00010	RAV1-like ethylene-responsive transcription factor
			VIT_12s0028g03270	Ethylene-responsive transcription factor 9
			VIT_10s0003g00580	ERF/AP2 transcription factor sub B-3 (ATERF-2)
			VIT_07s0005g00870	Erg-1
			VIT_05s0049g00420	E8 protein
			VIT_01s0011g02790	IDA (inflorescence deficient in abscission)
			VIT_05s0049g00270	E8 protein
			VIT_01s0011g03680	ER6 protein universal stress protein (USP) family
			VIT_01s0011g03690	ER6 protein universal stress protein (USP) family
			VIT_05s0049g00390	E8 protein
			VIT_05s0049g00310	E8 protein
			VIT_06s0004g08190	Ethylene-responsive transcription factor cytokinin response factor 1
			VIT_17s0000g09120	Ethylene-responsive DEAD box RNA helicase (RH30)
			VIT_12s0028g02410	1-aminocyclopropane-1-carboxylate oxidase
			VIT_01s0011g05650	1-aminocyclopropane-1-carboxylate oxidase
			VIT_12s0028g02420	1-aminocyclopropane-1-carboxylate oxidase homolog 1
			VIT_05s0049g00280	1-aminocyclopropane-1-carboxylate oxidase homolog 1
			VIT_05s0049g00300	1-aminocyclopropane-1-carboxylate oxidase homolog 1
			VIT_05s0049g00410	1-aminocyclopropane-1-carboxylate oxidase
			VIT_02s0025g04980	1-aminocyclopropane-1-carboxylate synthase
