# Supplementary material for: Transcriptomic response is more sensitive to water deficit in shoots than roots of Vitis riparia (Michx.)
Source: BMC Plant Biol. 2019 Feb 13;19:72. doi: 10.1186/s12870-019-1664-7 (PMC6375209; doi:10.1186/s12870-019-1664-7)
Supplement: Supplementary file 8 — Table S6. RPKM expression fold change (FC log2) of reactive oxygen species scavenging enzymes in water deficit (WD) relative to well-watered organ (C) for root and shoot. Enzymes are noted as superoxide dismutase (SOD), glutathione reductase (GR), glutathione peroxidase (GPX), catalase (CAT), and ascorbate peroxidase (APX). Differentially expressed genes (DEG) at q-value < 0.05 are in bold lettering and highlighted according to organ in which DEG occured; root (gray), shoot (green), and both WD organs relative to their respective C (yellow). (XLSX 10 kb) [file 12870_2019_1664_MOESM8_ESM.xlsx]

## Sheet: Table S6
Table S6. RPKM expression fold change (FC log2) of reactive oxygen species scavenging enzymes in water deficit (WD) relative to well watered tissue for root and shoot. Enzymes are noted as superoxide dismutase (SOD), glutathione reductase (GR), glutathione peroxidase (GPX), catalase (CAT) and ascorbate peroxidase (APX). Differentially expressed genes (DEG) at q-value < 0.05 are in bold lettering …
Enzyme	Unique ID	Gene Symbol	FC log2 Root	FC log2 Shoot	DEG
SOD	VIT_06s0061g00750	CZSOD2	0.18	1.01439	Shoot
SOD	VIT_10s0042g00100	FSD3	-0.895652	-0.849433	Shoot
SOD	VIT_02s0025g04830	CCS	-0.444669	1.74384	Shoot
SOD	VIT_01s0026g00970	GLP7	-0.61822	-1.56	Shoot
SOD	VIT_08s0007g03430	germin-like	0.0664574	-2.4	Shoot
SOD	VIT_17s0000g05360	germin-like	-0.51403	1.54	Shoot
SOD	VIT_10s0003g05250	Nutrient reservoir	0.539938	0	Root
SOD	VIT_10s0003g05260	germin-like	0.587127	0	Root
SOD	VIT_07s0005g02370	GLP10	-0.205954	-1.9	Shoot
SOD	VIT_07s0005g02380	GLP10	-0.581155	-1.42	Shoot
SOD	VIT_14s0060g00120	GLP5	-1.75689	-1.16	Both
GR	VIT_05s0051g00870	ATGR1	-0.466435	0.64	Shoot
GR	VIT_07s0141g00390	NADPH	-0.639025	0.83	Shoot
GR	VIT_06s0004g04310	ADH	0.685001	-1.16	Shoot
GR	VIT_18s0001g06360	ADH	-1.50157	-2.51	Both
CAT	VIT_18s0122g01320	CAT3	-0.353492	1.86	Shoot
CAT	VIT_00s0698g00010	CAT	1.30871	0.16	Root
CAT	VIT_04s0044g00020	CAT2	1.32851	0.14	Root
CAT	VIT_06s0004g01560	unknown	-2.44493	0.62	Root
GPX	VIT_02s0025g03600	PHGPX	0.369527	1.63	Both
GPX	VIT_04s0008g06780	GPX1	-0.337363	1.17	Shoot
APX	VIT_03s0017g00140	APX	-0.859051	-1.29	Shoot
APX	VIT_03s0038g02320	APX3	-0.137998	0.96	Shoot
